# Supplementary material for: Study on the mechanism of acute liver injury protection in Rhubarb anthraquinone by metabolomics based on UPLC-Q-TOF-MS
Source: Front Pharmacol. 2023 Mar 6;14:1141147. doi: 10.3389/fphar.2023.1141147 (PMC10025310; doi:10.3389/fphar.2023.1141147)
Supplement: Supplementary file 3 [file Table1.xlsx]

## Sheet: raw-pos
name	mz	rt	rtmin	sample1	sample2	sample3	sample4	sample5	sample6	sample7	sample8	sample9	sample10	sample11	sample12	sample13	sample14	sample15	sample16	sample17	sample18	sample19	sample20	sample21	sample22	sample23	sample24	sample25	sample26	sample27	sample28	sample29	sample30	sample31	sample32	sample33	sample34	sample35	sample36	sample37	sample38	sample39	sample40	sample41	sample42	sample43	sample44	sample45	sample46
M81T77	81.0698	76.8313	1.28	2.52876e+06	5.1115e+06	2.63331e+06	1.80621e+06	1.97876e+06	602317	3.68004e+06	707800	573013	2.08263e+06	2.09523e+06	698581	2.21432e+06	3.16404e+06	463312	553280	3.25493e+06	645528	559101	579222	597052	4.96286e+06	2.49993e+06	765473	2.21038e+06	2.62425e+06	2.25582e+06	725804	2.60881e+06	1.82878e+06	722212	1.93489e+06	482185	5.92761e+06	2.06386e+06	9.20211e+06	1.70906e+06	3.55463e+06	665391	2.10012e+06	2.74993e+06	2.01844e+06	2337172	611811	561331	2.13878e+06
M81T6	81.0698	5.74028	0.1	2.84648e+06	2.62802e+06	5.85222e+06	893875	613435	850737	3.92532e+06	4.21281e+06	2.82703e+06	663004	671766	739286	2.79545e+06	3.67921e+06	2.6118e+06	3.28011e+06	3.31206e+06	3.62704e+06	3.42741e+06	1.63117e+06	697268	3.16113e+06	1.09247e+07	931140	3.11352e+06	3.9991e+06	5.43537e+06	2.56238e+06	2.9551e+06	2.55774e+06	2.70029e+06	2.83853e+06	778862	3.33042e+06	2.06477e+06	4.01153e+06	3.41252e+06	933274	5.64845e+06	927341	5.92118e+06	2.55025e+06	4.91247e+06	846279	3.29623e+06	677861
M81T42	81.0698	42.043	0.7	2.16935e+06	4.2121e+06	3.82223e+06	605896	791685	701149	2.08558e+06	3.75648e+06	2.44258e+06	658093	600650	2.93328e+06	646813	2.46529e+06	741835	3.25085e+06	709256	466190	811861	704206	521005	2.31361e+06	584821	792637	4.18777e+06	708456	3.93242e+06	666105	693104	2.50987e+06	7.42519e+06	2.89348e+06	3.44967e+06	2.81455e+06	2.26065e+06	4.02707e+06	2.91942e+06	935084	1.07006e+06	3.07474e+06	898572	4.12428e+06	3.47779e+06	728308	3.03729e+06	8.08554e+06
M82T987_1	81.5205	986.924	16.45	1551656348	1600281491	1552927960	1576700153	1609369950	1674473315	1690096812	1721708888	1644816457	1691932050	1645903631	1493087866	1585830337	1541074324	1703032528	1667921537	1584579977	1607542122	1625792091	1662452027	1650724475	1585720755	1484449006	1559514384	1633557553	1764365943	1623450627	1656031322	1627804343	1497102851	1553515503	1634154727	1561175076	1518064096	1636979901	1573987366	1511702437	1528298563	1545700823	1555439363	1546849761	1584279136	1481944300	1723381639	1609033229	1572231987
M82T117	81.5202	117.255	1.95	7.11913e+07	4.70731e+07	7.28147e+07	6.97984e+07	3.16562e+07	3.42741e+07	7.88878e+07	7.47707e+07	7.56498e+07	7.45115e+07	7.84968e+07	6.2772e+07	8.00233e+07	2.56614e+07	4.87029e+07	7.41465e+07	3.29747e+07	7.20175e+07	1.07524e+07	2.42477e+07	2.24192e+07	3.97914e+07	4.40243e+07	7.01623e+07	5.76775e+07	7.44821e+07	7.79128e+07	3.89187e+07	7.73142e+07	3.41804e+07	7.96332e+07	3.60844e+07	7.34961e+07	3.88399e+07	3.39115e+07	4.35338e+07	7.56226e+07	4.89616e+07	6.71155e+07	3.67563e+07	3.77941e+07	3.40626e+07	7.25276e+07	7.29688e+07	3.80185e+07	3.18604e+07
M82T1014	81.5204	1013.53	16.89	4.31921e+08	1190840257	1259129211	3.83345e+08	1239761219	4.31781e+08	5.62527e+08	1179918165	4.70253e+08	2.91525e+08	2.67498e+08	5.05659e+08	1.18066e+08	4.53508e+08	1.10873e+08	4.73021e+08	1045231123	3.88577e+08	4.10376e+08	6.03756e+08	5.2733e+08	1246102079	4.63409e+08	3.4869e+08	3.18576e+08	5.84604e+08	516129709	5.10725e+08	1.1925e+08	543375653	3.56887e+08	1175942882	1.11473e+08	5.18119e+08	4.05437e+08	3.55242e+08	3.84331e+08	5.02295e+08	5.33641e+08	1.05526e+08	1046444331	5.89841e+08	2.757e+08	4.37515e+08	3.72052e+08	1117590873
M82T157	81.5203	156.707	2.61	4.70684e+06	5.06858e+07	4.08673e+06	2.2603e+07	2.06932e+07	2.17413e+07	1.8104e+07	4.25622e+07	2.32541e+07	4.31502e+06	2.74068e+07	2.63382e+07	2.24328e+07	2.11069e+07	3.7366e+06	2.08979e+07	1.97949e+07	2.42634e+07	2.71806e+07	1.7671e+07	2.34671e+07	4.12306e+06	1.85606e+07	3.92118e+06	4.82259e+06	4.46021e+06	1.72843e+07	1.661e+07	2.02926e+07	4.55791e+06	4.86704e+06	1.54297e+07	4.12528e+06	4.44452e+06	1.94555e+07	1.96545e+07	1.21685e+07	1.37174e+07	2.96913e+07	1.15581e+07	1.61415e+07	1.70291e+07	3.18935e+07	2.71045e+07	3.35504e+07	2.84592e+07
M82T1087	81.5202	1086.86	18.11	7.87335e+07	125367351	1.51083e+08	1.02851e+08	1.24364e+08	2.32808e+07	7.8121e+07	1.06372e+08	2.22979e+08	1.24872e+08	1.94821e+08	9.95524e+07	9.62995e+07	7.96304e+07	6.13841e+07	1.76017e+08	1.60581e+08	1.16902e+08	6.32089e+07	2.29235e+08	1.68816e+08	8.64862e+07	8.77705e+07	1.18736e+08	9.52744e+07	1.00096e+08	6.13355e+07	9.42329e+07	8.12343e+07	7.04663e+07	8.38644e+07	1.03121e+08	1.07562e+08	9.86925e+07	7.09175e+07	7.28722e+07	9.98316e+07	1.56703e+08	7.61657e+07	1.04686e+08	9.58534e+07	6.40122e+07	8.20336e+07	1.13628e+08	8.14085e+07	2.20943e+07
M82T1035	81.5204	1035.39	17.26	4.39561e+08	1.96081e+08	5.17711e+07	6.03314e+07	5.76826e+07	45265116	3.50928e+08	5.2515e+07	2.34707e+08	2.37265e+08	5.6791e+07	2.64983e+08	5.07359e+07	5.20406e+07	285003308	4.97688e+08	209381032	5.06093e+07	1.99378e+08	2.2137e+08	2.53639e+08	1.52248e+08	2.44714e+08	3.49501e+08	4.84403e+07	5.68411e+08	2.69569e+08	2.0736e+08	6.13977e+07	2.03607e+08	1.22492e+08	2.173e+08	5.40928e+07	3.93338e+08	3.98603e+08	2.4674e+08	2.63683e+08	300289084	2.13519e+08	207061662	5.17455e+08	4.77716e+08	3.11014e+08	2.83248e+08	2.41255e+08	4.48678e+07
M82T1047_1	81.5204	1046.77	17.45	232946799	3.19321e+08	156650675	6.875e+08	222787280	5.03046e+07	5.55429e+07	5.05481e+08	2.36939e+08	2.2039e+08	2.91234e+08	197604877	4.83024e+08	1.32808e+07	5.54479e+07	2.78983e+08	4.5802e+07	5.41701e+07	2.06466e+08	4.78321e+07	2.26379e+08	2.78826e+08	5.19619e+07	4.60192e+07	2.84603e+08	4.97664e+07	2.88371e+08	2.22699e+08	383161135	2.06223e+08	2.15969e+08	1.56322e+08	1.98087e+08	2.18828e+08	2.50986e+08	1.53529e+08	2.45981e+08	2.72516e+08	1.53105e+08	1.67545e+08	2.34674e+08	5.35577e+07	1.99274e+08	2.18419e+08	1.71323e+08	6.9548e+08
M82T481	81.5195	481.224	8.02	7.98632e+07	1.4421e+08	8.16047e+07	2.98508e+08	5.31029e+06	123558808	3.9065e+08	1.25625e+08	3.18587e+08	1.32395e+08	3.85372e+08	3.47142e+08	7.55758e+07	3.76212e+08	3.71516e+08	1.15919e+08	3.56895e+08	3.57266e+08	266750519	1.27594e+08	3.73994e+08	3.62132e+08	2.52228e+08	363678289	81016707	1.27012e+08	3.3209e+08	265144466	3.29945e+08	1.19121e+08	7.77371e+07	3.38118e+08	7.73121e+07	3.97258e+08	3.45569e+08	1.31658e+08	3.97007e+08	372265650	1.71645e+08	1.5734e+08	3.63603e+08	3.64426e+08	341205639	7.44614e+07	7.61226e+07	111423940
M82T1143	81.5202	1143.31	19.06	7.31861e+06	4.91826e+07	7.50159e+06	2.67261e+07	5.18605e+07	3.39986e+07	7.21026e+07	2.64585e+07	8.92953e+06	1.01778e+08	3.41002e+07	3.71344e+07	2.79901e+07	2.40968e+07	3.23467e+07	2.5293e+07	3.98666e+07	1.27313e+08	3.04141e+07	8.2204e+06	5.11934e+07	7.33894e+06	3.01736e+07	3.91625e+07	3.27136e+07	2.59138e+07	8.786e+06	3.64985e+07	4.586e+07	7.75216e+06	8.6157e+07	2.76837e+07	6.81316e+07	6.38887e+07	9.40021e+07	3.35951e+07	2.38901e+07	4.73053e+07	3.49442e+07	3.75922e+07	3.47896e+07	4.34912e+07	7.39158e+06	2.44855e+07	3.20728e+07	6.84541e+07
M82T1100	81.5201	1100.27	18.34	5.82443e+07	5.99445e+07	1.59701e+07	1.60763e+07	9.70327e+07	1.02066e+08	7.3246e+07	8.34862e+07	7.21034e+07	5.766e+07	9.03904e+07	5.61131e+07	6.33798e+07	5.00263e+07	1.01853e+08	9.57963e+07	1.56982e+07	7.4856e+07	5.59342e+07	16552599	1.71431e+07	1.69007e+07	5.54883e+07	1.01549e+08	7.41747e+07	9.2523e+07	6.89212e+07	8.83386e+07	1.75161e+07	6.31909e+07	1.58241e+07	6.70206e+07	1.7547e+08	1.37491e+07	1.71436e+07	6.21053e+07	8.91768e+07	1.56303e+07	9.77304e+07	1.62554e+07	8.35132e+07	9.21369e+07	5.84538e+07	9.13903e+07	6.0903e+07	2.16898e+08
M82T1064	81.5204	1063.84	17.73	1.37271e+08	3.41988e+07	1.29218e+08	3.11733e+07	104119499	3.05203e+07	2.17066e+08	1.3051e+08	3.01084e+07	1.18204e+08	1.51773e+08	3.18871e+07	1.6114e+08	1.795e+08	3.16691e+07	1.61656e+08	1.25736e+08	3.46845e+07	2.70855e+08	2.78465e+07	1.99333e+08	1.1275e+08	3.12746e+07	2.58379e+07	2.78197e+07	1.47292e+08	1.31957e+08	149837838	1.89426e+08	3.46102e+07	3.15207e+07	1.18314e+08	9.66695e+07	158183248	3.46799e+08	2.03184e+08	1.5554e+08	3.32932e+07	1.15385e+08	1.20225e+08	1.62424e+08	1.67452e+08	120513190	2.72617e+07	3.07887e+07	1.39041e+08
M82T672	81.5198	671.924	11.2	6.04106e+07	2.38268e+08	6.02026e+07	5.69768e+07	6.08279e+07	1.18471e+08	1.21476e+08	1.99578e+08	6.3117e+07	1088865226	1.94151e+08	2.15324e+08	2.50522e+08	141157121	1.77651e+08	6.63938e+08	1.44148e+08	1.72394e+08	3.0401e+08	1.48141e+08	3.7876e+08	354403181	4.73632e+08	6.41668e+07	560096976	2.61368e+08	8.59952e+08	6.13636e+07	6.01721e+07	6.03768e+07	1.3366e+08	4.10053e+08	1.16738e+08	9.8056e+07	2.19565e+08	6.04898e+07	5.9768e+07	1.52987e+08	1.42237e+08	2.00511e+08	6.47515e+07	7.47641e+08	6.6884e+07	5.67002e+08	1.64458e+08	418718318
M82T1117	81.5203	1117.47	18.62	1.266e+07	1.30959e+07	5.024e+07	146403488	7.36536e+07	4.55959e+07	6.92283e+07	4.57636e+07	1.54128e+07	8.21789e+07	3.52679e+07	6.31256e+07	8.27832e+07	1.06326e+08	5.34278e+07	1.07231e+08	1.81024e+08	5.32943e+07	5.50101e+07	1.04158e+08	6.43197e+07	8.46743e+07	5.0575e+07	4.34222e+07	5.32396e+07	1.23203e+08	4.51933e+07	5.18032e+07	1.51441e+07	5.73311e+07	1.41331e+08	4.82969e+07	9.54954e+07	7.3343e+07	153963316	4.8184e+07	4.17653e+07	1.4413e+08	9.6346e+07	1.49555e+07	8.58874e+07	6.14351e+07	4.57451e+07	7.91563e+07	7.23933e+07	5.78547e+07
M82T1055	81.5203	1054.84	17.58	1.86037e+08	3.51741e+07	1.33262e+08	3.28534e+07	1.6869e+08	3.7722e+08	2.19412e+08	3.89135e+07	1.5091e+08	142881199	3.5545e+07	1.78501e+08	3.98974e+07	3.9386e+07	4.26948e+08	3.70838e+07	3.2076e+08	4.83952e+08	3.8437e+07	2.71254e+08	1.51529e+08	177309911	3.95214e+08	1.9105e+08	2.21545e+08	1.1378e+08	3.66869e+07	1.28987e+08	4.12696e+07	1.79382e+08	3.79273e+07	122484057	1.64122e+08	1.34913e+08	4.02669e+07	1.60546e+08	4.03512e+07	140899184	1.3453e+08	1.79269e+08	3.96396e+07	4.11635e+06	167599449	1.60107e+08	2.02662e+08	4.09526e+07
M82T1025	81.5204	1024.77	17.08	7.94405e+07	7.52745e+07	7.86106e+07	7.62909e+07	4.10796e+08	6.74824e+08	3.13796e+08	7.41047e+07	3.32047e+08	2.89508e+08	6.51723e+08	3.45938e+08	1472905148	4.20601e+08	1250023186	7.16909e+07	8.36231e+07	2.76283e+08	2.38692e+08	3.09111e+08	7.4046e+07	7.73153e+07	3.38284e+08	1.15269e+08	3.03332e+08	7.90163e+07	4.32037e+08	3.85278e+08	1425737199	419538575	2.80353e+08	2.36786e+08	1456705055	2.84625e+08	2.51763e+08	2.9325e+08	320061117	3.31405e+08	2.84624e+08	1225049878	7.50874e+07	3.84885e+08	3.4889e+08	373058026	3.98132e+08	7.39605e+07
M82T400	81.5201	400.43	6.67	2.37699e+08	1.78694e+08	126272236	7.42323e+07	3.64397e+07	3.2981e+07	2.09506e+08	3.68702e+07	1.69922e+08	3.47015e+07	1.48313e+08	1.27075e+08	1.12631e+08	3.35968e+07	2.37359e+08	1.89466e+08	1.65635e+08	1.39935e+08	1.03885e+08	3.33859e+07	3.29275e+07	241378578	1.16823e+08	105500637	2.61531e+08	9.3131e+07	1.15015e+08	3.34723e+07	1.28088e+08	1.53442e+08	1.02109e+08	1.89265e+08	2.21803e+08	9.88651e+07	1.28387e+08	2.22107e+08	147201449	2.15134e+08	2.34552e+08	9.58376e+07	3.54471e+07	1.55311e+08	3.6893e+07	1.02816e+08	113004486	1.08813e+08
M82T217	81.5203	217.348	3.62	6.45522e+06	7.34386e+07	1.96391e+07	3.63548e+07	2.37442e+07	7.81186e+06	1.06436e+08	7.43558e+06	7.67891e+06	2.27653e+07	3.12793e+07	2.48234e+07	3.21129e+07	8.26113e+06	5.57175e+07	7.38587e+06	3.82954e+07	2.65983e+07	5.57903e+07	1.03801e+08	2.05288e+07	7.83123e+06	6.6548e+07	6.91625e+06	6.97849e+06	8.06801e+06	8.2375e+06	7.35261e+06	8.10742e+06	3.30994e+07	7.20533e+06	3.03791e+07	2.1803e+07	6.99925e+06	6.59123e+06	6.24008e+07	3.07459e+07	7.24542e+06	6.43584e+06	6.90392e+06	6.06646e+06	8.95728e+07	7.25707e+06	1.13617e+08	2.71954e+07	1.96306e+07
M82T225	81.5203	225.278	3.75	3.63007e+07	5.0605e+06	2.12539e+07	7.30638e+06	2.58605e+07	1.63029e+07	5.97219e+06	3.82601e+07	4.12489e+07	2.81488e+07	3.01046e+07	1.73667e+07	2.71503e+07	5.00522e+07	6.3912e+06	5.88049e+06	5.63457e+06	2.73222e+07	6.4036e+06	7.09991e+06	2.46479e+07	8.24541e+07	5.00327e+06	6.83875e+06	4.37505e+07	3.79521e+07	1.78744e+07	3.28732e+07	4.49987e+07	3.59953e+07	6.46852e+06	6.23146e+06	1.96382e+07	4.58275e+07	2.39827e+07	5.19565e+06	1.58233e+07	3.12291e+07	2.07171e+07	1.49482e+07	5.56382e+06	6.13851e+06	4.11397e+07	6.15943e+06	5.31665e+06	3.05791e+07
M82T1075	81.5203	1074.78	17.91	9.88602e+07	2.39122e+07	1.21766e+08	2.58021e+07	9.34627e+07	2.3149e+08	2.74961e+07	1.26214e+08	2.60502e+07	2.6432e+07	2.62097e+07	9.81668e+07	1.15225e+08	1.92944e+08	2.53821e+07	2.60755e+07	2.86697e+07	9.69097e+07	8.27287e+07	2.59296e+07	2.63124e+07	1.14916e+08	9.84851e+07	1.11124e+08	2.44201e+07	9.64903e+07	2.59952e+07	2.94899e+07	9.45404e+07	9.46336e+07	2.27162e+07	1.69851e+08	1.0838e+08	1.04956e+08	2.37395e+07	2.61057e+07	8.8122e+07	2.41844e+07	2.56168e+07	8.761e+07	1.04481e+08	2.49549e+07	1.34228e+08	7.60991e+07	210800717	7.51421e+07
M82T357	81.5202	356.74	5.95	2.20802e+08	186701081	6.65647e+07	2.79922e+08	147163067	654826337	1.69775e+08	1.13258e+08	7.92993e+07	7.51251e+07	8.40975e+07	4.99735e+08	4.51198e+08	2.80859e+07	6.19288e+07	2.79438e+07	2.70642e+07	1.90792e+08	2.53027e+07	9.2362e+07	2.60914e+08	126713349	9.18959e+07	1.84635e+08	2.15951e+08	2.88233e+07	1.18286e+08	1.99387e+08	1.05308e+08	1.07e+08	2.4397e+08	9.87636e+07	2.83046e+08	7.09909e+07	184648159	1.25338e+08	1.87415e+08	6.21341e+07	7.25815e+07	1.79635e+08	2.05499e+08	1.52646e+08	2.92667e+07	1.26641e+08	7.41609e+07	4.86005e+08
M82T525	81.5201	525.098	8.75	2.47304e+08	2.24627e+08	1.49908e+08	6.36231e+07	4.57766e+08	6.52311e+07	1.98054e+08	6.39596e+07	6.47e+07	1.58737e+08	8.03253e+08	6.20216e+08	1.66869e+08	6.83387e+07	1.66915e+08	4.78996e+08	5.44387e+08	2.16036e+08	1.51743e+08	2.12015e+08	6.51986e+07	1.75299e+08	6.51718e+07	5.39446e+08	1.39037e+08	2.14377e+08	4.18961e+08	141779791	187311495	1056082218	2.04445e+08	1.08903e+08	2.82628e+08	566357311	6.90291e+07	666998388	2.77815e+08	9.63428e+08	6.38892e+08	2.12372e+08	8.84114e+08	1029914682	4.21802e+08	5.15007e+08	1.54542e+08	1.29456e+08
M82T634	81.5199	633.941	10.57	4.38628e+07	2.40137e+08	3.01079e+08	4.18132e+07	4.57605e+08	1.82345e+08	150010348	2.83845e+08	167168136	4.71401e+07	4.25319e+07	1.03673e+08	1.28075e+08	1.52562e+08	1.45717e+08	1.62209e+08	1.94407e+08	1.31292e+08	3.04827e+08	4.37013e+07	1.31532e+08	2.66778e+08	1.69339e+08	2.335e+08	1.52866e+08	4.65631e+08	2.11081e+08	3.25021e+08	1.90679e+08	3.50794e+08	4.88509e+07	1.45474e+08	2.21398e+08	4.3587e+07	2.86335e+08	1.0887e+08	4.70987e+07	1.50036e+08	1.03789e+08	1.2855e+08	4.92751e+07	5.12872e+07	4.96469e+07	1.2443e+08	4.65543e+07	1.56491e+08
M82T248	81.5203	248.463	4.14	6.31739e+07	9.91745e+07	3.47795e+07	5.81022e+06	2.75868e+07	2.14875e+07	5.64915e+06	7.0475e+06	4.71963e+07	2.87926e+07	5.26269e+07	3.49144e+07	2.90759e+07	3.72254e+07	6.59582e+06	6.93578e+07	4.95213e+06	3.64122e+07	1.40332e+08	7.01839e+06	1.94484e+07	3.47686e+07	1.72978e+07	1.10419e+08	2.31306e+07	2.93867e+07	6.58343e+07	1.83086e+07	2.27685e+07	4.22589e+07	1.91887e+07	1.85771e+07	2.13723e+07	3.02076e+07	2.14499e+07	1.35594e+07	5.2711e+07	2.05307e+07	3.48522e+07	2.16179e+07	2.3744e+07	2.42924e+07	2.52677e+07	6.47373e+06	4.21814e+07	4.87584e+07
M82T767	81.5204	767.426	12.79	2.413e+07	5.9479e+06	4.09954e+07	6.47004e+06	3.08157e+07	5.82027e+06	5.94265e+06	3.28422e+07	3.47495e+07	5.42637e+07	5.76885e+06	2.11644e+07	7.87305e+07	3.93697e+06	3.59026e+07	5.27846e+06	2.49223e+07	2.3547e+07	2.54505e+07	3.41423e+07	2.41008e+07	2.88578e+07	5.66104e+06	3.31493e+07	3.4801e+07	2.47078e+07	2.11063e+07	5.65222e+06	4.50667e+07	3.42245e+07	6.78406e+06	2.90377e+07	3.15434e+07	5.47157e+06	6.56857e+06	5.9991e+06	6.49172e+06	6.00074e+06	7.07052e+07	6.59193e+06	2.19507e+07	2.24269e+07	7.28785e+06	2.35234e+07	2.4165e+07	7.19429e+07
M82T1154_1	81.5202	1153.89	19.23	5.40952e+06	6.45525e+06	2.9726e+07	4.05161e+07	4.11428e+07	6.11753e+06	6.81015e+06	4.61718e+07	2.53438e+07	6.92409e+06	2.53877e+07	5.32536e+06	2.03767e+07	2.14243e+07	5.50709e+06	5.38845e+06	2.8757e+07	6.15532e+06	2.91585e+07	1.01737e+08	5.06408e+06	2.62656e+07	6.75812e+06	4.0247e+07	7.56219e+06	5.00192e+07	7.01047e+06	6.09451e+06	6.31733e+06	4.19641e+07	6.3478e+06	2.45498e+07	6.12868e+06	6.66938e+06	3.27399e+07	6.57271e+06	2.72203e+07	4.49808e+06	3.25022e+07	2.60854e+07	2.88638e+07	6.25542e+06	4.96444e+07	6.76301e+06	2.32046e+07	6.04651e+06
M82T1108	81.5202	1108.49	18.47	7.77085e+07	6.33201e+07	4.05998e+07	1.20497e+07	1.32061e+07	7.18618e+07	1.3246e+07	9.17371e+07	4.20548e+07	1.27308e+07	1.26232e+07	3.91685e+07	5.62441e+07	1.26709e+07	6.19805e+07	1.24451e+07	1.1986e+07	1.38711e+07	5.6182e+07	1.18531e+07	8.97964e+07	1.44432e+07	5.06483e+07	5.12876e+07	5.31499e+07	1.43561e+07	5.08959e+07	1.37435e+07	1.48589e+08	6.80879e+07	1.19487e+07	4.60473e+07	1.39096e+07	4.73227e+07	1.43892e+07	5.32983e+07	4.71301e+07	1.31808e+07	1.2791e+07	1.36223e+08	1.36983e+07	1.33389e+07	1.39998e+07	1.1605e+07	4.98947e+07	1.42789e+07
M82T1132	81.5202	1131.97	18.87	1.14909e+08	8.68169e+07	7.73987e+07	1.01037e+07	1.14301e+07	5.36953e+07	1.01543e+07	5.49874e+07	114488947	1.18745e+07	4.28381e+07	4.51399e+07	1.17989e+07	1.10616e+07	5.07808e+07	3.82844e+07	3.26911e+07	1.15351e+07	3.09376e+07	9.7734e+06	3.26689e+07	7.19413e+07	3.39311e+07	5.14077e+07	4.20321e+07	1.35777e+07	4.53244e+07	7.72585e+07	4.5957e+07	7.12696e+07	1.08846e+07	4.13269e+07	9.36912e+06	1.01454e+07	1.20207e+07	4.8687e+07	5.25842e+07	1.16514e+07	1.06285e+07	7.50017e+07	9.77369e+06	5.2171e+07	6.82188e+07	3.69335e+07	4.27278e+07	1.13866e+07
M82T376	81.5203	375.704	6.26	9.98634e+07	2.23144e+08	5.52237e+07	2.74235e+07	2.94414e+07	2.55284e+07	1.71876e+08	2.87008e+07	1.01425e+08	2.49422e+07	2.69681e+08	2.44566e+07	2.52589e+07	2.92183e+07	127331345	9.64122e+07	1.40695e+08	6.06329e+06	9.19291e+07	1.66935e+08	2.5797e+07	8.23564e+07	1.45039e+08	2.35077e+08	1.17761e+08	1.31644e+08	9.31994e+07	2.34836e+07	1.01141e+08	8.54712e+07	2.67252e+07	2.9864e+07	1.1098e+08	1.17799e+08	2.5104e+07	100687729	6.47162e+07	7.54902e+07	9.89782e+07	1.06634e+08	6.64041e+07	2.80396e+07	2.95472e+07	1.87011e+08	8.16232e+07	2.73275e+07
M82T331	81.5203	331.271	5.52	1.54465e+07	1.68867e+07	1.69042e+07	1.87786e+07	1.26884e+08	1.76241e+07	5.31701e+07	1.71387e+07	1.90296e+07	1.46335e+08	6.5029e+07	1.58876e+07	1.74534e+07	5.23065e+07	1.664e+07	1.88591e+07	267160891	1.50796e+07	2.4464e+08	6.33203e+07	1.8655e+07	7.15353e+07	1.83617e+07	1.64838e+07	1.86345e+07	1.80214e+07	7.56796e+07	9.57499e+07	6.37704e+07	6.434e+07	5.17112e+07	1.93402e+07	1.55836e+07	1.83627e+07	1.79423e+07	8.54269e+07	1.63787e+07	6.99143e+06	1.74586e+07	1.49412e+07	5.11058e+07	1.70414e+07	6.04511e+07	7.87621e+07	1.71804e+08	1.70243e+07
M82T593	81.5196	593.499	9.89	3.76919e+07	3.83323e+07	1.62885e+08	1.57868e+08	3.95237e+07	1.7961e+08	3.81827e+07	2.70532e+08	1.71784e+08	1.3362e+08	3.90792e+07	1.13712e+08	2.18266e+08	4.06152e+07	1.855e+08	4.31498e+08	3.96277e+07	141541153	3.76974e+08	3.93681e+07	4.06745e+07	1.26325e+08	4.92678e+08	1.71878e+08	4.18559e+07	2.8573e+08	1.67677e+08	1.6681e+08	4.1699e+07	2.52029e+08	1.23264e+08	1.33962e+08	2.52492e+08	3.97152e+07	3.8054e+08	3.03192e+08	4.0374e+07	1.41636e+08	4.16666e+08	3.9606e+07	1.29648e+08	204015225	2.47752e+08	5.28247e+08	5.63232e+07	1.32178e+08
M82T422	81.5202	422.319	7.04	1.43733e+08	2.10472e+08	3.52413e+08	4.43925e+07	3.14172e+08	4.73808e+07	108503839	4.18161e+07	2.14267e+08	1.06253e+08	1.84122e+08	1.08729e+08	2.84454e+08	220101830	2.63486e+08	2.11469e+08	1.16413e+08	2.56999e+08	4.17478e+07	4.28993e+07	4.23931e+07	9.96855e+07	1.01465e+08	1.87157e+08	2.23718e+08	4.42841e+07	1.67606e+08	3.13534e+08	8.7158e+07	4.88998e+07	7.52238e+07	8.75644e+07	4.32464e+07	1.01806e+08	3.42587e+08	7.1637e+07	4.04661e+07	4.05591e+07	4.05518e+07	2.00955e+08	4.59462e+07	1.37989e+08	259084518	1.69433e+08	4.27939e+07	9.9368e+07
M82T560	81.5203	560.135	9.34	4.61516e+07	5.0998e+07	1.29342e+08	2.02574e+08	2.69827e+08	1.96925e+08	2.42494e+08	4.63746e+08	4.4324e+07	1.94069e+08	4.47033e+07	4.53044e+07	3.46842e+08	4.50486e+07	1.31132e+08	3.39969e+08	6.0072e+08	1.21947e+08	4.43107e+07	4.63867e+07	9.34655e+07	2.21355e+08	4.52559e+07	4.98765e+08	481714829	4.83688e+07	1.38875e+08	4.51975e+07	4.7688e+07	4.63571e+07	2.70781e+08	135205440	4.52959e+07	1.26564e+08	1.55197e+08	4.33443e+07	2.36805e+08	4.37391e+07	4.25735e+07	4.4252e+07	4.66935e+07	4.58444e+07	2.90466e+08	1.93413e+08	1.63826e+08	4.09521e+07
M82T545	81.5202	544.687	9.08	2.92936e+08	1.30534e+07	2.10181e+08	1.52188e+08	4.6668e+07	3.57394e+08	139794866	4.62865e+07	737743371	1.33698e+08	4.06879e+07	4.40371e+07	4.88523e+07	5.39364e+08	1.23352e+08	4.50056e+07	3.87814e+07	1.6854e+08	1.52752e+08	1.71109e+08	376543826	247808399	5.12882e+08	4.59403e+07	2.3963e+08	3.50824e+08	119457502	2.8799e+08	1.97868e+08	4.87549e+07	1.50515e+08	176981323	166404068	4.63496e+07	1.55936e+08	4.16061e+07	2.13639e+08	4.37232e+07	4.27533e+07	3.62147e+08	4.68168e+07	4.38486e+07	2.76223e+08	4.49142e+07	1.46046e+08	2.37542e+08
M82T387	81.5201	387.341	6.46	3.16061e+07	2.72776e+07	1.23094e+08	9.79889e+07	4.03264e+08	3.03863e+07	3.03926e+07	4.02568e+08	31747246	2.91334e+08	3.11469e+07	2.87165e+07	1.40268e+08	5.572e+08	3.34905e+07	3.86416e+07	2.8144e+07	1.43377e+08	1.30906e+08	3.09474e+07	2.4082e+08	2.9795e+07	1.5524e+08	2.93335e+07	3.11213e+07	3.08938e+07	1.4277e+07	1.28476e+08	1.96812e+08	3.26449e+07	1.09367e+08	1.06422e+08	3.0566e+07	3.13291e+07	8.55059e+06	2.91047e+07	8.69945e+07	2.83345e+07	2.71211e+07	1.00512e+08	1.47408e+08	1.34104e+08	5.07545e+08	2.86152e+07	1.65858e+08	2.9281e+07
M82T609	81.5196	609.205	10.15	1.38045e+08	1.4005e+08	2.46079e+08	1.42021e+08	1.85533e+08	2.14354e+08	4.24875e+08	2.26868e+08	1.68242e+08	1.84483e+08	290304573	1.57255e+08	1.90784e+08	3.41574e+08	1.61368e+08	4.7405e+07	2.16957e+08	1.77701e+08	4.95586e+07	1.4676e+08	6.18974e+08	2.37887e+06	4.97401e+07	2.62262e+07	4.91841e+08	1.55711e+08	2.21736e+08	5.14743e+07	2.05417e+08	5.53749e+07	1.29265e+08	3.11981e+08	2.68805e+08	5.34392e+07	3.09978e+08	1.52442e+08	6.28424e+08	1.21015e+08	4.56593e+07	1.32244e+08	169203004	1.5387e+08	1.48092e+08	3.4519e+06	306869828	1.89198e+08
M82T742	81.5204	741.831	12.36	1.32786e+07	1.30186e+07	4.97618e+07	4.75071e+07	1.29818e+07	7.49543e+07	4.92809e+07	1.3035e+07	7.60601e+07	8.58547e+07	4.49181e+07	1.43532e+07	1.3794e+07	7.01556e+07	7.47191e+07	1.34418e+08	4.67009e+07	7.28035e+07	5.1728e+07	7.55442e+07	1.39441e+07	1.44455e+07	4.92214e+07	3.46542e+07	1.47049e+07	1.43766e+07	1.55828e+07	7.01322e+07	1.38397e+07	1.44938e+08	1.33925e+07	9.05015e+07	6.32312e+07	9.22722e+07	1.46462e+07	9.26021e+07	1.90778e+06	1.21701e+07	1.37524e+07	1.52033e+07	1.50796e+07	1.51889e+07	4.56671e+07	4.11406e+07	4.89332e+07	1.26188e+07
M82T703	81.5197	703.346	11.72	2.86822e+07	1.22292e+08	1.2738e+08	7.03089e+07	2.86064e+07	1.327e+08	3.01476e+08	1.4311e+08	9.57982e+07	3.10149e+07	2.99967e+07	119896991	1.38543e+07	151998599	2.8029e+07	2.16464e+08	9.73807e+07	1.04162e+08	1.07998e+08	131617327	4.31977e+08	1.50684e+08	2.68248e+07	3.22653e+07	3.35346e+08	2.57855e+08	3.2509e+07	1.00141e+08	7.17314e+07	9.15488e+07	3.01969e+07	7.47145e+07	1.24079e+08	1.23939e+08	5.01012e+08	2.75636e+07	2.72995e+07	3.25011e+08	2.71257e+07	2.14183e+08	2.84605e+08	3.70382e+08	1.25034e+08	2.63968e+07	2.15142e+08	1.61033e+08
M82T278	81.5204	278.195	4.64	3.02205e+07	5.00888e+06	4.76655e+06	5.54082e+06	6.09773e+06	2.8363e+07	5.66236e+06	2.56412e+07	2.06738e+07	1.81187e+07	1.99964e+07	3.02992e+06	2.84726e+07	6.01101e+06	5.8379e+06	5.11971e+06	1.8519e+07	1.90207e+07	5.51735e+06	2.20556e+07	2.09596e+07	5.50245e+06	2.54077e+07	5.19437e+06	5.58499e+07	5.37383e+06	5.37019e+06	5.42632e+06	2.67602e+07	5.98826e+06	5.92308e+06	23094905	2.22096e+07	4.93019e+06	2.03352e+07	6.52392e+07	5.91445e+07	5.25768e+06	2.26124e+07	4.03043e+07	2.77777e+07	2.42664e+07	1.92359e+07	2.1263e+07	4.77828e+06	2.82275e+07
M82T172	81.5204	172.416	2.87	5.81273e+06	5.96209e+06	5.72931e+06	6.10928e+06	1.99814e+07	2.48988e+07	2.97071e+07	5.8499e+06	6.61671e+06	6.06426e+06	2.3547e+07	2.23342e+07	3.80256e+07	5.68183e+06	7.18601e+07	5.96617e+06	6.40598e+06	6.59095e+06	5.99807e+06	7.03992e+06	3.59339e+07	6.25181e+06	5.84501e+06	5.88761e+06	5.90309e+06	8.46046e+07	2.11011e+07	2.0702e+07	1.74426e+07	6.38742e+06	6.5818e+07	2.24808e+07	6.43671e+06	5.87326e+06	2.97734e+07	1.63695e+07	6.21825e+06	5.82364e+06	1.79266e+07	6.12573e+06	18848523	2.22697e+07	2.5097e+07	1.67853e+07	721651	1.8582e+07
M82T508	81.5196	507.548	8.46	1.18329e+08	1.95889e+08	2.08676e+08	3.82725e+08	5.51462e+07	1.10227e+08	3.61482e+08	3.57036e+08	5.26825e+07	252029352	4.81574e+07	1.62643e+08	2.5346e+08	2.52702e+08	1.31295e+08	56047203	4.93091e+07	2.52816e+08	8.68589e+07	2.08813e+08	1.75798e+08	2.43931e+08	2.83632e+08	5.27065e+07	2.62921e+08	3.02006e+08	5.2928e+07	1.97104e+08	5.35286e+07	5.37498e+07	1.45438e+08	2.76147e+08	1.45911e+08	5.27285e+07	4.89739e+08	4.57359e+07	4.6858e+07	5.03886e+07	5.24953e+07	1.38564e+08	5.02817e+07	5.45348e+07	5.15022e+07	5.34988e+07	2.34626e+08	2.33132e+08
M82T189	81.5203	189.219	3.15	6.87346e+06	1.7658e+07	1.74443e+07	7.52882e+06	4.68467e+07	3.56168e+07	7.11617e+06	3.57593e+07	3.38456e+07	4.3912e+07	7.47082e+06	6.01392e+06	2.01855e+07	7.01462e+06	6.99159e+06	2.41146e+07	1.98567e+07	6.95478e+06	1.95211e+07	2.52762e+07	1.80259e+07	6.97131e+06	5.13916e+07	6.73011e+06	4.20239e+07	7.43673e+06	6.91078e+06	2.36032e+07	6.83958e+06	8.11878e+06	7.7279e+06	3.5299e+07	6.78542e+06	7.41094e+06	2.69914e+07	4.18604e+07	7.0343e+06	2.60373e+07	2.75504e+07	2.97272e+07	2.06348e+07	6.72174e+06	2.35224e+07	6.83746e+06	6.56181e+06	7.1559e+06
M82T801	81.5204	801.437	13.36	9.02801e+06	1.47933e+06	6.09385e+06	1.67744e+06	1.59496e+07	2.16609e+06	7.40388e+06	1.57597e+06	3.73131e+06	1.98331e+06	2.21047e+06	2.3385e+06	5.84991e+06	9.12549e+06	1.12671e+06	1.26829e+06	1.3051e+06	5.34971e+06	1.96713e+07	1.86412e+06	5.51743e+06	1.32335e+06	1.58596e+06	1.80514e+06	5.96025e+06	1.90131e+06	6.74684e+06	9.39208e+06	1.7108e+07	5.08383e+06	1.93709e+06	2.18828e+06	1.42197e+06	2.06092e+07	2.11424e+06	2.62571e+07	5.86854e+06	1.85819e+06	1.24275e+07	1.37175e+06	1.25891e+06	6.37994e+06	3.61985e+07	6.80738e+06	7.11644e+06	2.0679e+07
M82T265	81.5204	265.432	4.42	4.68538e+06	4.45627e+06	2.78075e+07	5.08936e+06	5.66719e+06	2.06124e+07	5.25837e+07	1.96812e+07	5.41019e+06	1.81338e+07	4.21282e+06	5.11389e+06	2.42541e+07	5.59543e+07	5.53957e+06	5.33001e+06	4.78826e+06	4.41987e+06	5.81122e+06	5.89155e+06	1.92548e+07	2.82263e+07	1.97759e+07	5.15126e+06	1.94371e+07	2.11584e+07	2.52576e+07	5.55036e+06	5.11264e+06	4.86568e+07	1.93237e+07	2.17374e+07	5.42151e+06	4.43012e+06	5.39812e+06	4.76741e+06	4.78148e+06	2.14858e+07	1.78644e+07	5.59514e+06	3.24707e+07	2.04748e+07	1.98097e+07	1.94748e+07	2.23428e+07	5.5292e+06
M82T1175	81.5202	1175.44	19.59	1.88764e+07	2.47868e+07	2.1224e+07	2.25438e+07	1.67427e+07	2.91397e+07	2.86288e+07	2.79482e+07	2.57222e+07	3.41446e+07	2.62837e+07	3.30632e+07	1.863e+07	1.68921e+07	4.77461e+06	1.77728e+07	5.70936e+07	3.01252e+07	3.22634e+07	4.96851e+06	2.79301e+07	5.5383e+06	3.50646e+07	2.37641e+07	6.83553e+07	2.00583e+07	2.5344e+07	2.38183e+07	3.77468e+07	1.73396e+07	5.43127e+06	2.12221e+07	8.44266e+07	6.3513e+07	3.54039e+07	9.25055e+07	4.45148e+07	4.63472e+07	5.55079e+07	1.58678e+07	2.35851e+07	2.01156e+07	1.69112e+07	2.90706e+07	5.89855e+07	2.10914e+07
M82T1163	81.5202	1162.82	19.38	2.30323e+07	5.6955e+07	3.15258e+07	6.87457e+06	2.03833e+07	2.9923e+07	2.66872e+07	5.62871e+06	2.53186e+07	4.74008e+07	4.2206e+07	2.74973e+07	1.78467e+07	2.28134e+07	5.90948e+07	2.05059e+07	6.42572e+06	2.61287e+07	2.67157e+07	5.19961e+06	2.79974e+07	4.39677e+07	1.99242e+07	7.4891e+06	6.27737e+07	6.52709e+06	6.94567e+07	3.42336e+07	2.20726e+07	2.07756e+07	9.98493e+07	2.78983e+07	6.36392e+06	6.56685e+06	6.79943e+06	6.3491e+06	2.51274e+07	4.60977e+06	5.07651e+06	1.46591e+07	2.07429e+07	2.67091e+07	5.07369e+06	5.95263e+06	6.10852e+06	1.94689e+07
M82T1189	81.5203	1189.19	19.82	3.45929e+06	5.02376e+06	1.99324e+07	1.58922e+07	1.86846e+07	1.81157e+07	3.00069e+07	1.7499e+07	5.97898e+06	6.38245e+06	2.91655e+07	3.76084e+06	4.20939e+06	4.38054e+06	1.72847e+07	1.18905e+07	2.21114e+07	3.69456e+07	2.9981e+07	1.64195e+07	2.04223e+07	4.06419e+07	1.93119e+07	3.4348e+07	7.49846e+06	6.76638e+06	3.14549e+07	5.37043e+06	4.08392e+06	1.84271e+07	3.58471e+06	4.65613e+06	3.59833e+06	6.12254e+06	6.25539e+06	6.00311e+06	5.02466e+06	2.07709e+07	4.20478e+06	4.23936e+06	1.86509e+07	2.93589e+07	2.04636e+07	5.36293e+06	3.5401e+07	1.37659e+07
M82T447	81.5203	446.865	7.45	1.19639e+08	146062351	4.9263e+07	4.37953e+07	1.29841e+08	6.17372e+08	2.99668e+08	2.73702e+08	2.17768e+08	4.63275e+07	1.30641e+08	147694064	237403091	1.11481e+08	4.56042e+07	4.18151e+07	144127567	3.04367e+08	5.02648e+07	6.54051e+08	3.09821e+08	1.73196e+08	4.43972e+07	2.87865e+08	3.81501e+08	5.85437e+08	94944872	1.66449e+08	9.19303e+07	5.84699e+08	1.40769e+08	1.68017e+08	4.78354e+07	2.7269e+08	4.69407e+07	1.38696e+08	3.46118e+08	4.03893e+07	5.20096e+08	4.24754e+07	5.7859e+08	1.50686e+08	1.62123e+08	4.29504e+08	5.2622e+08	9.78243e+07
M82T78	82.0138	78.129	1.3	2.60326e+07	2.81247e+07	1.23235e+07	7.04379e+06	1.52327e+07	1.94007e+07	3.73966e+07	2.54818e+07	1.63997e+07	1.91269e+07	1.4839e+07	3.37176e+07	1.08522e+07	3.1981e+07	2.20424e+07	2.24066e+07	1.73325e+07	1.36579e+07	2.53299e+07	2.32302e+07	1.93656e+07	1.89222e+07	3.30553e+07	1.0483e+07	2.03805e+07	2.65402e+07	9.64248e+06	1.40524e+07	1.30323e+07	2.52241e+07	6.55334e+06	1.02256e+07	1.3982e+07	1.64419e+07	1.25869e+07	1.27622e+07	8.7999e+06	7.73845e+06	1.83998e+07	1.85059e+07	7.65061e+06	1.07178e+07	1.29972e+07	1.64652e+07	1.31265e+07	2.53611e+07
M82T1195	82.0139	1195.3	19.92	0	5.83318e+06	2.74502e+06	3.89486e+06	3.06055e+06	1.97729e+06	1.40539e+06	3.21951e+06	3.38386e+06	3.87944e+06	2.6654e+06	1.57119e+06	0	2.89801e+06	2.78381e+06	2.74885e+06	5.04757e+06	2.35793e+06	0	0	0	0	2.43905e+06	6.0207e+06	0	2.925e+06	3.5841e+06	3.27055e+06	2.04646e+06	1.80234e+06	0	2.0246e+06	1.94398e+06	4.37851e+06	0	2.55464e+06	2.79356e+06	4.21643e+06	0	0	1.91498e+06	2.64973e+06	971778	1.96087e+06	2.423e+06	1.72399e+06
M82T1154_2	82.0139	1154.36	19.24	2.92907e+06	3.22843e+06	3.15603e+06	918546	890509	4.30018e+06	4.55686e+06	3.62865e+06	969670	4.08726e+06	1.07585e+06	3.41221e+06	940375	1.58145e+07	3.5698e+06	9.51212e+06	2.51348e+06	9.5305e+06	4.90496e+06	3.2097e+06	1.05921e+06	904633	1.34479e+07	5.56157e+06	9.81092e+06	4.93622e+06	2.95053e+06	2.60115e+06	1.07218e+06	2.73182e+06	1.12672e+06	4.6006e+06	1.01473e+06	884467	4.07259e+06	3.71404e+06	3.64256e+06	3.08355e+06	3.72365e+06	1.1425e+06	3.25271e+06	3.64856e+06	6.43345e+06	7.56163e+06	3.74534e+06	947756
M82T1139	82.0139	1138.85	18.98	2.47475e+06	3.18722e+06	5.19779e+06	7.57333e+06	4.5237e+06	4.07775e+06	3.90795e+06	4.49796e+06	1.07012e+06	5.3018e+06	2.84396e+07	3.68747e+06	7.86196e+06	904319	4.37361e+06	1.10583e+06	4.57972e+06	939588	961518	2.67817e+06	1.03811e+06	848694	1.15404e+06	3.53767e+06	3.48352e+06	929042	2.99192e+06	3.80053e+06	4.00624e+06	4.2599e+06	1.11711e+06	3.08811e+06	4.71323e+06	3.85521e+06	4.36483e+06	4.40732e+06	916056	4.36589e+06	5.62723e+06	996387	2.54254e+06	4.1605e+06	4.14219e+06	916237	8.48003e+06	1.0401e+06
M82T1115	82.0139	1114.52	18.58	3.04362e+06	6.15423e+06	4.51389e+06	2.69752e+06	7.87351e+06	5.69914e+06	1.09957e+06	3.36124e+06	1.33336e+06	4.87331e+06	1.2218e+06	1.00975e+06	1.24874e+07	5.73614e+06	4.17707e+06	957619	5.23537e+06	5.11113e+06	1.28592e+06	1.2229e+06	1.06982e+06	4.7272e+06	6.2595e+06	4.77238e+06	5.897e+06	1.11116e+06	1.34939e+06	1.21613e+06	2.83095e+06	5.42209e+06	1.20143e+06	3.60728e+06	1.16144e+06	4.78357e+06	7.21076e+06	1.15388e+06	1.09011e+06	3.76482e+06	1.07804e+06	1.07015e+06	3.73016e+06	3.18763e+06	2.41511e+06	994329	2.90386e+06	1.19649e+06
M82T1103	82.014	1102.91	18.38	2.6841e+06	1.11131e+06	7.18133e+06	4.2079e+06	1.29332e+06	1.43198e+06	1.47644e+06	3.73515e+06	1.18292e+06	1.2792e+06	1.2568e+06	1.78711e+07	1.22792e+06	5.1146e+06	1.44393e+06	4.92815e+06	2.92645e+06	2.75061e+06	1.21794e+06	1.31183e+06	8.93888e+06	1.2051e+06	4.30396e+06	4.25615e+06	3.79295e+06	1.5805e+06	1.07298e+06	1.1956e+07	3.96171e+06	1.28487e+06	1.3083e+06	3.99974e+06	4.05866e+06	1.1541e+06	4.23634e+06	5.40924e+06	5.77334e+06	4.25882e+06	2.32467e+06	1.38288e+06	1.2981e+06	4.63903e+06	3.92996e+06	1.32274e+06	1.36808e+06	1.16547e+06
M82T1127	82.0139	1126.56	18.78	3.63912e+06	5.41046e+06	998019	3.95628e+06	1.2425e+06	4.04358e+06	1.13956e+06	3.01749e+06	1.93935e+07	4.62568e+06	1.15912e+06	933642	1.12746e+06	3.20016e+06	3.66927e+06	1.00566e+07	3.33344e+06	4.28197e+06	1.11918e+06	1.07188e+06	983786	4.3594e+06	969590	2.75507e+06	3.48498e+06	1.26794e+06	9.43725e+06	3.03736e+06	3.41296e+06	5.77403e+06	1.24276e+06	5.70816e+06	3.35519e+06	3.81952e+06	961513	2.9391e+06	5.12141e+06	6.73865e+06	1.04848e+06	896038	3.46005e+06	4.28907e+06	1.02004e+06	9.19542e+06	1.05462e+06	1.24084e+06
M82T604	82.0217	604.395	10.07	2.27481e+06	4.92275e+06	1.06689e+07	8.4258e+06	7.99725e+06	1.13845e+07	1.01781e+07	1.55565e+07	1.31385e+07	7.94857e+06	2.61813e+06	1.9578e+06	1.05525e+07	5.73347e+06	2.38611e+06	2.32416e+06	2.39859e+06	1.03005e+07	2.21683e+06	1.28501e+07	4.29921e+06	1.85766e+07	7.41272e+06	9.121e+06	2.36738e+06	1.00696e+07	7.99531e+06	5.28475e+06	2.16021e+06	2.75541e+07	2.58392e+06	9.06295e+06	2.31627e+06	7.99314e+06	1.7989e+07	8.81243e+06	8.52245e+06	2.4583e+06	9.20775e+06	1.24848e+07	6.82584e+06	9.04429e+06	8.99689e+06	1.00692e+07	9.06483e+06	2.26772e+06
M82T987_2	82.022	986.918	16.45	1.06245e+08	1.07515e+08	9.58286e+07	9.03242e+07	8.92442e+07	1.05595e+08	9.19296e+07	9.99362e+07	9.22662e+07	8.24946e+07	9.64908e+07	8.9258e+07	9.71343e+07	9.89699e+07	9.34341e+07	8.6625e+07	8.10094e+07	8.99992e+07	9.20906e+07	1.16148e+08	9.87078e+07	9.97374e+07	8.36279e+07	9.54376e+07	1.05208e+08	1.04294e+08	8.6686e+07	9.94447e+07	9.94501e+07	9.60396e+07	9.12895e+07	9.8453e+07	9.64783e+07	8.77705e+07	9.19814e+07	9.46905e+07	9.63093e+07	9.65149e+07	9.07101e+07	8.72278e+07	8.90228e+07	9.3365e+07	8.54224e+07	1.17117e+08	1.06401e+08	9.00499e+07
M82T489	82.0219	488.869	8.15	1.14497e+07	1.31891e+07	1.86952e+06	1.31473e+07	8.30782e+06	7.8919e+06	1.13223e+07	1.93603e+06	1.97419e+06	6.06247e+06	1.49665e+06	7.73044e+06	1.82444e+06	1.96276e+06	1.27376e+07	1.91472e+06	1.90475e+06	2.01957e+06	1.20689e+07	1.93015e+06	6.8401e+06	7.39353e+06	8.63756e+06	7.1408e+06	7.78345e+06	5.26825e+06	6.80809e+06	6.37885e+06	2.1677e+06	8.39508e+06	2.06778e+06	2.04439e+06	1.27641e+07	9.73655e+06	17657626	6.92447e+06	6.67477e+06	2.12427e+07	1.54645e+06	9.61405e+06	1.28264e+07	1.78981e+06	8.57225e+06	7.17549e+06	2.06838e+06	1.67871e+06
M82T1016	82.0219	1015.98	16.93	2.86387e+07	6.98313e+07	2.12957e+07	1.61696e+07	7.78614e+07	1.6675e+07	3.12468e+07	6.59683e+06	2.22177e+07	1.80429e+07	67641231	6.61374e+06	8.07604e+07	7.72146e+07	3.07181e+07	2.66403e+07	3.31421e+07	3.63191e+07	1.73187e+07	1.68367e+07	2.02371e+07	2.13768e+07	6.74097e+07	8.32971e+07	2.13735e+07	6.97642e+06	2.37619e+07	2.15309e+07	6.55601e+06	2.45605e+07	3.50087e+07	7.50804e+07	1.70593e+07	1.46783e+07	8.72229e+07	3.5557e+07	3.11954e+07	1.85489e+07	2.08639e+07	7.46026e+06	1.40318e+07	4.99827e+07	1.88112e+07	6.20506e+07	2.03239e+07	2.01843e+07
M82T1033	82.0219	1032.95	17.22	1.72636e+07	2.3719e+07	1.842e+07	2.04256e+07	2.17829e+07	2.44873e+07	2.0161e+07	5.15459e+06	1.17533e+07	1.54904e+07	1.52554e+07	4.18449e+06	2.33401e+07	2.02902e+07	4.2129e+07	2.50173e+07	4.66817e+06	1.86723e+07	2.59327e+07	2.78266e+07	3.8475e+06	2.91247e+07	1.42588e+07	4.10307e+06	1.83007e+07	4.27642e+06	1.4679e+07	2.0239e+07	7.40897e+07	2.06776e+07	1.57676e+07	4.82422e+06	1.50671e+07	1.85305e+07	4.39506e+06	2.13751e+07	1.29702e+07	1.79692e+07	2.13635e+07	4.64823e+06	1.16155e+07	4.01568e+07	1.50106e+07	14545722	1.04056e+07	1.3596e+07
M82T647	82.0218	647.322	10.79	1.65616e+07	8.01665e+06	9.80074e+06	1.06737e+07	9.05924e+06	7.5847e+06	2.21686e+07	7.85721e+06	2.13537e+07	2.04248e+07	1.67303e+07	6.40002e+06	2.2311e+06	2.05076e+06	7.21761e+06	2.29915e+06	1.44814e+07	9.21684e+06	1.02559e+07	1.22567e+07	1.51312e+07	1.33952e+07	2.00353e+06	9.42512e+06	6.85283e+06	2.27561e+07	1.70784e+07	2.24614e+06	2.02483e+07	7.33894e+06	3.10675e+07	1.10628e+07	2.52865e+06	1.165e+07	2.04014e+07	7.28087e+06	1.16472e+07	2.49505e+06	8.6279e+06	8.03172e+06	2.16778e+06	8.22261e+06	2.4056e+06	6.96622e+06	3.07961e+07	2.84897e+07
M82T559	82.0219	559.477	9.32	9.55442e+06	1.2816e+07	2.62933e+06	9.13444e+06	1.03921e+07	1.09002e+07	2.51654e+06	7.90179e+06	2.6493e+06	1.56777e+07	2.63099e+06	1.75836e+07	1.00804e+07	2.39852e+06	2.47123e+06	2.51679e+06	8.2954e+06	8.10552e+06	2.6333e+06	1.71734e+07	2.71469e+06	2.57459e+06	7.65606e+06	2.76726e+06	9.69781e+06	1.38055e+07	2.54775e+06	2.59122e+06	2.62427e+06	2.84224e+06	2.54556e+06	2.48954e+06	2.28456e+06	2.55347e+06	2.07131e+07	7.26651e+06	2.13852e+07	1.94574e+07	2.33706e+06	8.29001e+06	2.5856e+06	8.80345e+06	2.36727e+06	2.48472e+06	1.06642e+07	1.95771e+07
M82T1000	82.0219	1000.47	16.67	9.80792e+06	1.11701e+07	5.25046e+07	4.53348e+07	1.08752e+07	3.95503e+07	1.07872e+07	1.17438e+07	4.14609e+07	3.40331e+07	1.09591e+07	1.03177e+07	1.0144e+07	9.14862e+06	4.06171e+07	4.5185e+07	5.43761e+07	5.26129e+07	3.96694e+07	1.0534e+07	5.1434e+07	4.56937e+07	9.73005e+06	1.14099e+07	3.80427e+07	1.11195e+07	5.20734e+07	4.78634e+07	3.71376e+07	1.17456e+07	1.03647e+07	3.99879e+07	4.26065e+06	3.28897e+07	1.14384e+07	3.95724e+07	4.58233e+07	1.04724e+07	5.88173e+07	4.44793e+07	3.18024e+07	9.6371e+06	4.53535e+07	1.11258e+07	5.67795e+07	1.12697e+07
M82T685	82.0217	685.336	11.42	7.94092e+06	1.09541e+07	2.31564e+06	1.99301e+06	9.49787e+06	2.34278e+07	9.56542e+06	2.23887e+06	1.73034e+07	2.36445e+06	6.88087e+06	6.43201e+06	1.05302e+07	2.54479e+06	9.44808e+06	2.29549e+06	2.03279e+06	2.54806e+06	7.90397e+06	2.55199e+06	2.46055e+06	1.69676e+07	2.28454e+06	2.95074e+07	1.10671e+07	2.66039e+07	2.73015e+06	2.13516e+07	2.44035e+06	1.26512e+07	2.76296e+06	7.20649e+06	5.9881e+06	2.46637e+06	1.23415e+07	2.79687e+06	7.48593e+06	2.10199e+06	8.69719e+06	3.78199e+07	2.11906e+06	8.78283e+06	2.37212e+06	1.02754e+07	2.42047e+07	1.93548e+06
M82T1047_2	82.0219	1046.98	17.45	1.88608e+07	1.54284e+07	1.55361e+07	1.91022e+07	1.33358e+07	1.39523e+07	3.70404e+06	9.05935e+07	1.64521e+07	1.41792e+07	1.16114e+07	9.61466e+07	1.20763e+07	1.57318e+07	1.05463e+07	3.09325e+06	3.07422e+06	1.26666e+07	1.41824e+07	3.03225e+06	2.08862e+07	7.70122e+06	3.59624e+06	1.59319e+07	3.65409e+06	8.93949e+07	1.25186e+07	2.55956e+07	3.37264e+06	1.40365e+07	1.20333e+07	3.68887e+06	2.71971e+07	8.46445e+06	1.69188e+07	1.13272e+07	1.15349e+07	1.15267e+07	3.19614e+06	3.23978e+06	1.20124e+07	3.88388e+06	2.511e+07	3.68568e+06	1.49368e+07	3.75876e+06
M82T1059	82.0218	1058.86	17.65	2.24709e+06	2.24849e+06	2.67668e+06	7.8069e+06	1.50516e+07	7.15902e+06	1.88615e+07	2.49419e+06	1.10159e+07	2.50004e+06	1.7608e+07	1.66938e+06	2.58453e+06	2.63862e+06	8.4859e+06	2.4855e+07	2.5093e+06	2.29916e+06	1.34153e+07	2.20431e+06	2.32348e+06	6.37026e+06	1.76674e+07	5.55423e+06	2.96186e+06	2.29219e+06	6.61163e+06	2.72845e+06	1.12885e+07	7.44703e+06	8.67145e+06	3.34742e+07	2.62853e+06	9.63354e+06	2.649e+06	8.1152e+06	6.48489e+06	8.60552e+06	1.19539e+07	2.15713e+06	2.81777e+06	2.74803e+06	1.08824e+07	2.52669e+06	9.89396e+06	2.74923e+07
M82T675	82.0218	674.848	11.25	1.49744e+06	1.05197e+07	1.75417e+06	1.41894e+06	1.30069e+07	1.80843e+06	2.51525e+06	1.09489e+07	1.76993e+06	8.00665e+06	1.75243e+06	7.8961e+06	1.62919e+06	3.51076e+07	6.94284e+06	1.81207e+06	1.7092e+06	1.37018e+07	8.99465e+06	755717	1.60889e+07	1.8485e+06	1.78457e+06	1.73945e+06	9.81043e+06	1.94687e+06	8.85524e+06	1.86665e+06	8.32405e+06	1.78541e+06	1.81427e+06	1.59958e+07	1.69322e+06	9.94701e+06	1.99666e+06	1.84775e+06	2.04412e+06	7.44427e+06	7.42467e+06	2.19465e+06	1.26344e+07	8.15485e+06	1.72388e+06	1.80699e+06	1.54931e+06	2.2412e+07
M82T732	82.0219	731.561	12.19	1.92615e+06	1.03598e+06	2.64201e+06	3.14662e+06	3.12724e+06	965267	4.04785e+06	974128	5.61355e+06	1.09287e+06	3.43426e+06	1.05526e+06	1.00733e+06	1.11217e+06	3.45823e+06	1.1191e+06	5.098e+06	9.05883e+06	969927	2.9011e+06	1.12564e+06	825342	6.39517e+06	4.86002e+06	4.00029e+06	2.75276e+06	6.169e+06	1.04475e+06	2.73535e+06	5.47624e+06	1.129e+06	1.06169e+06	5.23923e+06	3.98113e+06	4.90621e+06	962616	1.11583e+06	5.64378e+06	4.0343e+06	5.96139e+06	4.40768e+06	1.10577e+06	3.97755e+06	1.14459e+06	4.15311e+06	4.16781e+06
M82T583	82.0218	583.013	9.72	9.34074e+06	1.36841e+07	9.13583e+06	7.03431e+06	9.21051e+06	1.32087e+07	1.29928e+07	1.08895e+07	6.75837e+06	1.41932e+07	1.1882e+07	1.01346e+07	1.05918e+07	2.15497e+06	1.68889e+07	2.06965e+06	8.54944e+06	1.0879e+07	2.22319e+06	7.48238e+06	2.29648e+06	2.40351e+06	1.65307e+07	1.10459e+07	2.26891e+06	1.60246e+07	2.15513e+06	9.03978e+06	2.35654e+06	1.24538e+07	2.49189e+06	7.16888e+06	9.35016e+06	1.00704e+07	8.8449e+06	1.04955e+07	1.99467e+06	2.16029e+06	1.08457e+07	8.35653e+06	2.5308e+06	7.47085e+06	1.23727e+07	1.20573e+07	1.22301e+07	2.26593e+06
M82T699	82.0218	698.549	11.64	7.16225e+06	4.49855e+06	1.61713e+06	1.36482e+07	6.38217e+06	9.13345e+06	1.89751e+06	2.01105e+07	1.80744e+06	1.80341e+06	1.63125e+06	1.12582e+07	9.4055e+06	1.55703e+06	1.58468e+06	1.79749e+06	1.23213e+07	1.63264e+06	7.34331e+06	2.30936e+07	1.6743e+06	1.81681e+06	5.53706e+06	1.60064e+06	6.93349e+06	1.74219e+06	1.10583e+07	1.86698e+06	8.37243e+06	6.85848e+06	5.45788e+06	1.59552e+06	6.24397e+06	5.73069e+06	6.51249e+06	1.90831e+06	1.96655e+06	6.14446e+06	4.77761e+06	1.95727e+06	6.38503e+06	5.49501e+06	1.58985e+06	5.50693e+06	1.33418e+06	1.4249e+06
M82T1077	82.0219	1077.38	17.96	1.61563e+06	1.20055e+07	1.8341e+06	9.7343e+06	4.67208e+06	2.1903e+06	1.34133e+07	6.8329e+06	1.19458e+07	6.23301e+06	1.6676e+07	1.74079e+06	7.51043e+06	7.04035e+06	1.74066e+06	1.68816e+06	1.5034e+06	5.60924e+06	1.84586e+07	3.57664e+07	1.92793e+06	7.51352e+06	6.29058e+06	1.72184e+06	2.24131e+06	1.78802e+06	8.88829e+06	2.02945e+06	7.53693e+06	1.57931e+06	1.55298e+06	1.96893e+06	7.12432e+06	6.327e+06	6.16712e+06	5.02014e+06	8.0965e+06	7.6546e+06	6.13823e+06	1.74624e+06	1.9826e+06	1.83964e+06	6.39107e+06	6.69318e+06	7.8552e+06	1.78523e+06
M82T547	82.0219	546.663	9.11	1.11202e+07	1.00577e+07	2.30466e+07	7.51389e+06	1.3642e+07	2.08947e+06	2.70887e+06	2.80195e+06	2.00762e+07	2.5751e+06	3.48064e+07	2.21151e+06	2.79607e+06	9.22074e+06	2.63198e+06	2.25035e+06	8.2448e+06	2.32339e+06	2.58894e+07	1.62012e+07	2.47339e+06	2.5889e+06	8.98827e+06	2.69818e+06	2.83925e+06	8.9553e+06	8.78033e+06	1.12859e+07	2.43806e+06	2.50925e+06	2.74316e+06	2.63014e+06	9.27452e+06	1.19326e+07	2.2428e+06	2.3286e+06	9.81223e+06	1.18082e+07	2.30779e+06	2.24202e+06	8.65366e+06	6736877	2.42742e+06	3.59433e+07	7.78567e+06	8.35041e+06
M82T620	82.0218	619.924	10.33	7.22931e+06	8.02603e+06	1.97278e+06	1.98879e+07	2.09405e+06	7.94552e+06	1.12817e+07	1.06813e+07	9.05957e+06	1.90733e+06	1.96536e+06	1.24789e+07	2.289e+06	1.81551e+06	1.59488e+06	2.07875e+06	3.23102e+07	2.05331e+06	9.21802e+06	9.9014e+06	7.35769e+06	2.20157e+06	1.82881e+06	1.16599e+07	3.18779e+07	8.85908e+06	9.46557e+06	1.89899e+06	7.05646e+06	2.34398e+06	2.25399e+06	9.85784e+06	2.09387e+06	6.614e+06	9.80421e+06	2.30835e+06	7.21273e+06	1.9718e+06	6.69923e+06	8.32235e+06	2.2587e+06	1.32168e+07	2.16058e+06	9.97437e+06	1.00355e+07	1.6312e+06
M83T78_1	82.537	78.1364	1.3	1.20717e+08	1.48214e+08	5.95561e+07	3.96481e+07	8.01979e+07	9.29909e+07	189592575	1.21521e+08	8.1501e+07	9.26062e+07	7.55807e+07	1.6602e+08	5.36707e+07	1.46082e+08	1.13915e+08	1.05546e+08	7.89334e+07	7.06199e+07	1.14458e+08	1.09646e+08	9.57501e+07	9.42143e+07	1.5974e+08	5.33004e+07	9.99571e+07	1.17178e+08	5.6955e+07	7.44782e+07	5.59959e+07	1.16662e+08	3.6562e+07	5.48568e+07	7.20834e+07	8.8286e+07	6.12706e+07	6.63971e+07	3.8433e+07	3.9783e+07	8.95246e+07	9.49396e+07	3.56057e+07	5.1542e+07	6.12294e+07	7.96192e+07	6.25738e+07	1.30606e+08
M83T986	82.5372	986.046	16.43	7.66165e+07	6.96e+07	6.70291e+07	7.88901e+07	5.74437e+07	6.7889e+07	5.25013e+07	7.34708e+07	7.01769e+07	7.04478e+07	5.92219e+07	7.73224e+07	6.68798e+07	6.1227e+07	6.80708e+07	6.21811e+07	7.24812e+07	7.79013e+07	6.77966e+07	7.31988e+07	6.81439e+07	6.62438e+07	7.96666e+07	6.716e+07	6.96887e+07	7.29395e+07	6.25669e+07	6.30239e+07	7.12064e+07	7.77079e+07	6.6864e+07	7.83486e+07	7.12146e+07	7.39618e+07	6.45156e+07	7.43311e+07	6.92667e+07	6.52425e+07	6.96637e+07	6.95652e+07	8.21972e+07	7.43994e+07	6.47842e+07	7.83458e+07	7.28079e+07	6.74106e+07
M83T355_1	82.5371	355.373	5.92	1.68357e+07	2.14017e+07	1.97551e+07	2.62397e+07	2.19162e+07	3.81309e+07	9.07072e+07	2.67964e+07	2.18677e+07	3.17915e+07	6.46303e+07	3.74977e+07	1.44392e+07	2.31875e+07	9.40973e+07	3.36904e+07	9.92276e+07	2.81033e+07	2.79903e+07	4.52192e+07	7.95615e+07	2.33516e+07	7.32998e+06	3.75753e+07	5.33588e+07	6.2796e+07	2.63271e+07	3.09088e+07	5.15634e+07	3.01218e+07	2.84838e+07	3.56358e+07	2.34886e+07	3.60633e+07	2.33969e+07	4.07632e+07	104480648	3.69209e+07	3.09162e+07	2.75241e+07	4.9811e+07	2.70829e+07	2.11162e+07	2.44243e+07	4.01588e+07	8.27353e+06
M83T408	82.537	407.931	6.8	2.41573e+07	8.44657e+07	1.87325e+07	6.38751e+06	6.03146e+07	1.57858e+07	1.91787e+07	2.08102e+07	7.77837e+07	1.98218e+07	7.45056e+06	125600317	2.44789e+07	3.96953e+07	6.83892e+06	2.42904e+07	6.03842e+06	123615387	1.86787e+07	6.43824e+06	5.89449e+06	4.92293e+07	2.12091e+07	6.83846e+06	5.39836e+07	7.08698e+06	7.90035e+07	7.99924e+06	3.41039e+07	6.04391e+06	2.5862e+07	3.56059e+07	5.78272e+06	7.33091e+06	2.67499e+07	2.67773e+07	6.42827e+06	2.52962e+07	6.4425e+06	2.23035e+07	1.27712e+08	6.36007e+07	2.30512e+07	113347674	8.34957e+07	6.74751e+06
M83T413	82.537	413.392	6.89	24654068	5.46005e+06	6.33539e+06	2.19192e+07	6.46693e+06	2.46462e+07	2.66103e+07	2.17507e+07	6.74776e+06	2.10527e+07	2.82471e+07	6.26961e+06	5.66873e+06	6.08053e+06	5.18398e+07	6.23712e+06	3.60948e+07	6.41659e+06	2.53406e+07	3.48603e+07	2.68244e+07	6.13554e+06	6.14122e+06	3.92748e+07	6.8012e+06	2.08274e+07	7.35111e+06	3.15644e+07	6.91412e+06	4.34112e+07	2.53679e+07	7.26248e+06	4.69818e+07	2.74797e+07	2.62377e+07	1.97753e+07	3.58889e+07	1.59294e+07	2.08123e+07	3.29887e+07	6.46497e+06	5.96003e+06	6.11578e+06	6.49912e+06	6.57288e+06	4.10941e+07
M83T486_1	82.537	485.62	8.09	1.72064e+07	2.897e+07	4.55685e+07	1.66904e+07	2.34396e+07	2.08029e+07	2.2091e+07	3.07196e+07	6.56069e+06	2.95855e+07	2.74312e+07	2.45452e+07	1.78595e+07	3.14905e+07	7.2452e+06	2.46108e+07	1.70675e+07	3.10997e+07	6.89857e+06	6.26855e+06	2.59042e+07	3.33303e+07	1.85888e+07	2.37441e+07	3.75357e+07	6.72684e+06	2.06235e+07	2.11973e+07	7.02037e+06	1.40995e+07	4.17988e+07	3.15162e+07	1.63196e+07	7.596e+07	1.82779e+07	1.63306e+07	6.43779e+06	2.63658e+07	4.93949e+07	2.68475e+07	2.30176e+07	2.25853e+07	1.95777e+07	6.04789e+06	2.62008e+07	5.40974e+06
M83T1120	82.5371	1119.64	18.66	2.55781e+07	1.84945e+07	5.6084e+06	6.0298e+06	3.43704e+07	6.6221e+06	6.14935e+06	2.73654e+07	3.86529e+07	2.50624e+07	1.81723e+07	2.45215e+07	5.8108e+06	2.06001e+07	6.33134e+06	1.73876e+07	2.72204e+07	2.41239e+07	2.86832e+07	1.52935e+07	6.4946e+06	3.57982e+07	5.88155e+06	2.84956e+07	2.73951e+07	1.51762e+07	2.09603e+07	2.90541e+07	6.61598e+06	6.33465e+06	2.62396e+07	3.22218e+07	2.40167e+07	3.01988e+07	2.02381e+07	1.48182e+07	2.56766e+07	4.82648e+07	5.94023e+06	5.26989e+07	1.82671e+07	2.33272e+07	2.40336e+07	3.72017e+07	5.68054e+06	4.22904e+07
M83T120	82.5372	119.629	1.99	4.5622e+07	2.53531e+07	4.43787e+07	1.60335e+07	2.2058e+07	8.0415e+06	2.25993e+07	4.46895e+07	5.00752e+07	1.14257e+07	4.64107e+07	4.30491e+07	2.54913e+07	2.53226e+07	4.41926e+07	4.42657e+07	4.3768e+07	4.42952e+07	2.38541e+07	1.07217e+07	1.52743e+07	4.1094e+07	4.65109e+07	44482175	4.41605e+07	24943501	1.63342e+07	4.68855e+07	1.15327e+07	4.40912e+07	1.88945e+07	4.68543e+07	2.6969e+07	1.03568e+07	1.92137e+07	1.32465e+07	4.55249e+07	1.19839e+07	1.00864e+07	1.23057e+07	2.05193e+07	1.0827e+07	2.75713e+07	1.05068e+07	4.42239e+07	1.11199e+07
M83T1012	82.5372	1011.98	16.87	2.17756e+07	2.67264e+07	5.04516e+07	2.25979e+07	5.03651e+06	2.47837e+07	2.61453e+07	4.9916e+06	1.92822e+07	2.11062e+07	2.20695e+07	2.1467e+07	4.95055e+06	3.64105e+07	1.97422e+07	3.17425e+07	3.9932e+06	1.932e+07	2.22753e+07	4.90877e+06	1.85911e+07	6.44126e+07	2.46727e+07	2.32664e+07	4.88583e+06	2.11428e+07	4.31048e+06	2.11179e+07	2.248e+07	5.11944e+06	2.17607e+07	2.12583e+07	6.04131e+06	3.55781e+07	2.14815e+07	4.89537e+06	2.2085e+07	1.92545e+07	2.0058e+07	1.85252e+07	1.60551e+07	4.88414e+06	3.82899e+07	2.62474e+07	1.528e+07	4.74425e+06
M83T1041	82.5372	1040.53	17.34	1.83835e+07	3.76964e+07	2.10066e+07	2.07931e+07	3.40812e+07	2.14636e+07	1.6867e+07	2.51503e+07	6.60767e+07	5.60684e+07	2.63019e+07	1.90636e+07	3.75975e+07	2.69826e+07	2.47904e+07	2.96421e+07	4.94443e+07	8.38563e+06	3.32122e+07	1.06876e+08	4.47505e+07	2.24005e+07	3.49677e+07	3.26569e+07	8.75929e+06	4.99042e+07	2.90099e+07	2.28601e+07	2.28069e+07	5.27271e+07	2.90996e+07	5.41104e+07	2.09488e+07	1.86761e+07	7.17893e+07	2.12932e+07	2.16949e+07	9.1268e+06	3.61529e+07	2.48751e+07	1.09683e+08	7.73912e+07	2.60595e+07	7.63148e+07	1.89402e+07	3.1338e+07
M83T1130	82.5371	1130.12	18.84	2.64286e+07	1.67431e+07	3.7333e+07	3.17813e+07	2.00642e+07	5.01657e+06	5.19727e+06	5.53653e+06	5.24037e+06	2.22097e+07	2.31887e+07	5.05958e+06	4.22207e+07	5.18423e+06	3.31397e+07	1.7226e+07	1.50028e+07	1.41845e+07	1.80529e+07	1.65371e+07	1.72278e+07	5.29616e+06	4.15096e+07	1.33724e+07	1.99615e+07	4.52152e+06	2.34997e+07	1.78892e+07	2.90196e+07	2.29612e+07	2.10952e+07	2.06796e+07	1.86319e+07	2.13265e+07	2.01054e+07	2.03144e+07	5.01602e+06	4.35245e+06	5.68387e+07	5.07533e+06	2.27774e+07	2.04185e+07	1.81328e+07	5.03651e+06	2.24414e+07	4.39253e+06
M83T1107	82.5371	1107.34	18.46	1.7715e+07	5.08176e+06	2.06586e+07	5.23901e+07	1.8358e+07	5.32883e+06	2.98356e+07	3.09495e+07	2.32893e+07	2.60391e+07	2.1973e+07	6.04845e+06	2.36197e+07	6.44875e+07	1.89797e+07	2.2787e+07	3.09245e+07	1.28788e+07	2.19075e+07	1.99217e+07	2.18695e+07	1.67569e+07	4.95534e+07	1.96498e+07	3.07632e+07	1.7847e+07	2.14493e+07	1.80006e+07	2.31023e+07	3.36729e+07	2.07794e+07	1.90611e+07	2.64521e+07	2.41997e+07	4.45091e+07	2.13666e+07	2.87911e+07	4.17412e+07	5.83594e+06	5.7505e+06	3.21717e+07	5.55952e+06	2.67405e+07	4.07444e+07	3.54162e+07	5.20967e+06
M83T1195	82.537	1194.93	19.92	9.38364e+06	2.50162e+06	2.90483e+06	7.63911e+06	1.78829e+07	1.82956e+06	7.89837e+06	8.67834e+06	1.6866e+07	3.04382e+06	9.93133e+06	1.89234e+06	7.56051e+06	1.75082e+07	1.16e+07	1.85366e+06	1.21049e+07	1.39859e+07	3.83273e+06	6.85134e+06	1.73326e+07	7.56037e+06	7.43295e+06	1.0198e+07	3.02539e+07	2.16884e+07	1.41407e+07	2.76845e+06	1.30287e+07	9.98911e+06	8.2782e+06	1.14826e+07	8.69542e+06	3.01397e+06	3.02735e+06	2.98061e+06	1.12554e+07	4.84579e+06	1.03871e+07	2.11024e+06	1.82341e+06	6.68597e+06	8.18592e+06	1.85349e+07	1.82592e+07	6.47074e+06
M83T1174	82.537	1173.68	19.56	1.54069e+07	3.43117e+06	1.9278e+07	9.43744e+06	1.79622e+07	3.3522e+06	2.56301e+07	1.97288e+07	1.54537e+07	4.43645e+06	5.29796e+07	1.17242e+07	1.76623e+07	7.84196e+06	1.37982e+07	1.16986e+07	1.83371e+07	1.59168e+07	1.77607e+07	3.27849e+07	1.00322e+07	1.43315e+07	1.868e+07	1.63545e+07	1.99738e+07	1.56269e+07	4.19598e+06	1.94974e+07	1.51583e+07	2.05949e+07	1.21147e+07	3.17747e+07	1.00119e+07	3.75164e+06	7.98961e+07	3.35761e+06	1.76014e+07	1.17173e+07	1.09896e+07	2.27797e+07	3.26941e+06	3.60001e+06	1.86158e+07	1.61784e+07	1.64847e+07	1.60051e+07
M83T1002	82.5372	1001.55	16.69	2.18686e+07	3.42197e+07	9.04161e+06	2.02912e+07	4.24078e+07	2.17093e+07	3.00269e+07	4.73384e+07	2.30001e+07	3.54864e+07	2.37308e+07	2.65793e+07	3.84376e+07	2.83267e+07	4.06777e+07	8.22353e+06	4.85186e+07	3.75392e+07	3.48981e+07	8.64079e+06	1.70814e+07	9.8285e+06	2.14384e+07	2.98917e+07	3.16491e+07	2.97103e+07	2.59006e+07	3.97258e+07	1.77162e+07	4.68548e+07	2.68973e+07	4.04894e+07	9.18481e+06	3.96706e+07	2.13804e+07	5.03791e+07	3.33762e+07	3.39073e+07	2.3579e+07	4.41634e+07	4.29131e+07	37749964	2.94083e+07	4.29971e+07	2.64335e+07	9.65321e+06
M83T465	82.537	464.862	7.75	2.94025e+07	2.12838e+07	5.95178e+06	5.33807e+06	6.28573e+06	2.54388e+07	3.61119e+07	2.367e+07	6.20406e+06	2.05524e+07	6.94744e+06	2.35743e+07	2.30652e+07	4.80957e+07	7.11434e+06	2.21968e+07	2.74294e+07	1.81716e+07	6.26395e+06	6.39337e+06	6.79175e+06	3.13732e+07	3.4816e+07	2.22071e+07	3.13319e+07	6.26419e+06	3.49389e+07	2.66358e+07	5.88182e+06	2.98845e+07	3.65576e+07	3.01152e+07	2.37311e+07	5.55197e+06	3.89843e+07	6.60701e+06	1.10463e+08	2.67099e+07	6.72796e+06	6.86365e+06	4.34447e+07	5.31718e+06	2.77963e+07	1.0588e+08	2.38425e+07	5.50818e+06
M83T473	82.537	473.351	7.89	2.19036e+07	5.98687e+06	5.23835e+06	2.12079e+07	3.29435e+07	2.36551e+07	5.6116e+06	2.34202e+07	1.06293e+08	2.29383e+07	4.86838e+07	1.85956e+07	3.17841e+07	6.63637e+06	1.18412e+08	2.47015e+07	2.12208e+07	3.27841e+07	8.11166e+07	7.39643e+07	2.75015e+07	1.71351e+07	5.96722e+06	2.96431e+07	6.715e+06	7.63144e+07	2.73247e+07	6.94125e+06	1.31169e+08	6.24275e+06	6.41459e+06	2.29193e+07	2.32106e+07	5.18262e+06	1.68138e+07	1.87558e+07	7.1411e+06	8.90943e+06	5.88506e+06	3.82814e+07	6.60257e+06	3.10582e+07	2.3799e+07	5.65982e+06	1.52787e+07	109628151
M83T1021	82.5372	1020.62	17.01	1.5164e+07	2.57778e+07	6.19565e+06	1.86918e+07	6.65539e+06	6.21924e+06	5.73072e+06	2.42425e+07	5.79544e+06	2.11032e+07	2.00054e+07	2.0828e+07	2.34402e+07	5.38314e+06	2.06889e+07	1.93522e+07	2.58733e+07	2.80241e+07	5.3313e+06	5.94917e+06	2.21994e+07	5.49739e+06	2.11085e+07	2.08668e+07	5.86279e+06	2.77496e+07	3.11155e+07	2.40685e+07	4.71204e+07	4.52647e+07	2.00588e+07	2.87022e+07	9.54991e+07	2.96071e+07	2.86017e+07	2.65518e+07	3.80311e+07	6.15159e+06	3.73115e+07	2.44676e+07	5.53635e+06	6.21751e+06	2.30665e+07	2.18997e+07	2.41503e+07	8.44975e+07
M83T1185	82.537	1184.93	19.75	1.21406e+07	3.87212e+07	2.0634e+07	7.86756e+06	3.49988e+06	3.0185e+06	3.29367e+06	3.11923e+06	4.01906e+06	3.12185e+07	3.8779e+06	2.54168e+06	3.05764e+06	3.3764e+06	3.48347e+06	1.21698e+07	1.21467e+07	1.94685e+07	2.11897e+07	2.75155e+06	3.07907e+06	2.23267e+07	2.99906e+07	8.87282e+06	4.13646e+06	4.16983e+06	1.66155e+07	1.99211e+07	1.34707e+07	1.14509e+07	9.32419e+06	3.11153e+06	1.22752e+07	3.73407e+06	4.38154e+06	3.37734e+07	1.09557e+07	1.49612e+07	9.66484e+06	1.32868e+07	3.37449e+06	3.66389e+06	1.0948e+07	1.6557e+07	3.65278e+06	1.0856e+07
M83T689	82.537	689.214	11.49	1.45434e+07	1.6131e+07	4.59089e+06	1.3631e+07	1.35356e+07	4.11547e+06	3.47644e+07	1.41145e+07	2.33868e+07	1.62538e+07	2.15635e+07	3.93679e+06	1.94393e+07	1.43853e+07	2.31722e+07	3.68233e+06	9.88365e+06	1.90446e+07	1.90719e+07	7.41274e+07	3.68743e+06	4.07946e+06	3.47537e+06	3.89179e+06	2.22055e+07	1.94504e+07	1.34936e+07	3.68692e+06	1.45291e+07	3.82705e+06	3.84351e+06	1.87743e+07	1.3896e+07	3.05552e+07	2.29608e+07	6.51492e+07	4.06153e+06	1.81898e+07	1.34773e+07	2.18437e+07	1.36203e+07	4.29741e+06	4.02349e+06	1.79916e+07	3.81634e+06	1.54627e+07
M83T1030	82.5371	1030.17	17.17	3.44403e+07	5.30826e+06	1.88966e+07	3.26559e+07	5.87246e+07	3.73208e+07	2.65455e+07	2.10168e+07	4.60114e+06	4.96261e+06	1.81278e+07	4.99166e+06	3.09201e+07	2.35825e+07	1.90813e+07	4.45967e+06	4.87309e+06	3.94355e+07	4.46786e+06	5.16768e+06	2.21752e+07	1.99767e+07	1.78913e+07	2.58582e+07	5.97332e+06	4.69186e+06	4.36853e+06	2.43377e+07	5.79657e+06	5.78542e+06	2.18541e+07	5.44168e+06	5.79503e+06	5.3639e+06	5.58235e+06	2.16023e+07	5.61142e+06	3.88641e+07	5.47794e+06	2.36802e+07	4.85834e+06	6.02282e+06	3.43266e+07	4.80575e+06	4.944e+06	5.06803e+06
M83T1059	82.5371	1059.14	17.65	5.23392e+07	6.50257e+06	1.6885e+07	2.05795e+07	2.216e+07	3.49615e+07	3.13824e+07	2.30949e+07	2.39679e+07	2.44058e+07	3.98604e+07	2.54909e+07	2.49362e+07	2.65785e+07	3.71579e+07	3.59029e+07	2.8243e+07	3.31959e+07	6.49373e+07	6.07641e+06	1.58852e+07	5.05741e+07	2.54319e+07	3.35762e+07	1.62314e+08	1.98802e+07	6.01695e+06	3.12549e+07	2.25593e+07	7.00134e+06	2.79752e+07	4.44605e+07	3.14605e+07	2.8612e+07	6.5156e+06	2.1568e+07	2.10628e+07	8.54128e+07	2.24796e+07	3.61053e+07	7.27394e+06	4.41738e+07	6.99078e+07	6.04527e+06	2.02978e+07	2.26435e+07
M83T1094	82.5371	1093.6	18.23	1.75718e+07	6.57678e+07	6.99411e+06	7.50791e+06	3.30896e+07	2.85818e+07	4.11932e+07	1.7209e+07	3.05573e+07	2.16438e+07	3.54541e+07	3.69853e+07	2.61606e+07	7.92111e+06	2.57628e+07	6.95809e+06	2.18692e+07	4.39735e+07	2.6808e+07	2.0564e+07	5.27471e+07	2.41162e+07	7.12697e+06	7.41692e+06	2.8507e+07	3.51173e+07	5.5855e+07	8.32257e+06	5.61637e+07	8.68089e+06	2.38412e+07	2.86011e+07	4.9618e+07	2.03557e+07	2.63688e+07	2.83202e+07	7.55559e+06	8.28369e+06	6.79866e+07	3.88339e+07	3.11394e+07	6.4762e+06	7.0226e+06	6.82055e+06	3.20372e+07	4.03832e+07
M83T218	82.5371	218.219	3.64	3.65311e+07	3.60158e+07	2.16765e+07	1.9603e+07	2.08362e+07	1.68224e+07	9.96292e+06	1.40941e+07	2.43015e+07	1.86416e+07	3.41774e+07	4.85494e+07	2.22621e+07	1.58591e+07	1.45419e+07	2.42845e+07	2.22731e+07	1.60245e+07	1.5726e+07	5.98862e+06	6.43479e+07	9.03416e+06	3.3572e+07	6.23125e+07	1.38917e+07	3.59443e+07	2.33324e+07	1.41679e+07	1.48956e+07	2.4121e+07	1.64031e+07	6.64395e+07	3.43016e+07	1.68739e+07	4.56478e+07	6.18252e+07	3.69627e+07	1.00739e+07	1.62495e+07	1.60508e+07	1.43493e+07	6.23854e+06	2.60381e+07	4.43671e+07	6.00841e+07	6.34263e+06
M83T243	82.5372	242.794	4.05	1.58843e+07	2.58294e+06	2.9946e+06	2.13707e+07	2.9735e+06	1.9465e+07	1.96261e+07	1.28952e+07	1.49047e+07	2.5021e+07	1.22464e+07	9.18404e+06	1.92479e+07	1.3258e+07	1.43297e+07	1.98068e+07	1.11351e+07	2.62972e+07	3.58137e+06	4.34324e+06	3.13765e+06	1.44956e+07	1.36005e+07	1.27117e+07	1.84285e+07	1.36697e+07	1.5066e+07	1.2383e+07	3.23942e+06	9.79378e+06	2.51961e+07	2.86054e+06	3.13971e+06	2.60902e+06	3.10767e+06	1.17575e+07	1.04143e+07	1.29297e+07	3.1413e+06	1.08355e+07	8.73105e+06	2.9082e+06	3.84729e+06	3.60157e+06	3.17158e+06	3.57958e+06
M83T1141	82.5371	1141.27	19.02	2.1968e+07	1.41979e+07	1.56548e+07	4.56352e+06	3.01674e+07	4.97924e+06	7.76335e+07	3.0479e+07	5.15716e+07	2.10325e+07	1.77792e+07	2.87941e+07	4.62491e+06	1.37572e+07	1.34495e+07	1.45155e+07	1.67049e+07	1.7115e+07	4.66807e+06	2.87176e+07	1.63489e+07	2.39603e+07	4.49282e+06	2.36061e+07	1.5845e+07	1.71445e+07	2.19685e+07	4.74168e+06	5.18759e+06	1.38055e+07	2.31276e+07	1.76092e+07	4.57299e+06	4.59157e+06	5.06049e+06	1.33687e+07	1.83113e+07	1.79667e+07	2.10365e+07	2.3199e+07	4.28803e+06	4.65862e+06	1.72883e+07	4.65415e+06	2.01315e+07	1.42613e+07
M83T1161	82.537	1161.1	19.35	1.5742e+07	2.05956e+07	2.23136e+07	2.05874e+07	1.9935e+07	4.17513e+06	4.00707e+06	1.72295e+07	1.6858e+07	3.10386e+07	4.18716e+06	1.29998e+07	1.24948e+07	1.78166e+07	2.34447e+07	1.25036e+07	1.82841e+07	1.96932e+07	3.65066e+06	3.8118e+06	3.51854e+06	3.87791e+06	4.08361e+06	1.22107e+07	1.42631e+07	4.49055e+06	1.541e+07	1.31681e+07	1.67781e+07	4.35601e+06	1.53472e+07	1.58371e+07	1.247e+07	9.31128e+07	4.54444e+06	2.53476e+07	4.50737e+06	3.64598e+06	4.23737e+06	1.53675e+07	7.0406e+07	6.5021e+07	1.62772e+07	2.45785e+07	1.47366e+07	3.57202e+06
M83T434	82.537	434.247	7.24	5.96937e+06	5.80363e+07	2.6398e+07	6.60823e+06	5.7739e+06	1.96672e+07	3.6442e+07	1.89751e+07	6.18964e+06	2.77669e+07	6.58676e+06	5.43845e+06	2.20965e+07	2.01636e+07	1.72041e+07	2.73549e+07	3.01058e+07	5.51929e+06	3.74298e+07	2.50589e+07	2.75602e+07	2.28523e+07	3.16478e+07	1.81787e+07	23658109	2.08248e+07	2.55376e+07	2.09996e+07	6.1067e+06	2.71531e+07	3.1297e+07	6.58347e+06	2.78021e+07	2.5104e+07	2.28316e+07	6.39059e+06	6.0465e+06	2.60754e+07	3.39654e+07	3.69988e+07	5.55549e+06	2.96965e+07	3.98239e+07	5.55184e+06	1.79904e+07	6.03615e+06
M83T450	82.537	449.611	7.49	2.04826e+07	5.57469e+06	2.11806e+07	2.71264e+07	3.19394e+07	2.27825e+07	2.58184e+07	2.31941e+07	5.75689e+06	2.50363e+07	2.43201e+07	2.37324e+07	1.94911e+07	6.02749e+06	5.61322e+06	2.17955e+07	3.11844e+07	1.53148e+07	2.66628e+07	1.78339e+07	2.1217e+07	5.59067e+06	5.46384e+06	2.44065e+07	2.27426e+07	2.69275e+07	5.33568e+06	2.00297e+07	5.44161e+06	3.06953e+07	1.90191e+07	3.98917e+07	2.44884e+07	1.97823e+07	2.5348e+07	2.05165e+07	5.74548e+06	2.26346e+07	3.20736e+07	4.01735e+07	1.85969e+07	2.42145e+07	1.81457e+07	5.88207e+06	2.96691e+07	5.46478e+06
M83T598	82.537	598.183	9.97	2.45462e+07	1.6496e+07	1.94446e+07	4.36807e+06	2.00725e+07	2.00512e+07	3.59763e+07	1.48375e+07	38991893	1.16421e+07	1.952e+07	4.53609e+06	2.18574e+07	1.4712e+07	2.3714e+07	2.85832e+07	1.24561e+07	4.35451e+06	2.3505e+07	1.28054e+07	4.6939e+07	1.62371e+07	1.94551e+07	1.40984e+07	3.26947e+07	1.57012e+07	1.68118e+07	4.23436e+06	4.54523e+07	4.23029e+06	1.81154e+07	1.92927e+07	1.44639e+07	1.78709e+07	7.54911e+07	4.72355e+06	1.82342e+07	1.99089e+07	6.33547e+07	1.9627e+07	2.49432e+07	2.36932e+07	1.78247e+07	1.78813e+07	2.20835e+07	4.54226e+06
M83T1083	82.5371	1082.65	18.04	2.05003e+07	6.51463e+06	3.7766e+07	5.09607e+07	2.36648e+07	2.44398e+07	7.34435e+06	2.17967e+07	7.21918e+06	2.17159e+07	3.38918e+07	4.76016e+07	7.68193e+06	2.05748e+07	3.41831e+07	2.15084e+07	2.84511e+07	7.52871e+06	1.75252e+07	2.34823e+07	6.93402e+06	2.20193e+07	4.04721e+07	3.19696e+07	2.65392e+07	7.15086e+06	7.52949e+06	6.44297e+07	2.17488e+07	1.00169e+08	3.12355e+07	2.63977e+07	8.16827e+06	2.67376e+07	7.2792e+06	7.34179e+06	8.1259e+07	7.58463e+06	7.51331e+06	2.43606e+07	5.08074e+07	5.01634e+07	3.03585e+07	4.09476e+07	2.65139e+07	4.63393e+07
M83T1150	82.537	1149.99	19.17	1.5504e+07	1.42907e+07	1.87594e+07	4.86388e+06	4.79314e+06	1.37866e+08	4.69345e+06	4.30923e+06	4.48803e+06	5.21582e+06	1.99674e+07	4.31982e+06	1.64938e+07	5.2532e+06	1.66651e+07	12212934	1.79459e+07	1.90215e+07	5.01499e+07	4.42487e+06	2.35332e+07	2.80613e+07	3.91328e+07	1.77465e+07	1.72914e+07	3.76536e+07	1.87929e+07	1.63254e+07	3.14081e+07	2.1745e+07	1.51784e+07	2.08999e+07	3.65454e+07	4.65169e+06	4.9599e+06	2.20167e+07	3.4043e+07	2.86834e+07	1.63524e+07	1.18985e+07	4.83587e+06	4.93821e+06	1.69807e+07	1.93265e+07	4.28295e+06	1.82668e+07
M83T173	82.5372	173.003	2.88	5.32824e+06	5.21085e+06	1.57221e+07	5.41053e+06	1.69228e+07	1.43286e+07	1.61549e+07	4.01075e+07	5.85172e+06	1.47368e+07	4.12331e+07	4.32449e+07	1.4385e+07	3.85079e+07	1.18775e+07	4.04031e+07	5.89435e+06	1.11046e+07	4.70225e+07	5.53071e+06	1.69783e+07	2.21234e+07	1.93783e+07	1.1354e+07	6.09087e+07	1.85348e+07	6.62107e+06	6.01761e+06	6.05843e+06	5.78399e+07	4.30927e+07	1.58926e+07	2.12575e+07	6.05551e+06	2.66151e+07	5.4023e+06	5.17643e+06	3.52177e+07	15255894	3.45029e+07	3.74258e+07	5.47578e+06	1.73379e+07	5.66818e+07	1.24554e+07	6.33111e+06
M83T302	82.5372	301.71	5.03	4.90888e+06	1.84602e+07	5.09009e+06	5.23202e+06	2.37665e+07	1.99512e+07	5.95004e+06	5.52358e+06	5.85911e+06	3.41478e+07	1.68231e+07	4.55444e+06	2.3748e+07	3.19615e+07	1.59425e+07	2.82242e+07	22852554	1.47613e+07	5.19654e+06	5.78346e+06	1.6078e+07	1.5052e+07	2.15042e+07	3.083e+07	1.87602e+07	5.71474e+06	5.59414e+06	5.70751e+07	6.08146e+06	3.58305e+07	6.08908e+06	3.11163e+07	1.68571e+07	5.80755e+06	3.41232e+07	1.80755e+07	6.09685e+06	1.60264e+07	1.88565e+07	2.38341e+07	3.02715e+07	4.76285e+06	2.12058e+07	3.43135e+07	1.5701e+07	5.01278e+06
M83T1072	82.5371	1071.75	17.86	5.41735e+06	5.83007e+07	2.36215e+07	2.07438e+07	2.31933e+07	6.50578e+06	3.83358e+07	2.61294e+07	3.75517e+07	2.02511e+07	6.28894e+06	4.63187e+06	4.24105e+07	2.99782e+07	2.463e+07	3.88166e+07	1.70554e+07	1.99057e+07	5.92529e+06	3.03993e+07	2.2902e+07	6.0608e+06	5.84426e+06	1.45483e+07	6.18683e+06	3.22068e+07	4.20712e+07	6.28616e+06	1.8752e+07	6.60856e+06	2.9392e+07	3.44237e+07	3.28417e+07	1.89217e+07	4.10023e+07	1.5844e+07	5.55007e+06	6.6257e+06	6.58714e+06	6.39167e+06	6.20098e+06	5.02489e+06	6.31911e+06	5.6194e+06	2.45183e+07	6.20559e+06
M83T572	82.537	572.094	9.53	4.96883e+06	2.00577e+07	1.66349e+07	5.48468e+06	1.954e+07	3.46634e+07	3.56236e+07	4.39962e+06	5.05333e+06	3.22845e+07	2.06968e+07	4.73573e+06	2.20972e+07	1.72285e+07	1.72704e+07	5.00555e+06	3.7497e+07	4.83832e+06	2.52372e+07	2.22697e+07	1.53038e+07	1.77082e+07	1.77236e+07	2.05727e+07	2.73512e+07	2.20278e+07	1.97413e+07	5.60058e+07	4.3981e+06	1.88147e+07	1.75748e+07	1.63276e+07	2.69116e+07	4.5913e+06	1.97743e+07	2.23327e+07	1.9155e+07	1.92379e+07	3.10665e+07	1.64392e+07	2.16377e+07	2.51526e+07	5.20764e+06	1.53184e+07	2.01379e+07	4.51929e+06
M83T163	82.5372	162.906	2.72	1.36569e+07	2.56003e+07	1.46656e+07	2.82639e+07	1.11484e+07	1.45612e+07	1.41602e+07	3.91517e+06	3.35706e+07	1.74181e+07	4.01023e+06	3.40011e+06	1.40457e+07	4.16259e+06	3.70289e+06	4.19994e+06	3.55952e+07	1.19633e+07	3.51507e+06	3.63707e+06	7.86406e+06	1.56657e+07	1.01158e+07	1.16226e+07	4.57354e+06	1.23141e+07	2.3802e+07	3.11265e+07	3.66719e+06	3.93546e+06	3.67494e+06	1.29408e+07	1.3463e+07	3.42046e+06	3.59658e+06	1.23304e+07	1.88599e+07	3.78245e+06	1.51763e+07	3.75483e+06	3.31301e+06	3.68187e+06	1.49575e+07	4.45316e+06	1.99738e+07	3.7734e+06
M83T373	82.5371	372.615	6.21	3.42787e+07	27314482	2.2277e+07	36515284	2.68592e+07	2.47006e+07	6.50618e+06	2.83402e+07	2.69631e+07	2.54872e+07	6.73165e+07	2.1474e+07	2.2315e+07	3.09166e+07	6.90323e+06	6.97232e+06	6.94099e+06	6.8166e+06	3.58845e+07	6.49109e+06	6.28601e+06	2.63044e+07	7.83405e+07	1.95652e+07	7.2716e+06	2.36831e+07	2.77508e+07	2.29597e+07	3.19455e+07	1.9367e+07	1.79686e+07	2.31871e+07	8.14393e+07	3.3219e+07	2.8999e+07	6.76443e+06	7.99088e+06	2.22859e+07	3.21262e+07	2.80791e+07	3.28819e+07	4.40381e+07	2.77585e+07	2.33865e+07	3.07477e+07	2.63147e+07
M83T323	82.5372	323.344	5.39	2.88011e+07	5.09463e+07	2.4945e+07	2.50443e+07	5.90342e+07	5.52921e+07	3.78448e+07	2.91337e+07	6.89552e+06	2.19965e+07	7.42158e+06	4.62739e+07	7.36142e+06	3.30233e+07	2.01449e+07	2.31415e+07	1.87172e+07	2.85386e+07	6.4277e+06	7.23997e+06	6.11143e+06	4.20201e+07	1.97436e+07	5.94678e+07	2.0619e+07	6.75703e+06	2.99274e+07	2.26316e+07	6.83581e+06	3.00284e+07	6.78536e+06	6.51053e+06	3.52283e+07	6.2063e+06	3.50791e+07	7.20345e+06	7.65098e+06	6.95503e+06	7.0771e+06	2.14808e+07	6.97454e+06	7.46096e+06	6.83091e+06	3.72449e+07	2.96031e+07	7.05581e+06
M83T517	82.537	516.762	8.61	5.09944e+07	1.80609e+07	6.01265e+06	4.54077e+07	4.23858e+07	3.52596e+07	1.65084e+07	1.65003e+07	6.46316e+07	2.70921e+07	7.7079e+06	4.03317e+07	2.10767e+07	1.24845e+07	2.37592e+07	4.37896e+07	1.49919e+07	4.30438e+07	6.45983e+06	6.68071e+06	2.77202e+07	6.84638e+06	5.98699e+06	5.90733e+07	2.34266e+07	2.69123e+07	3.7781e+07	6.62746e+06	1.69454e+07	7.30364e+06	1.80643e+07	7.33581e+06	7.14958e+06	2.44042e+07	7.4857e+06	6.94151e+06	2.72169e+07	6.82306e+07	2.06763e+07	7.5524e+06	1.86093e+07	2.31696e+07	7.18971e+06	2.06141e+07	6.44366e+06	6.39469e+06
M83T710	82.537	710.01	11.83	1.22066e+07	14033328	3.29487e+06	9.04402e+06	9.31516e+06	3.03988e+06	3.11301e+06	1.81089e+07	2.31626e+07	9.58975e+06	1.05774e+07	8.76093e+06	1.01868e+07	1.76916e+07	2.71875e+06	3.06454e+06	7.75898e+06	3.10813e+07	1.09313e+07	3.24444e+06	7.6827e+06	1.48075e+07	2.98845e+06	2.83246e+07	1.27249e+07	1.58464e+07	2.13595e+07	2.64898e+06	1.22311e+07	1.25242e+07	1.78325e+07	1.04589e+07	8.77898e+06	1.80271e+07	1.6256e+07	3.43115e+06	9.78112e+06	2.65198e+07	1.37759e+07	1.10652e+07	3.44664e+06	1.12801e+07	3.27742e+06	2.61146e+06	9.7795e+06	3.13219e+06
M83T620	82.537	619.557	10.33	1.77435e+07	4.40113e+06	1.71294e+07	1.89528e+07	1.4352e+07	4.82195e+06	6.16574e+07	4.54179e+06	4.15965e+06	3.15784e+07	1.75088e+07	1.90234e+07	1.94348e+07	2.29829e+07	4.24471e+06	3.67714e+06	3.55613e+06	4.22023e+06	3.57176e+06	1.52797e+07	4.20585e+06	2.42468e+07	4.54862e+06	4.46325e+06	1.59499e+07	3.53119e+06	1.85508e+07	2.03234e+07	1.932e+07	1.87501e+07	3.63481e+06	1.94764e+07	3.24348e+06	1.77937e+07	4.43291e+06	4.54841e+06	3.98745e+06	3.6816e+06	3.54098e+06	4.24329e+06	4.22821e+06	3.81261e+06	2.14289e+07	3.86619e+06	3.63784e+06	4.01885e+06
M83T388	82.5371	387.803	6.46	2.97837e+07	5.1558e+06	2.18155e+07	2.44156e+07	2.07088e+07	3.42375e+07	6.28208e+06	2.44381e+07	6.43765e+06	2.2127e+07	5.85909e+06	6.0851e+06	3.16846e+07	2.40445e+07	6.09516e+06	3.12475e+07	5.03102e+06	5.72211e+06	3.38179e+07	5.29155e+06	2.70658e+07	5.92668e+06	5.21868e+06	2.24698e+07	2.14886e+07	2.22352e+07	2.27357e+07	5.92793e+06	2.33734e+07	1.9769e+07	5.32332e+06	1.68486e+07	5.94399e+06	1.88632e+07	2.334e+07	2.25121e+07	2.18927e+07	5.83744e+06	6.54215e+06	2.07102e+07	6.17128e+06	2.77773e+07	2.07507e+07	6.1053e+06	5.90488e+06	5.37408e+06
M83T312	82.5372	311.617	5.19	1.88983e+07	5.52312e+06	1.54233e+07	2.7099e+07	6.18314e+06	6.30534e+06	6.20708e+06	1.79237e+07	5.27985e+07	5.65334e+06	3.3857e+07	6.08686e+06	2.8616e+07	6.55782e+06	2.27778e+07	1.99091e+07	2.34125e+07	2.24169e+07	5.96855e+07	5.73379e+06	1.90845e+07	2.28665e+07	5.86081e+06	5.43943e+06	2.51465e+07	7.07134e+07	4.50702e+07	6.12533e+06	5.98405e+06	5.60749e+06	7.34063e+07	1.86907e+07	2.88532e+07	5.80065e+06	5.9966e+06	5.22933e+06	8.08422e+07	2.91688e+07	6.84965e+06	5.45111e+06	3.32656e+07	5.54307e+06	2.04649e+07	6.13293e+06	2.4898e+07	5.53255e+06
M83T550	82.537	549.733	9.16	3.66629e+07	2.06256e+07	2.77187e+07	5.55261e+06	4.68796e+06	5.15346e+07	5.6258e+06	5.33622e+06	1.53913e+07	2.12424e+07	1.96951e+07	1.6715e+07	5.22761e+06	4.84044e+07	6.83401e+06	1.79836e+07	5.74951e+06	4.2022e+07	1.83337e+07	6.41801e+06	2.41669e+07	6.08953e+06	5.02311e+06	5.80213e+06	5.76176e+07	2.36066e+07	5.49393e+06	5.40712e+06	4.50009e+07	5.71395e+06	1.60905e+07	3.10265e+07	1.66981e+07	4.45461e+06	2.0709e+07	5.64954e+06	6.12723e+06	1.27494e+07	3.93059e+07	5.68975e+06	6.20656e+06	2.34867e+07	2.49455e+07	3.11197e+07	5.48796e+06	5.37925e+06
M83T280	82.5372	280.488	4.67	3.86094e+06	3.94414e+06	4.03723e+07	3.05455e+06	1.07652e+07	1.62581e+07	4.459e+06	1.81373e+07	4.15434e+06	3.83239e+06	4.00477e+06	1.48415e+07	1.72211e+07	1.98455e+07	4.30479e+06	3.98537e+06	1.24854e+07	3.57781e+06	3.36135e+06	1.74683e+07	1.86565e+07	1.95875e+07	1.6413e+07	4.43818e+06	2.27216e+07	2.1521e+07	4.30423e+06	3.64067e+06	3.96268e+06	4.22801e+06	2.77787e+07	4.20655e+06	4.46648e+06	3.80089e+06	1.31056e+07	4.04995e+06	1.03253e+07	2.75831e+07	2.48889e+07	3.5525e+06	1.07411e+07	4.11264e+06	4.08964e+06	1.21127e+07	2.56907e+07	4.33046e+06
M83T529	82.537	529.074	8.82	5.48773e+06	3.4593e+07	1.98788e+07	5.26403e+06	2.05432e+07	5.70115e+06	5.29781e+06	1.67489e+07	5.21362e+06	5.95888e+06	6.03844e+06	5.08261e+06	1.84632e+07	2.86887e+07	5.2367e+06	5.83079e+06	5.7756e+06	1.95419e+07	3.09706e+07	2.35974e+07	1.41369e+07	5.51665e+07	2.72274e+07	5.41961e+06	2.16484e+07	1.99054e+07	5.34223e+06	1.55408e+07	2.75163e+07	3.34941e+07	6.01722e+06	3.86599e+07	2.76316e+07	1.78885e+07	6.04711e+06	2.13958e+07	6.29283e+06	5.75563e+06	6.9714e+06	5.24612e+07	2.2204e+07	5.54114e+06	1.73314e+07	5.1444e+06	2.70512e+07	5.41009e+06
M83T758	82.5371	757.793	12.63	3.46843e+06	6.65365e+06	4.75632e+06	1.47113e+06	5.12817e+06	4.8624e+06	1.62355e+07	1.424e+06	6.61622e+06	5.74826e+06	1.49907e+06	7.7467e+06	4.63593e+06	9.61854e+06	1.2808e+06	1.74208e+06	5.73741e+06	5.58832e+06	4.53005e+06	4.88625e+06	4.61081e+06	5.86891e+06	1.35719e+06	1.5071e+07	1.37566e+06	9.17196e+06	9.83363e+06	1.45913e+06	5.09698e+06	4.19163e+06	2.42768e+07	1.53772e+06	4.14048e+06	3.5343e+06	5.34129e+06	1.92518e+06	1.66415e+06	3.68776e+06	1.58103e+06	6.13386e+06	6.15117e+06	1.24029e+06	1.45264e+07	6.2068e+06	1.25559e+06	1.07019e+06
M83T743	82.537	742.8	12.38	7.91148e+06	6.55124e+06	1.56887e+06	1.88563e+06	7.11782e+06	9.09149e+06	1.83701e+06	7.15432e+06	5.42986e+06	6.84455e+06	2.195e+06	8.95045e+06	1.6699e+06	7.57738e+06	8.60838e+06	7.49984e+06	1.65478e+06	7.45117e+06	9.4837e+06	9.66725e+06	6.65393e+06	5.90052e+06	1.94625e+06	1.50993e+06	7.31483e+06	8.06211e+06	1.85285e+06	1.90554e+06	5.84895e+06	1.61413e+06	2.00616e+06	1.71382e+06	9.0188e+06	6.82291e+06	6.94574e+06	1.67267e+06	6.77614e+06	1.69053e+07	6.15291e+06	6.06227e+06	8.09565e+06	1.70872e+06	7.86814e+06	1.61228e+06	9.72966e+06	1.68618e+06
M83T92	82.9452	91.7108	1.53	5.9384e+07	7.04782e+07	6.73867e+07	6.99316e+07	7.7461e+07	6.93599e+07	5.33915e+07	6.60756e+07	5.80035e+07	6.45946e+07	6.80245e+07	6.75347e+07	6.35771e+07	6.46862e+07	6.55968e+07	5.2911e+07	7.07698e+07	5.82927e+07	5.62357e+07	5.57407e+07	5.59031e+07	5.68608e+07	67854353	6.66671e+07	6.66443e+07	5.82107e+07	5.8189e+07	5.8876e+07	5.8751e+07	5.93195e+07	6.80756e+07	6.25029e+07	7.25757e+07	5.90611e+07	6.83687e+07	6.64961e+07	5.90824e+07	6.35521e+07	5.45054e+07	5.61937e+07	5.98788e+07	5.5515e+07	5.17875e+07	6.37133e+07	6.95492e+07	5.34634e+07
M83T78_2	83.0145	77.6159	1.29	3.17079e+06	3.01162e+06	1.31995e+06	2.29249e+06	2.76305e+06	1.96729e+06	4.36077e+06	3.11302e+06	1.23468e+06	3.58534e+06	2.63118e+06	3.9931e+06	1.17251e+06	3.70572e+06	3.96013e+06	3.13045e+06	1.59389e+06	2.52982e+06	2.60651e+06	2.56942e+06	1.85231e+06	3.31995e+06	4.14082e+06	1.07759e+06	2.42594e+06	3.14403e+06	2.88768e+06	3.33169e+06	2.8774e+06	2.70216e+06	3.1476e+06	2.89924e+06	3.06856e+06	2003603	3.53079e+06	1.14514e+06	4.12795e+06	3.53665e+06	3.90078e+06	3.87643e+06	3.71525e+06	4.28536e+06	691562	2.93915e+06	2.33779e+06	2.55273e+06
M83T78_3	83.0381	78.1253	1.3	2.4799e+07	3.13172e+07	1.23459e+07	8.30361e+06	1.57286e+07	1.88085e+07	3.67803e+07	2.5733e+07	1.67686e+07	1.90852e+07	1.43e+07	3.47014e+07	1.13972e+07	3.13076e+07	2.34426e+07	1.9248e+07	1.70238e+07	1.21398e+07	2.35675e+07	2.14642e+07	1.82235e+07	1.79229e+07	3.11612e+07	9.40048e+06	1.85784e+07	2.21101e+07	1.00041e+07	1.54044e+07	1.12305e+07	2.33718e+07	7.18953e+06	1.20559e+07	1.31811e+07	1.75374e+07	1.1464e+07	1.30323e+07	8.99841e+06	8.69067e+06	1.79974e+07	1.66942e+07	6.37657e+06	1.15021e+07	1.12722e+07	1.67307e+07	1.1714e+07	2.56204e+07
M83T52	83.0381	52.4261	0.87	2.47046e+06	2.85255e+06	3.8594e+06	2.50775e+06	2.86362e+06	2.44528e+06	2.44387e+06	2.36448e+06	2.48114e+06	2.45884e+06	2.18189e+06	3.46802e+06	2.24052e+06	2.18257e+06	2.3184e+06	3.46813e+06	5.41056e+06	2.88522e+06	2.47459e+06	5.58451e+06	2.77823e+06	2.45536e+06	1.86527e+06	5.24638e+06	2.9998e+06	5.31104e+06	3.29942e+06	3.46051e+06	6.14105e+06	3.23466e+06	2.24499e+06	3.47767e+06	1.78848e+07	2.86282e+06	3.06908e+06	3.76369e+06	3.27773e+06	4.27917e+06	2.71722e+06	4.57905e+06	4.61774e+06	3482903	4.41592e+06	2.76948e+06	2.66185e+06	6.62266e+06
M83T105	83.0492	105.02	1.75	2.56415e+06	1.00014e+07	8.39759e+06	1.83175e+07	1.67601e+07	8.33075e+06	8.77532e+06	8.3015e+06	1.32877e+07	2.50706e+06	1.06648e+07	13371741	1.22535e+07	2.40478e+06	2.10473e+06	1.70557e+07	7.82424e+06	5.89114e+06	8.55832e+06	1.70676e+07	6.64368e+06	1.1744e+07	1.7368e+07	1.01562e+07	1.81738e+07	3.02357e+06	4.06034e+06	1.03114e+07	1.25471e+07	3.67411e+06	3.97676e+06	16235500	3.57202e+07	9.97236e+06	1.59655e+07	1.55641e+07	1.53117e+07	2.90927e+07	1.34467e+07	3.51955e+07	4.40368e+06	2.83508e+07	3.18337e+07	7.07124e+06	1.5489e+07	7.83949e+06
M83T990	83.0606	990.117	16.5	2.1228e+08	5.07113e+08	2.37648e+08	5.43085e+08	4.18011e+08	514883057	4.96371e+08	353691655	5.8655e+08	2.48586e+08	249040879	4.8802e+08	3.77397e+08	4.61862e+08	1.5558e+08	2.4285e+08	4.88618e+08	4.5099e+08	4.26953e+08	2.97395e+08	3.34076e+08	4.92015e+08	2.35883e+08	3.98995e+08	631103710	2.71635e+08	3.65211e+08	2.60002e+08	3.85863e+08	3.68784e+08	3.39743e+08	2.17705e+08	3.85711e+08	4.06289e+08	2.26609e+08	2.53119e+08	2.21016e+08	3.39675e+08	4.58005e+08	2.45698e+08	5.86201e+08	3.51931e+08	277532467	4.86949e+08	2.05286e+08	4.8149e+08
M83T411	83.0604	410.645	6.84	4.51483e+07	5.06947e+07	4.44413e+07	4.38876e+07	8.99097e+07	3.55133e+07	128123664	6.16636e+07	6.07159e+07	104438874	6.04397e+07	5.5393e+07	8.93372e+07	1.19407e+08	4.6856e+07	1.37549e+07	4.83362e+07	6.16813e+07	1.254e+08	6.77897e+07	5.00766e+07	9.8587e+07	5.66732e+07	4.60985e+07	3.27777e+07	4.42348e+07	6.31955e+07	5.46655e+07	5.083e+07	6.80845e+07	5.83269e+07	4.01873e+07	6.1115e+07	6.12607e+07	1.44827e+07	5.48754e+07	5.30387e+07	1.46859e+07	4.23824e+07	1.85033e+08	8.26244e+07	1.00059e+08	5.15681e+07	5.03269e+07	5.7683e+07	4.19492e+07
M83T690	83.0604	689.711	11.5	283165300	1.4502e+08	1.52585e+08	1.38114e+08	3.65834e+07	1.54699e+08	3.93563e+07	1.91335e+08	1.79761e+08	157711005	1.41804e+08	2.44906e+08	1.77095e+08	1.94483e+08	1.06417e+08	124194391	2.71536e+08	1.61667e+08	2.63262e+08	2.95736e+08	4.85228e+08	1.28969e+08	3.91197e+07	3.617e+07	1.37465e+08	1.69228e+08	5.07029e+08	1.43998e+08	1.99322e+08	1.63783e+08	2.39874e+08	1.42634e+08	1.7602e+08	1.55045e+08	1.23083e+08	3.85739e+07	3.65625e+07	1.7593e+08	3.38953e+07	2.02642e+08	166273502	1.90718e+08	3.88696e+07	4.01974e+07	137394735	2.19907e+08
M83T935	83.0603	934.611	15.58	1.47719e+08	7.3307e+07	8.60919e+07	9.49883e+07	7.4797e+07	8.45578e+07	105182393	9.55545e+07	1.02666e+08	8.30753e+07	2.47369e+08	9.58344e+07	6.45165e+07	6.6858e+07	7.47519e+07	1.09174e+08	7.93021e+07	8.39171e+07	8.42355e+07	111362449	5.46884e+07	1.85358e+07	6.60836e+07	6.56548e+07	1.01789e+08	1.73406e+08	9.89396e+07	7.7297e+07	8.46047e+07	8.92721e+07	6.72131e+07	7.70128e+07	7.24987e+07	7.74434e+07	6.31051e+07	8.8071e+07	6.8271e+07	6.54114e+07	7.04951e+07	9.98154e+07	1.17136e+08	7.65962e+07	5.21459e+07	7.59881e+07	5.8382e+07	5.48686e+07
M83T869	83.0604	869.453	14.49	1.10502e+08	2.47159e+08	1498127648	2.87997e+08	4.84558e+08	2.46326e+08	4.29518e+08	2.42116e+08	2.94109e+08	2.40763e+08	224606818	1456803135	1.81678e+08	2.09277e+08	1644144096	1763405671	2.55708e+08	1618960601	1373419125	1525268073	1.47674e+08	1498670199	1425057686	1612445477	1683558164	1517636599	2.75564e+08	1.87763e+08	307755481	1622568835	1370121951	1.77379e+08	1533167589	2.34051e+08	1594651060	2.18337e+08	2.6812e+08	1388048047	1605811916	1500453916	1632629934	1463004035	2.07961e+08	7.24348e+08	4.69541e+08	1.62854e+08
M83T1068	83.0603	1068.43	17.81	5.21891e+07	2.20405e+07	4.16588e+07	3.01704e+07	5.51605e+07	3.23406e+07	3.46574e+07	3.80545e+07	5.88398e+07	2.90001e+07	3.01595e+07	7.71343e+06	6.55093e+07	3.62257e+07	3.23311e+07	3.12266e+07	2.13305e+07	3.58308e+07	3.57892e+07	3.08386e+07	2.30655e+07	2.60622e+07	5.39837e+07	3.27332e+07	2.74762e+07	3.85834e+07	4.42438e+07	4.87207e+07	3.89901e+07	4.20362e+07	9.80309e+07	5.0764e+07	2.82569e+07	4.44607e+07	2.70575e+07	2.47859e+07	3.25237e+07	4.59617e+07	3.68998e+07	6.67828e+07	2.4973e+07	4.0607e+07	7.27631e+06	2.92318e+07	2.14133e+07	2.63264e+07
M83T590	83.0604	589.657	9.83	1.34557e+08	1.09928e+08	6.2996e+07	2.73354e+07	8.52176e+07	1.50767e+08	2.60544e+07	2.74316e+07	8.86224e+07	2.63232e+07	2.23013e+08	9.64309e+07	6.00922e+07	1.11035e+08	7.79468e+07	8.7115e+07	3.28187e+08	9.86805e+07	2.67378e+07	7.85098e+07	2.80764e+07	1.23339e+08	1.12589e+08	1.27006e+08	9.91665e+07	3.21084e+08	1.05426e+08	2.79804e+07	2.18886e+08	9.92339e+07	1.37281e+08	2.87848e+07	1.15849e+08	1.74182e+08	1.74472e+08	1.77856e+08	2.35739e+08	1.08334e+08	1.43467e+08	8.57946e+07	1.09685e+08	3.28643e+08	2.70364e+07	2.73466e+07	153778962	1.343e+08
M83T355_2	83.0605	355.244	5.92	1.01268e+08	8.72198e+06	7.81714e+06	3.11273e+07	3.30365e+07	8.32745e+06	7.71856e+07	7.96058e+06	5.19772e+07	1.29541e+08	8.38158e+06	2.62021e+07	2.70955e+07	8.99453e+07	6.28152e+06	8.39091e+06	3.65101e+07	2.13829e+07	8.24735e+06	7.47037e+06	2.0086e+07	5.49973e+07	8.29277e+06	3.10941e+07	7.17999e+06	2.01738e+07	3.43622e+07	8.41821e+06	9.74184e+07	2.88927e+07	2.59711e+07	2.99983e+07	2.99344e+07	7.45278e+06	5.4454e+07	3.70084e+07	1.09677e+08	2.03373e+07	8.14618e+06	2.9592e+07	4.29125e+07	8.34884e+06	8.41531e+07	8.02673e+06	7.85983e+06	7.72921e+06
M83T782	83.0604	781.822	13.03	2.42529e+08	6.64764e+07	6.08613e+07	4.54919e+08	5.93461e+07	5.8302e+07	2.5109e+08	2.3841e+08	3.35714e+08	5.14652e+07	316883799	2.70371e+08	272410600	3.55137e+08	6.10878e+07	6.01729e+07	2.71703e+08	4.25727e+08	6.07254e+07	2.06592e+08	2.49588e+08	5.60507e+07	3.22474e+08	3.02985e+08	2.42657e+08	5.95844e+07	2.52759e+08	2.45308e+08	6.20919e+07	6.23009e+07	5.9552e+07	2.40581e+08	4.01619e+08	2.63681e+08	2.02973e+08	1.8326e+08	218552044	6.92875e+08	2.40483e+08	6.37229e+07	6.56183e+07	6.55636e+07	6.37939e+07	6.09855e+07	3.17302e+08	3.38502e+08
M83T1103	83.0603	1103.3	18.39	1.7776e+07	1.34318e+07	1.38468e+07	2.66367e+07	4.19008e+06	1.81831e+07	1.2103e+07	2.05354e+07	1.49063e+07	4.86858e+06	2.06842e+07	4.92462e+07	3.24936e+07	1.51508e+07	1.38003e+07	3.8267e+07	1.48571e+07	2.40278e+07	1.91399e+07	2.11437e+07	2.14991e+07	3.42333e+07	2.20349e+07	2.03276e+07	2.12868e+07	1.69129e+07	1.97097e+07	1.30082e+07	1.47309e+07	1.77544e+07	2.28469e+07	1.43317e+07	1.28613e+07	1.23405e+07	1.8497e+07	3.79986e+07	1.65212e+07	4.35814e+06	2.6235e+07	2.52265e+07	2.76136e+07	2.42581e+07	2.53806e+07	1.7132e+07	4.54636e+06	1.71321e+07
M83T1091	83.0602	1090.6	18.18	2.22351e+07	3.42911e+07	2.58078e+07	2.48968e+07	2.15797e+07	5.3389e+06	2.18599e+07	1.57375e+07	2.26837e+07	5.33295e+06	1.52052e+07	4.72127e+06	4.41313e+06	2.32045e+07	2.28402e+07	3.59952e+07	2.20035e+07	1.2013e+07	2.1973e+07	4.82679e+06	2.50888e+07	4.83083e+06	2.11595e+07	2.72122e+07	1.86256e+07	1.77505e+07	2.06574e+07	1.73384e+07	2.27248e+07	2.08137e+07	3.30287e+07	2.3604e+07	2.0771e+07	4.76108e+06	3.41963e+07	4.75462e+06	2.0919e+07	5.02307e+07	4.36264e+07	1.71649e+07	2.07259e+07	5.51299e+06	5.09646e+06	2.08716e+07	4.43318e+07	2.63781e+07
M83T1178	83.0603	1177.72	19.63	1.75486e+07	4.19035e+06	1.60438e+06	1.66952e+06	1.47205e+07	1.35051e+06	5.65696e+06	1.25447e+06	7.55902e+06	1.80431e+07	5.66548e+06	1.1429e+07	6.1474e+06	4.77236e+06	4.26778e+06	1.37567e+07	2.08183e+07	6.21837e+06	1.84581e+06	1.1696e+06	1.25128e+06	7.19179e+06	6.27153e+06	9.03029e+06	5.26276e+06	1.96027e+07	4.47224e+06	5.47581e+06	6.28e+06	1.24274e+06	1.50873e+06	3.584e+06	4.2171e+06	1.93998e+06	5.40668e+06	5.53221e+06	1.64065e+06	4.21722e+06	1.2336e+06	6.98558e+07	1.1421e+06	5.62669e+06	4.62045e+06	4.49885e+06	1.56516e+06	1.30172e+06
M83T1018	83.0606	1018.4	16.97	1.21473e+08	1.24808e+08	1.5316e+08	1.14798e+08	8.85228e+07	1.18797e+08	1.49335e+08	1.08727e+08	2.80399e+07	1.11866e+08	1.59884e+08	1.35043e+08	1.14971e+08	3.54169e+08	1.2086e+08	2.17474e+08	8.72873e+07	1.2204e+08	1.53056e+08	6.40016e+07	1.14354e+08	1.0296e+08	1.27944e+08	1.04551e+08	117482774	9.41303e+07	1.01474e+08	7.97957e+07	1.14384e+08	1.30318e+08	1.48054e+08	1.40094e+08	1.29952e+08	1.61087e+08	1.64522e+08	8.00039e+07	9.07564e+07	2.5809e+08	2.35443e+07	1.13149e+08	9.05956e+07	1.72814e+08	8.3479e+07	1.26801e+08	1.60406e+08	2.45614e+08
M83T1133	83.0603	1133.1	18.88	1.24431e+07	2.13913e+06	2.19315e+06	1.95403e+06	1.80381e+06	1.23216e+07	1.97436e+07	8.13657e+06	9.77082e+06	7.16003e+06	1.04297e+07	2.84783e+07	6.89019e+06	1.71454e+07	9.44483e+06	1.89891e+06	9.00918e+06	2.41629e+06	1.31192e+07	1.89275e+06	7.99827e+06	7.28771e+06	8.38887e+06	1.89914e+06	1.24503e+07	2.61138e+06	9.26965e+06	2.23873e+07	9.28101e+06	1.07366e+07	2.01856e+07	1.07287e+07	9.76234e+06	2.29277e+06	8.97487e+06	2.50925e+06	2.17548e+06	7.54438e+06	1.25569e+07	2.89024e+07	2.53852e+07	1.17451e+07	7.52719e+06	8.4188e+06	1.32173e+07	9.13688e+06
M83T1194	83.0603	1193.59	19.89	880624	8.72783e+06	1.11728e+07	1.79345e+07	973746	7.07238e+06	890062	757307	6.47683e+06	1.13285e+06	7.71441e+06	895020	4.45146e+06	3.28828e+06	5.81121e+06	909438	6.41779e+06	3.61411e+06	1.19683e+06	2.73035e+06	6.6236e+06	822062	9.76595e+06	4.65226e+06	2.89725e+06	1.18106e+06	1.04442e+06	5.72389e+06	3.19824e+06	772805	2.87085e+06	2.66397e+06	2.21244e+06	6.04975e+06	4.70644e+06	7.92193e+06	903735	4.7662e+06	2.25031e+06	842585	3.43683e+06	5.30724e+06	2.92001e+06	6.5003e+06	1.05372e+06	4.18155e+06
M83T680	83.0604	679.65	11.33	2.88167e+07	3.22991e+07	1.19408e+08	1.15772e+08	3.2063e+08	1.21738e+08	6.87651e+08	3.19669e+07	1.69428e+08	1.17423e+08	1.31351e+08	151213707	1.26308e+08	1.30518e+08	1.01684e+08	2.96144e+07	2.84082e+07	121781798	3.20516e+07	2.83408e+07	2.90688e+07	1.9552e+08	2.79607e+07	1.49199e+08	1.37138e+08	2.95749e+07	3.42908e+07	1.14914e+08	113138474	3.02007e+07	3.44811e+07	1.0092e+08	2.98406e+07	1.88844e+08	1.31845e+08	258748453	1.6681e+08	2.80667e+07	3.41773e+08	2.67299e+07	2.82516e+07	1.14379e+08	6.78335e+08	1.67433e+08	3.03709e+07	1.02613e+08
M83T1035	83.0604	1035.38	17.26	8.05306e+07	7.05051e+07	1.81264e+08	7.72052e+07	1.41413e+08	6.36867e+07	7.04375e+07	3.39986e+08	7.13211e+07	8.35558e+07	1.24526e+08	9.65495e+07	7.463e+07	1.8295e+07	1.8472e+07	7.45749e+07	1.04417e+08	7.59661e+07	2.17034e+07	9.69788e+07	6.054e+07	6.53416e+07	7.69646e+07	5.83791e+07	1.08119e+08	1.04664e+08	1.17902e+08	139714882	1.18497e+08	1.00241e+08	1.91756e+07	7.65792e+07	1.6708e+08	1.80109e+07	1.03093e+08	9.49497e+07	6.37821e+07	7.97796e+07	1.89979e+08	90259146	5.89519e+07	2.07429e+07	6.4828e+07	1.11734e+08	1.86666e+07	7.35931e+07
M83T1169	83.0602	1168.6	19.48	1.34658e+06	6.79854e+06	8.55655e+06	1.30738e+06	1.1727e+06	4.95168e+06	5.20592e+06	3.93641e+06	5.33768e+06	1.66087e+06	7.46273e+06	1.33918e+06	1.26605e+06	5.02618e+06	3.99115e+06	1.45497e+06	1.57057e+06	7.24585e+06	1.62819e+06	5.70136e+06	1.00789e+07	1.46514e+06	6.55833e+06	9.41845e+06	5.04669e+06	1.57943e+06	6.22796e+06	1.49744e+06	1.32169e+06	4.65594e+06	5.05728e+06	1.24638e+06	4.69164e+06	1.31335e+07	7.40508e+06	4.23929e+06	1.17789e+06	6.36353e+06	5.70853e+06	1.12167e+06	4.28435e+06	4.17685e+06	1.17098e+06	7.2339e+06	2.65729e+07	6.03361e+06
M83T1047	83.0603	1046.64	17.44	4.83021e+07	4.80506e+07	1.56308e+07	1.43055e+07	1.37557e+07	7.96975e+07	4.56419e+07	1.65073e+07	6.05256e+07	4.65899e+07	1.2947e+07	1.46967e+07	5.01509e+07	1.33531e+07	8.30703e+07	5.86646e+07	3.29479e+07	1.15567e+08	5.60774e+07	8.40799e+07	5.94095e+07	7.40479e+07	6.17961e+07	6.81576e+07	1.47804e+07	8.28874e+07	4.61897e+07	1.11745e+08	5.18617e+07	6.79125e+07	1.69384e+08	7.21635e+07	8.84999e+07	1.29515e+08	5.57466e+07	9.60565e+07	5.60308e+07	5.57403e+07	6.97089e+07	6.07198e+07	6.84415e+07	1.92805e+08	5.39134e+07	1.34563e+07	5.16712e+07	5.42829e+07
M83T918	83.0603	917.505	15.29	9.01689e+07	2.46462e+07	2.43442e+07	1.10241e+08	9.13132e+07	87205895	1.03901e+08	144673122	8.39893e+07	1.22451e+08	2.43508e+07	1.50777e+08	1.35192e+08	8.37424e+07	8.52817e+07	1.05227e+08	8.33736e+07	9.01199e+07	7.82224e+07	7.0707e+07	8.35408e+07	2.05757e+08	7.82632e+07	8.06002e+07	129369967	2.98678e+07	2.93046e+07	8.76316e+07	1.19541e+08	9.2728e+07	1.08218e+08	1.44668e+08	2.83256e+07	1.13726e+08	1.29093e+08	1.47632e+08	148983223	1.29827e+08	9.18924e+07	7.76453e+07	1.6064e+08	1.15559e+08	2.36213e+07	1.0593e+08	9.78587e+07	1.0803e+08
M83T670	83.0604	670.481	11.17	9.77907e+07	3.43212e+07	3.05902e+07	1.44815e+08	3.41054e+07	1.6168e+08	3.07129e+07	1.34472e+08	3.184e+07	1.3331e+08	1.35086e+08	8.82788e+07	1.12443e+08	1.59839e+08	1.46226e+08	2.28924e+08	2.14554e+08	1.16434e+08	1.33142e+08	9.8058e+07	3.62315e+07	3.1467e+07	3.64692e+07	1.4544e+08	1.65207e+08	3.29661e+07	1.60292e+08	3.09755e+07	1.52391e+08	2.29531e+08	1.19699e+08	1.31237e+08	1.82478e+08	3.25023e+07	9.84033e+07	3.14077e+07	3.58012e+07	3.09987e+07	3.4946e+07	1.5769e+08	2.82274e+08	145237216	3.68203e+07	3.26652e+07	2.58029e+08	1.32055e+08
M83T726	83.0604	726.464	12.11	1.64108e+08	1.46548e+08	1477608975	2.39278e+08	2.65185e+08	5.08663e+07	1.46068e+08	5.19692e+07	1.67224e+08	1.22043e+08	2.77652e+08	1.25094e+08	2.13809e+08	5.17211e+07	3.62229e+08	1.26627e+08	143851726	5.62519e+07	1.71584e+08	3.32101e+08	199045121	4.32054e+08	5.36691e+07	4.04097e+08	1.61665e+08	5.37173e+07	1.26504e+08	1.48382e+08	7.7521e+08	5.4023e+07	5.41377e+07	3.75449e+08	1.75372e+08	4.40658e+08	1.47092e+08	5.62489e+07	3.00549e+08	1.75958e+08	2.69373e+08	5.1559e+07	5.06816e+07	5.10641e+07	5.24601e+07	5.1234e+07	5.33063e+07	2.64539e+08
M83T766	83.0604	765.617	12.76	3.50346e+08	3.11448e+08	6.88249e+07	2.85606e+08	4.6321e+08	6.08272e+08	1.97131e+08	2.50605e+08	3.2657e+08	2.55857e+08	2.54734e+08	2.84924e+08	4.42862e+08	2.5843e+08	8.74016e+08	7.64618e+07	5.66628e+07	7.0766e+07	6.8981e+08	411357317	7.50245e+07	2.7934e+08	3.7036e+08	3.29066e+08	2.09439e+08	6.92086e+07	546387257	3.33054e+08	1.58988e+08	7.68465e+07	7.43905e+08	2.50573e+08	191855475	2.50201e+08	1.66159e+08	7.15065e+07	1.33896e+08	6.40667e+07	1.35348e+08	6.82915e+07	312610760	1.76548e+08	6.8664e+07	1423587297	7.82908e+07	4.1748e+08
M83T561	83.0605	560.582	9.34	2.28944e+07	9.07293e+07	1.2947e+08	2.4129e+07	2.50075e+08	22038806	7.07529e+07	9.33255e+07	8.46184e+07	2.39082e+07	2.09992e+08	9.01952e+07	426593555	1.04307e+08	133445866	8.38357e+07	9.45294e+07	2.53735e+07	1.38859e+08	1.77826e+08	1.05914e+08	2.39575e+07	1.33694e+08	2.61834e+07	2.28713e+07	2.68818e+07	1.31548e+08	1.01271e+08	1.04183e+08	2.29968e+07	2.43415e+07	1.16597e+08	9.25428e+07	2.37119e+07	2.31688e+07	8.05931e+07	117786168	9.64296e+07	1.46165e+08	1.01051e+08	2.5522e+07	112559700	1.93333e+08	2.22628e+07	2.22024e+07	2.30177e+07
M83T962	83.0604	962.49	16.04	1.79577e+08	7.43918e+07	9.69617e+07	6.85648e+07	6.27129e+07	9.21121e+07	7.59932e+07	8.86129e+07	5.67815e+07	1.76593e+08	5.85128e+07	6.03367e+07	9.51916e+07	8.34642e+07	129433422	7.28748e+07	9.00724e+07	6.38244e+07	8.58339e+07	1.0656e+08	6.83237e+07	9.99235e+07	142973351	8.40092e+07	8.17577e+07	8.6553e+07	7.98932e+07	8.1983e+07	7.18362e+07	7.71299e+07	9.18656e+07	1.81737e+08	8.0135e+07	1.78177e+08	6.8349e+07	9.16724e+07	7.70138e+07	9.83162e+07	7.85324e+07	212258321	6.01286e+07	8.49961e+07	6.0136e+07	1.64691e+07	1.85854e+08	6.98208e+07
M83T613	83.0604	612.53	10.21	9.00931e+07	8.21596e+07	9.287e+07	115985693	1.17745e+08	1.48509e+08	8.18374e+07	1.09129e+08	1.47782e+08	2.99795e+07	1.83939e+08	1.17474e+08	1.4567e+08	1.13636e+08	2.68723e+07	2.94458e+07	2.96521e+07	2.23307e+08	3.01515e+07	2.92639e+07	1.7042e+08	2.85032e+07	7.57756e+07	1.09921e+08	9.51726e+07	2.99717e+07	1.38363e+08	2.94929e+07	1.24365e+08	1.21031e+08	1.15097e+08	1.06013e+08	1.19077e+08	2.50402e+08	1.88757e+08	1.33568e+08	1.28497e+08	2.79537e+07	1.79176e+08	2.82075e+07	3.25458e+07	3.06393e+07	1.30872e+08	1.30633e+08	2.60095e+08	136686125
M83T637	83.0604	636.766	10.61	1.54004e+08	3.2606e+07	3.65911e+08	9.76886e+07	3.44444e+07	9.94041e+07	1.29602e+08	1.3153e+08	3.56166e+07	3.46428e+07	6.98618e+07	1.22722e+08	3.28026e+07	112855569	3.60203e+07	559658266	401003893	3.18685e+07	3.59626e+07	3.41352e+07	3.54663e+07	130455074	3.1953e+07	8.80091e+07	1.68724e+08	6.29039e+08	3.7966e+07	3.58885e+07	3.57368e+07	8.99034e+07	1.85554e+08	3.76025e+07	3.49865e+08	3.70759e+07	1.16099e+08	4.58871e+08	7.36202e+07	222040812	1.33584e+08	3.47854e+07	3.39463e+07	3.50861e+07	3.40598e+07	8.59339e+07	3.52802e+07	1.28769e+08
M83T551	83.0605	550.577	9.18	2.59297e+07	8.72742e+07	8.15745e+07	1.24855e+08	2.24124e+07	1.04917e+08	1.29849e+08	6.51266e+07	8.21489e+07	1.32701e+08	2.48942e+07	1.32043e+08	2.36255e+07	1.32709e+08	1.13973e+08	1.16501e+08	8.24343e+07	1.55011e+08	1.45021e+08	9.03686e+07	107371076	2.19987e+08	7.97205e+07	3.52212e+08	1.1738e+08	3.74214e+08	2.62929e+07	7.68715e+07	7.94118e+07	1.68082e+08	1.58345e+08	9.02595e+07	7.84489e+07	2.80042e+08	2.55155e+07	1.43101e+08	1.56165e+08	7.66015e+07	2.23523e+07	2.32654e+07	2.95391e+08	2.49921e+07	2.26083e+07	2.66021e+08	7.7237e+07	576669787
M83T1081	83.0603	1081.34	18.02	3.15421e+07	5.87945e+06	5.85683e+06	5.48903e+06	5.85681e+06	2.91577e+07	2.8737e+07	2.26866e+07	2.51278e+07	5.56891e+06	2.42481e+07	6.35248e+07	6.68586e+06	6.79197e+06	5.76495e+06	5.83476e+06	5.47581e+06	1.83044e+07	6.77311e+06	3.95704e+07	5.75758e+06	2.07629e+07	2.22855e+07	5.94096e+06	3.01204e+07	6.29648e+06	3.33143e+07	3.43121e+07	2.5529e+07	3.55466e+07	7.00279e+06	5.96963e+06	6.4806e+06	3.21151e+07	5.95215e+06	2.83396e+07	1.59029e+07	5.7748e+06	5.79747e+06	6.68339e+06	5.97619e+06	2.75596e+07	7.33025e+07	2.499e+07	5.68694e+06	2.70787e+07
M83T814	83.0603	814.164	13.57	1.42516e+08	1308852479	8.34747e+08	8.17122e+08	132779492	1.30415e+08	1301404667	4.52173e+08	3.47041e+08	1215192117	791139723	3.30954e+08	4.90116e+08	6.11304e+08	3.402e+08	4.41724e+08	3.77207e+08	3.20353e+08	1274266811	4.42761e+08	8.93728e+08	1424814281	1.47097e+08	1.3145e+08	2.60622e+08	3.35556e+08	3.20834e+08	1.30541e+08	1251265840	2.604e+08	3.65514e+08	1172499079	3.69203e+08	3.79175e+08	5.16618e+08	3.36595e+08	3.28596e+08	1087303321	3.89503e+08	1290324730	1191051091	1503455756	2.57175e+08	3.28464e+08	5.54393e+08	9.78897e+08
M83T645	83.0603	645.019	10.75	2.62986e+07	2.05181e+08	2.91686e+07	8.9253e+07	5.1449e+08	7.31019e+07	1.32238e+08	1.22741e+08	1.21843e+08	8.79656e+07	1.0488e+08	2.78191e+07	1.21391e+08	7.46327e+07	2.86172e+07	2.58582e+07	2.66236e+07	8.54803e+07	3.18139e+07	2.88042e+07	1.75772e+08	1.19462e+08	2.86714e+07	9.02994e+07	3.10945e+07	2.67692e+07	1.05366e+08	1.99033e+08	1.38013e+08	1.22249e+08	3.08288e+07	1.79907e+08	2.65938e+07	2.09745e+08	1.11145e+08	2.98624e+07	1.52705e+08	3.01491e+07	2.91602e+07	2.83341e+07	2.58625e+07	2.39211e+08	1.84027e+08	1.327e+08	1.36135e+08	1.80309e+08
M83T537	83.0605	536.791	8.95	5.09529e+08	2.44758e+07	7.72383e+07	1.18112e+08	1.18978e+08	1.83743e+08	6.49153e+07	7.10381e+07	1.31373e+08	8.57958e+07	1.20204e+08	2.2615e+07	2.17248e+07	2.32867e+07	7.61503e+07	1.3046e+08	7.50703e+07	2.38017e+07	2.07372e+07	1.50539e+08	9.84589e+07	2.21382e+07	2.43877e+07	2.14674e+07	9.78686e+07	2.46852e+07	9.73331e+07	136829555	7.11691e+07	2.16663e+07	2.21119e+07	8.65352e+07	1.47613e+08	2.11275e+07	2.16858e+07	2.40761e+07	2.12507e+07	6.42281e+07	7.95035e+07	1.59398e+08	20605970	2.06758e+07	7.29505e+07	2.15109e+07	7.76794e+07	2.4477e+07
M83T753	83.0604	752.804	12.55	3.67699e+08	2.08144e+08	5.39394e+07	2.10174e+08	1.60357e+08	4.99326e+07	1.61636e+08	3.31925e+08	2.35324e+08	2.39917e+08	2.61937e+08	1.83574e+08	5.42726e+07	1.55337e+08	5.29258e+07	992176432	3.49164e+08	5.90981e+07	5.75561e+07	5.74548e+07	5.16631e+07	291168057	1.61235e+08	2.26108e+08	2.59571e+08	9.33677e+08	5.27683e+07	8.01248e+07	5.19179e+07	5.13475e+07	5.20735e+07	1.55752e+08	2.0971e+08	1.80065e+08	5.79264e+07	8.89412e+08	201058081	1.52714e+08	2.35514e+08	1283367179	4.94055e+07	2.68239e+08	1182420945	5.7059e+07	8.29745e+08	5.90102e+07
M83T467	83.0605	466.542	7.78	1.97744e+08	6.3842e+07	9.19693e+07	5.62182e+07	5.66788e+07	7.05908e+07	1.80838e+07	2.03611e+07	6.11754e+07	6.44036e+07	6.59262e+07	6.30867e+07	242355321	6.12082e+07	1.1355e+08	2.20076e+07	2.26717e+07	2.04831e+07	283871671	7.31206e+07	2.09894e+07	1.06752e+08	22501871	7.31858e+07	8.50184e+07	6.815e+07	2.13606e+07	7.94535e+07	2.06689e+07	8.60121e+07	2.29475e+07	2.02808e+07	2.27656e+07	2.11506e+07	9.3174e+07	7.06617e+07	2.00974e+07	2.09156e+07	6.91039e+07	1.29363e+08	2.14923e+07	1.55061e+08	5.33971e+07	1.95366e+07	1.28577e+08	7.32868e+07
M83T661	83.0604	661.102	11.02	2.63464e+07	2.77526e+08	2.31862e+07	2.58687e+07	2.59072e+07	2.58281e+07	2.6397e+07	9.53162e+07	1.72027e+08	9.33198e+07	123538739	9.25104e+07	1.27171e+08	2.95159e+07	1.24501e+08	2.94258e+07	3.04216e+07	2.90875e+07	2.652e+07	1.51374e+08	1.89094e+08	2.02514e+08	3.91568e+08	2.85846e+07	3.2089e+07	3.12616e+07	2.85403e+07	1.7409e+08	1.26604e+08	2.85219e+07	9.74864e+07	1.38244e+08	1.15569e+08	1.26937e+08	110295428	2.7114e+07	2.08584e+08	2.6368e+08	1.06214e+08	2.48966e+07	2.61354e+07	1.19851e+08	2.87362e+07	1.45183e+08	3.04708e+07	1.03525e+08
M83T600	83.0604	599.877	10	2.19079e+07	9.99292e+07	2.39086e+07	7.75495e+07	9.00571e+07	1.02418e+08	1.74093e+08	2.22019e+07	1.03366e+08	2.06883e+07	2.14228e+07	2.23002e+07	8.73291e+07	1.16407e+08	8.49966e+07	1.13926e+08	2.24948e+07	2.18145e+07	1.94341e+08	2.20832e+07	2.86811e+08	1.58098e+08	7.59607e+07	1.31867e+08	1.33533e+08	2.41224e+07	1.19266e+08	2.08319e+08	2.40472e+07	1.01852e+08	1.30737e+08	2.57011e+07	2.34829e+07	2.5821e+07	2.33309e+07	9.00563e+07	2.32964e+07	7.70642e+07	2.28317e+07	2.15433e+07	2.23843e+07	2.36884e+07	1.87577e+08	7.47875e+07	2.19178e+07	8.87188e+07
M83T499	83.0605	499.228	8.32	1.83892e+07	8.77078e+07	1.79945e+07	1.74537e+07	1.50966e+07	7.08822e+07	1.85602e+07	1.73504e+07	6.78016e+07	1.98604e+07	6.02736e+07	1.99895e+08	1.76887e+07	1.19036e+08	7.33402e+07	6.31224e+07	9.45983e+07	1.67918e+07	1.76964e+07	1.71059e+07	1.86936e+07	1.07715e+08	1.96273e+07	1.79888e+07	1.66962e+07	7.87851e+07	7.65781e+07	8.99115e+07	71984185	1.9921e+07	1.74008e+07	1.0512e+08	8.77228e+07	2.06564e+07	1.89461e+07	9.87441e+07	2.16016e+08	1.76097e+07	8.50644e+07	1.05138e+08	1.92207e+07	6.07819e+07	5.66986e+07	1.58632e+07	1.85468e+07	1.77511e+07
M83T579	83.0604	578.9	9.65	8.25121e+07	2.65975e+07	1.06794e+08	2.05779e+08	2.42235e+07	2.34233e+07	1.55861e+08	2.52504e+08	1.01556e+08	9.81382e+07	2.63849e+07	1.0848e+08	2.38537e+07	9.32833e+07	1.04626e+08	8.41621e+07	2.77408e+07	1.11935e+08	1.03589e+08	2.32825e+07	2.74473e+07	8.77285e+07	121744105	2.31571e+07	2.72295e+07	2.44934e+07	8.78412e+07	116492836	9.72356e+07	1.20749e+08	7.65419e+07	2.20032e+08	8.86775e+07	2.46872e+07	2.40835e+07	8.33757e+07	2.45524e+07	2.34254e+07	9.76341e+07	8.63041e+07	2.7439e+07	2.78727e+07	2.42119e+07	188954381	1.45267e+08	8.34888e+07
M83T711	83.0604	711.18	11.85	1.66319e+08	1.55183e+08	4.25139e+07	2.11339e+08	1.32439e+08	3.00626e+08	3.99979e+07	1.35798e+08	1.51834e+08	183247448	1.67397e+08	132214107	238721446	9.09291e+07	4.23335e+07	1.64892e+08	1.52146e+08	4.8014e+07	2.22784e+08	4.66614e+07	4.53637e+07	203004546	4.70048e+07	4.2408e+07	2.29259e+08	4.42524e+07	4.91663e+07	1.52289e+08	4.84365e+07	4.35611e+07	1.33458e+08	4.81036e+07	1.62856e+08	4.13587e+07	2.8236e+08	4.18946e+07	4.00959e+07	1.77808e+08	2.03214e+08	4.49646e+07	4.61301e+07	2.94409e+08	4.57207e+07	4.72286e+07	4.04292e+07	183385387
M83T515	83.0605	514.517	8.58	2.40812e+07	7.70937e+07	1.86268e+08	1.11971e+08	7.91317e+07	2.58471e+07	2.18735e+08	2.30687e+07	8.2583e+07	6.87494e+07	1.53159e+08	2.42727e+07	2.70059e+07	119583117	6.75409e+07	7.89738e+07	7.78959e+07	1.20236e+08	2.06349e+08	7.75612e+07	9.78031e+07	6.83762e+07	1.06436e+08	2.52358e+08	2.33335e+08	68672012	2.60964e+07	8.8383e+07	2.64119e+07	8.69129e+07	1.34772e+08	1.00014e+08	8.43544e+07	8.93512e+07	24444154	9.39586e+07	2.40551e+07	6.57129e+07	7.53042e+07	6.52682e+07	2.42354e+07	7.68952e+07	8.51169e+07	7.88844e+07	7.74116e+07	2.4914e+07
M83T486_2	83.0605	485.887	8.1	1.70877e+07	4.85414e+07	7.4337e+07	1.6413e+07	1.09515e+08	7.56024e+07	9.30972e+07	1.63916e+07	7.58729e+07	7.5963e+07	6.70036e+07	1.75378e+07	1.73044e+07	7.68747e+07	5.94462e+07	9.75682e+07	6.85602e+07	1.90293e+07	1.71758e+07	5.75132e+07	2.07103e+08	1.67034e+07	1.68997e+07	1.66223e+07	6.72781e+07	7.77183e+07	2.75843e+07	1.67111e+07	5.03704e+07	1.78595e+07	5.9725e+07	1.76662e+07	1.72999e+07	7.67806e+07	6.43273e+07	8.77793e+07	1.62666e+07	1.65603e+07	6.80263e+07	8.66938e+07	1.77994e+07	1.90216e+07	6.4631e+07	8.6361e+07	1.16651e+08	1.65755e+07
M83T826	83.0603	826.342	13.77	1237514991	9.20137e+07	8.36143e+07	3.36651e+08	2.7202e+08	1330259563	9.98395e+07	3.88934e+08	4.45072e+08	9.31539e+07	8.46525e+07	5.16318e+08	2.65994e+08	8.52625e+07	9.4275e+07	9.2362e+07	6.85418e+08	2.5808e+08	8.7708e+07	330232697	8.43684e+07	8.61354e+07	9.18327e+08	8.65566e+07	1.83276e+08	2.94734e+08	2.1101e+08	2.58615e+08	8.50385e+07	2.14445e+08	518973432	9.3835e+07	3.38072e+08	3.14361e+08	8.15666e+07	2.9509e+08	1.83744e+08	8.28277e+07	8.49673e+07	8.95098e+07	8.78998e+07	9.50036e+07	241499053	3.5196e+08	8.35274e+07	8.46373e+07
M83T795	83.0604	794.675	13.24	6.76325e+07	6.7844e+07	6.80794e+07	6.41091e+07	6.53266e+07	7.12354e+07	6.29614e+07	326373565	3.60218e+08	6.68416e+07	310234540	2.69127e+08	2.93502e+08	2.59577e+08	2.38722e+08	7.64604e+07	3.20052e+08	7.32697e+07	6.63432e+07	2.22509e+08	3.61325e+08	7.00411e+07	2.32295e+08	6.40447e+07	7.64101e+07	2.54913e+08	1.98327e+08	6.59251e+07	6.57254e+07	2.17174e+08	2.38344e+08	6.75317e+07	396807270	3.06305e+08	6.10583e+07	2.42431e+08	2.26936e+08	6.1123e+07	6.42885e+07	6.19528e+07	6.31432e+07	6.52966e+07	2.07191e+08	6.68885e+07	362826364	6.47006e+07
M83T1115	83.0603	1115.1	18.58	1.26522e+07	1.50761e+07	3.28021e+06	12371626	4.53456e+07	1.38739e+07	1.63171e+07	1.11023e+07	1.64349e+07	7.33181e+07	2.71287e+06	2.87445e+06	1.59053e+07	1.17758e+07	9.23689e+06	2.98007e+06	1.5408e+07	2.8273e+06	1.17761e+07	1.09598e+07	8.99955e+06	1.43957e+07	2.78771e+06	1.59457e+07	3.00008e+06	2.90524e+06	1.34829e+07	1.24853e+07	9.65586e+06	2.86297e+06	1.29688e+07	1.6074e+07	1.05455e+07	1.16778e+07	1.13198e+07	2.63331e+06	2.73991e+06	1.29796e+07	2.51486e+06	2.74444e+06	2.32675e+06	8.84602e+06	1.0332e+07	1.71775e+07	1.41146e+07	1.1176e+07
M83T1124	83.0602	1124.01	18.73	2.60337e+06	9.39228e+06	2.14803e+07	1.35562e+07	2.68837e+06	2.1312e+06	2.45315e+06	1.23784e+07	1.96942e+06	2.73488e+06	2.75593e+06	2.60332e+06	1.24722e+07	2.41882e+06	1.3019e+07	2.5021e+06	1.40373e+07	1.4297e+07	1.32368e+07	1.66511e+07	8.03768e+06	2.55058e+06	1.17288e+07	2.46805e+06	1.1918e+07	2.40322e+07	1.04987e+07	2.49999e+06	1.41631e+07	1.6188e+07	2.48858e+06	1.18393e+07	2.47061e+06	7.88619e+06	9.00031e+06	3.22786e+07	2.63943e+07	9.16903e+06	2.22641e+06	2.36447e+06	2.15655e+06	1.00535e+07	8.83454e+06	7.11158e+06	9.93207e+06	9.27496e+06
M83T1142	83.0603	1141.71	19.03	1.02969e+07	1.40132e+07	1.92742e+06	9.70927e+06	1.67046e+06	8.25475e+06	1.60347e+06	1.59175e+06	2.05164e+06	8.81707e+06	1.68596e+06	1.91208e+06	5.51592e+06	1.69644e+06	1.66153e+06	1.59697e+07	8.46052e+06	1.40959e+07	2.12027e+06	7.67008e+06	7.39022e+06	6.65991e+06	6.64278e+06	1.16524e+07	2.11197e+06	2.08033e+06	1.28452e+07	1.7614e+06	2.15749e+06	1.61079e+06	1.88252e+06	6.81896e+06	6.87262e+06	2.07737e+06	1.16464e+07	1.8357e+06	1.7958e+06	7.78618e+06	6.06522e+06	1.80586e+06	1.86139e+06	7.18116e+06	1.72265e+06	1.92581e+06	7.21287e+06	1.77622e+06
M83T1157	83.0603	1156.68	19.28	6.29227e+06	1.98086e+06	1.73369e+06	8.73165e+06	4.63451e+06	9.8849e+06	1.61186e+06	7.08086e+06	7.47953e+06	1.12091e+07	1.05005e+07	1.56028e+06	9.84638e+06	1.3111e+07	8.76548e+06	1.57659e+06	5.10906e+06	7.97742e+06	1.91478e+07	7.99263e+06	1.39129e+06	5.64184e+06	5.89074e+06	1.02388e+07	7.37566e+06	5.73276e+06	7.09195e+06	6.07557e+06	1.46779e+07	1.33458e+06	6.48111e+06	5.21882e+06	3.80728e+06	4.31377e+07	5.65847e+06	7.21701e+06	1.76091e+06	5.24374e+06	3.42759e+06	3.25091e+07	5.2494e+06	5.17853e+06	1.31802e+07	7.94044e+06	1.75834e+06	7.29776e+06
M83T862	83.0845	861.953	14.37	8.68655e+06	8.73142e+06	1.26041e+07	8.20617e+06	9.42873e+06	6.86723e+06	6.57859e+06	7.31712e+06	7.56683e+06	7.67007e+06	1.2431e+07	9.70635e+06	1.58007e+07	8.19887e+06	7.30014e+06	4.54469e+06	8.53885e+07	1.15993e+07	9.02263e+06	4.58823e+06	6.81478e+06	1.08758e+07	9.21227e+06	9.87189e+06	1.15221e+07	8.23279e+06	8.44696e+06	6.15341e+06	1.09622e+07	1.73603e+07	1.02001e+07	5.72914e+06	1.16834e+07	8.2299e+06	1.09442e+07	7.46365e+06	6.71744e+06	7.09864e+06	1.01254e+07	1.28266e+07	1.62121e+07	1.20747e+07	1.00441e+07	1.60772e+07	8.78632e+06	5.8523e+06
M83T5	83.0854	4.92559	0.08	0	3.37247e+06	0	5.82988e+06	0	6.54708e+06	0	5.76953e+06	4.10765e+06	4.59554e+06	0	5.63908e+06	5.53106e+06	4.73211e+06	1.01662e+07	0	0	3.61259e+06	0	4.24242e+06	6.36785e+06	4.08849e+06	0	4.42552e+06	3.66788e+06	0	0	1.62742e+07	0	3.28048e+06	4.754e+06	1.13148e+07	3.31908e+06	0	0	950256	2.51715e+06	3.818e+06	2.65056e+06	0	5.4351e+06	2.71298e+06	3.76497e+06	4.90988e+06	3.65792e+06	1.40392e+07
M83T77	83.0854	76.8212	1.28	2.20528e+06	4.50628e+06	6.40846e+06	2.27734e+06	5.35011e+06	1.76428e+06	5.27974e+06	3.15887e+06	1.9761e+06	2.3291e+06	2.92284e+06	7.91039e+06	2.22998e+06	1.36738e+07	1.94539e+06	2.90601e+06	2.11421e+06	2.68497e+06	1.22016e+07	2.27621e+06	5.9149e+06	2.22729e+06	8.92508e+06	4.39736e+06	3.14571e+06	4.49518e+06	2.12961e+06	1.20159e+07	3.54401e+06	8.1465e+06	7.86432e+06	2.76177e+06	2.01937e+06	2.21177e+06	3.31565e+06	3.03326e+06	2.94247e+06	1.96755e+06	2.62547e+06	1.75162e+06	3.83036e+06	7.34146e+06	5.11259e+06	6.69197e+06	1.92437e+06	4.45751e+06
M84T987	83.5168	987.453	16.46	2.77901e+07	30822792	3.07385e+07	2.99175e+07	2.53228e+07	2.96168e+07	3.10719e+07	3.63617e+07	2.59357e+07	3.12133e+07	3.6639e+07	2.9332e+07	3.84521e+07	3.36483e+07	3.2813e+07	3.1183e+07	2.63029e+07	2.7096e+07	3.06763e+07	3.32338e+07	2.72297e+07	2.89881e+07	2.76348e+07	2.66737e+07	3.56151e+07	3.15613e+07	2.87309e+07	3.01061e+07	2.63115e+07	2.07548e+07	2.90028e+07	2.82341e+07	2.05119e+07	3.16772e+07	2.54303e+07	2.40998e+07	2.30962e+07	2.81285e+07	2.72418e+07	3.17723e+07	3.60552e+07	2.91255e+07	2.99359e+07	3.38656e+07	3.25498e+07	3.30225e+07
M84T1021	83.5167	1021.17	17.02	4.49126e+06	5.43379e+06	4.35717e+06	1.99501e+06	8.00676e+06	1.93379e+07	2.26583e+06	4.80362e+06	1.17221e+07	5.0884e+06	2.0546e+06	3.7566e+06	2.37422e+06	2.08225e+06	2.70186e+07	6.56963e+06	8.18764e+06	4.77926e+06	5.53336e+06	9.32362e+06	1.76653e+06	6.22734e+06	2.05436e+06	2.33778e+06	9.38928e+06	5.44362e+06	6.52876e+06	4.35387e+06	1.96711e+06	5.04571e+06	1.69845e+06	8.46205e+06	7.07617e+06	2.15989e+07	7.43451e+06	1.49487e+06	7.10163e+06	9.50714e+06	1.03779e+07	1.91526e+06	6.17796e+06	6.61242e+06	1.61391e+06	5.38612e+06	1.75056e+06	5.52841e+06
M84T1010	83.5166	1009.59	16.83	1.66554e+07	1.01815e+07	2.07087e+06	7.95681e+06	1.03308e+07	2.1956e+06	2.12418e+06	4.94676e+06	2.22717e+06	8.22479e+06	2.53206e+07	6.95399e+06	2.15975e+06	2.16828e+06	2.46158e+06	4.58258e+06	1.98492e+06	5.32785e+06	7.26388e+06	2.29607e+06	1.22394e+07	2.45608e+06	2.51934e+06	8.99309e+06	1.29773e+07	1.04642e+07	1.64834e+07	8.59941e+06	2.1245e+06	1.03593e+07	1.34767e+06	1.19047e+07	6.29225e+06	1.98265e+06	8.22662e+06	7.11575e+06	2.40242e+06	6.29269e+06	1.72581e+06	1.94231e+07	6.14737e+06	2.30976e+06	1.63602e+06	1.64523e+07	7.0141e+06	1.0095e+07
M84T1035	83.5167	1035.36	17.26	6.55609e+06	5.94669e+06	1.38829e+06	1.55993e+06	1.9935e+06	1.32544e+06	1.25543e+06	1.51937e+06	4.12592e+06	1.34354e+06	2.79452e+06	4.10388e+06	1.95683e+07	2.12336e+07	1.06429e+06	3.52299e+06	1.69799e+06	8.79355e+06	1.27768e+06	1.37794e+06	8.49358e+06	1.70226e+06	1.39596e+06	4.94706e+06	6.2812e+06	4.5103e+06	1.62403e+06	3.77636e+06	1.14665e+06	1.33029e+06	1.13693e+06	7.00574e+06	5.85651e+06	3.83761e+06	1.21863e+06	7.03095e+06	1.31185e+06	3.30617e+06	1.30065e+06	1.85688e+06	4.47569e+06	4.01792e+06	1.49486e+06	4.74122e+06	2.81263e+06	997572
M84T78_1	83.5359	78.0867	1.3	2.24825e+07	2.5308e+07	1.05295e+07	6.14798e+06	1.29669e+07	1.64126e+07	3.52071e+07	2.23304e+07	1.41766e+07	1.65614e+07	1.42263e+07	2.80146e+07	1.02233e+07	2.45839e+07	2.08358e+07	1.93383e+07	1.50927e+07	1.34888e+07	2.11167e+07	2.03154e+07	1.58855e+07	1.55949e+07	2.74475e+07	1.03878e+07	1.66323e+07	2.38913e+07	9.03117e+06	1.24253e+07	1.01556e+07	2.10403e+07	6.2548e+06	9.84481e+06	1.14119e+07	1.5361e+07	1.09136e+07	1.21885e+07	7.16632e+06	6.55766e+06	2.02079e+07	1.3759e+07	4.87878e+06	1.08199e+07	1.16064e+07	1.29958e+07	1.18597e+07	22038171
M84T56	83.5359	55.5497	0.93	3.00175e+06	2.5441e+06	910772	2.69124e+06	728480	910416	6.12239e+06	1.04674e+06	5.53435e+06	4.96829e+06	948036	2.90387e+06	3.08058e+06	4.98326e+06	780561	620490	1.10675e+06	909682	6.04982e+06	2.42872e+06	1.77799e+06	5.30867e+06	972173	926236	2.20275e+06	4.02601e+06	5.07443e+06	717164	2.70684e+06	726513	892390	810121	3.45613e+06	671748	2.59811e+06	3.95318e+06	605960	507782	2.71211e+06	6.24209e+06	3.07155e+06	919860	829372	870916	944998	1.65653e+06
M84T78_2	84.0114	78.0144	1.3	3.42804e+06	3.76297e+06	1.43543e+06	4.17129e+06	1.84891e+06	3.74686e+06	5.71154e+06	3.41048e+06	2.24628e+06	2.43082e+06	1.98872e+06	4.95058e+06	1.19739e+06	4.29281e+06	3.24959e+06	2.86985e+06	2.22709e+06	2.08595e+06	3.09416e+06	3.23384e+06	2.06293e+06	2.19694e+06	3.97259e+06	996406	2.88094e+06	3.00499e+06	806333	4.96387e+06	4.80365e+06	3.49204e+06	4.81833e+06	4.62766e+06	1.34009e+06	1.47082e+06	4.84198e+06	1.65814e+06	5.00962e+06	4.09435e+06	2.00211e+06	2.00559e+06	5.22306e+06	1.1753e+06	973196	3.88916e+06	1.66026e+06	3.70172e+06
M84T94	84.0445	94.3059	1.57	3.41025e+07	3.3307e+07	3.4502e+07	3.99802e+07	3.71257e+07	4.13904e+07	4.83154e+07	4.22364e+07	3.46927e+07	3.3499e+07	3.9146e+07	4.11944e+07	4.16105e+07	3.93531e+07	4.91845e+07	3.84897e+07	3.38552e+07	4.37171e+07	4.66676e+07	43316751	36082978	3.95397e+07	3.09092e+07	3.5409e+07	3.94764e+07	3.93036e+07	4.17392e+07	3.62585e+07	3.63234e+07	3.77775e+07	3.75058e+07	3.31663e+07	3.75149e+07	4.4876e+07	3.02071e+07	3.29492e+07	3.47982e+07	3.46896e+07	4.34264e+07	4.30481e+07	3.75826e+07	4.49381e+07	4.54426e+07	4.1605e+07	3.63473e+07	3.79962e+07
M84T983	84.0443	982.769	16.38	3.05567e+08	290556705	3.80824e+08	291897185	3.24985e+08	4.03801e+08	3.86873e+08	3.17187e+08	3.53272e+08	3.38146e+08	3.13028e+08	4.06982e+08	4.00178e+08	3.99324e+08	410895760	3.70092e+08	3.21042e+08	3.35033e+08	3.34822e+08	3.78864e+08	3.9582e+08	3.18846e+08	3.63926e+08	3.41222e+08	2.93145e+08	316952782	3.05605e+08	4.08556e+08	3.14039e+08	3.4282e+08	3.2475e+08	2.81859e+08	2.88094e+08	3.18174e+08	3.98538e+08	3.56479e+08	334872971	3.5076e+08	2.96611e+08	2.76238e+08	2.96149e+08	2.55355e+08	3.58083e+08	3.90564e+08	3.47204e+08	3.8382e+08
M84T183	84.0445	183.054	3.05	2.93632e+07	8.07597e+06	4.12672e+07	4.10623e+07	4.23174e+07	4.47483e+07	4.29574e+07	3.92342e+07	8.53523e+06	3.99236e+07	5.00471e+07	3.90119e+07	4.74823e+07	4.19903e+07	9.42078e+06	8.63364e+06	3.43628e+07	5.69874e+07	5.99168e+07	4.57481e+07	3.95649e+07	4.5258e+07	7.74892e+06	8.77416e+06	3.61114e+07	1.05019e+07	4.4222e+07	3.61843e+07	8.36566e+06	4.42341e+07	8.43677e+06	4.2428e+07	3.17286e+07	4.77367e+07	8.29213e+06	4.11431e+07	3.77731e+07	3.79494e+07	4.59321e+07	2.97495e+07	6.1229e+07	4.7176e+07	4.97213e+07	4.3855e+07	3.639e+07	8.47127e+06
M84T905	84.044	905.006	15.08	2808006879	2318369223	2564187298	2585441986	2683632637	2562806022	2632808596	2433767090	2731561867	1453556993	2473210815	2776417539	2486774118	2590279346	4.95464e+08	4.06049e+08	2555752012	2724052895	2366222698	2394917718	3083999488	2538091546	3167909643	2352384942	2489481202	3.73605e+08	2472108283	2520025822	2442636765	2493727613	2404415001	2346278921	2564572371	2671272275	2521175621	3.74316e+08	2372057971	2596715392	2565284760	3051516160	3117005520	2974483661	2555790601	2520601038	2526579537	2668000615
M84T966	84.0443	965.598	16.09	5.96038e+08	3.79679e+08	2.67351e+08	3.8131e+08	3.16417e+08	3.05805e+08	3.91428e+08	4.42157e+08	2.78285e+08	4.02579e+08	2.78051e+08	3.21583e+08	3.444e+08	2.85376e+08	4.66201e+08	3.20387e+08	3.69171e+08	3.56481e+08	3.32752e+08	3.06933e+08	352038685	7.37981e+07	4.15806e+08	3.76458e+08	2.84289e+08	3.39003e+08	7.57068e+07	3.72655e+08	2.43628e+08	3.12746e+08	8.50128e+07	2.57376e+08	3.35887e+08	3.21424e+08	2.71711e+08	340509156	4.18398e+08	349344202	7.3828e+07	3.4653e+08	7.90516e+07	7.88968e+07	8.37018e+07	7.5615e+07	4.17805e+08	3.92762e+08
M84T994	84.0444	993.864	16.56	8.56748e+07	8.92452e+07	1.38356e+08	2.5696e+07	7.82135e+07	1.24685e+08	1.28015e+08	2.77477e+07	2.38122e+07	9.49834e+07	1.26047e+08	1.12155e+08	1.10932e+08	1.03628e+08	101079295	2.61987e+07	1.48815e+08	8.01238e+07	1.07442e+08	2.86982e+07	8.93966e+07	1.61799e+08	1.17976e+08	1.59855e+08	2.69217e+07	9.62731e+07	9.58039e+07	1.43084e+08	1.34976e+08	1.00793e+08	1.39992e+08	8.08019e+07	2.60203e+07	7.67576e+07	1.10938e+08	1.63811e+08	2.74035e+07	2.6507e+07	7.71628e+07	8.94039e+07	1.28179e+08	9.41232e+07	2.77108e+07	9.35584e+07	1.72235e+08	1.13594e+08
M84T1069	84.0442	1069.27	17.82	1.89655e+07	2.69262e+07	2.63427e+07	2.00414e+07	2.90323e+07	4.47265e+07	1.992e+07	6.72306e+07	4.48055e+07	2.39826e+07	6.41072e+07	2.46557e+07	2.94324e+07	1.82411e+07	4.18958e+07	3.36812e+07	3.47025e+07	3.69997e+07	5.51035e+07	2.37822e+07	7.01744e+06	2.54767e+07	2.82758e+07	7.40904e+06	3.73837e+07	3.21844e+07	3.07506e+07	7.67526e+06	7.30394e+07	7.91488e+06	2.39674e+07	7.25092e+06	3.65534e+07	3.67223e+07	3.07877e+07	3.78066e+07	6.87334e+06	2.57525e+07	3.71073e+07	3.89074e+07	8.55988e+06	4.48897e+07	3.96058e+07	3.95899e+07	1.87065e+07	6.29734e+06
M84T1084	84.0442	1084.02	18.07	6.68444e+06	2.82457e+07	1.7414e+07	6.61716e+06	3.58248e+07	2.39701e+07	7.32324e+06	2.83322e+07	2.42488e+07	2.64293e+07	3.06667e+07	2.31454e+07	2.59869e+07	5.42395e+07	4.30988e+07	3.38124e+07	2.34857e+07	4.64758e+07	2.88797e+07	3.59648e+07	8.12816e+06	3.48817e+07	2.13999e+07	7.73799e+06	5.36186e+07	2.88557e+07	3.39002e+07	5.07336e+07	8.55809e+06	7.83769e+06	2.463e+07	4.98579e+07	2.38465e+07	6.45541e+06	4.19689e+07	5.50652e+07	8.08632e+06	8.24914e+06	8.44875e+06	2.74185e+07	2.59058e+07	9.2225e+06	9.46203e+06	2.43751e+07	4.78494e+07	7.2293e+07
M84T1007	84.0444	1007.26	16.79	1.77281e+07	1.7635e+07	6.75467e+07	1.94839e+07	6.54236e+07	6.58454e+07	7.9839e+07	2.10993e+07	192001204	2.13843e+07	1.02355e+08	7.57538e+07	5.52255e+07	8.00077e+07	6.49452e+07	1.94245e+07	5.92764e+07	8.13587e+07	1.15262e+08	1.75085e+08	7.25849e+07	6.10365e+07	7.32632e+07	8.04627e+07	1.87745e+07	1.15555e+08	7.84786e+07	8.86145e+07	6.67684e+07	1.39871e+08	6.69294e+07	7.45421e+07	2.11583e+07	7.45693e+07	1.96263e+07	7.15786e+07	186329981	1.7034e+08	1.1645e+08	119759081	7.35042e+07	7.69754e+07	2.81298e+08	8.13407e+07	5.10584e+07	8.34596e+07
M84T1143	84.0442	1142.74	19.05	2.0382e+07	1.58962e+07	2.3585e+07	5.03338e+06	1.6258e+07	5.02838e+06	2.25465e+07	5.43228e+06	2.96057e+07	2.4668e+07	4.17357e+07	1.67802e+07	2.17707e+07	2.17346e+07	2.36862e+07	2.9232e+07	3.21995e+07	128889759	3.43843e+07	4.02538e+07	5.8764e+06	5.77602e+06	4.8902e+06	1.69718e+07	2.63776e+07	7.60807e+07	6.22222e+06	6.0708e+07	6.02675e+06	3.98347e+07	2.50354e+07	5.44969e+06	1.76956e+08	1.77894e+07	2.31695e+07	7.4823e+07	3.30786e+07	3.05837e+07	4.98164e+07	3.46454e+07	3.39142e+07	2.98088e+07	4.4836e+07	5.1039e+06	2.10372e+07	1.75707e+07
M84T650	84.0446	650.11	10.84	1.54348e+07	5.56439e+07	6.15681e+07	7.85853e+07	8.94525e+07	103911139	1.02464e+08	4.92784e+07	1.6041e+07	4.66256e+07	1.09807e+08	6.8157e+07	6.90133e+07	5.69855e+07	1.62439e+07	1.65152e+07	7.23492e+07	5.81523e+07	8.37966e+07	1.65717e+07	1.26484e+08	1.68028e+07	1.58727e+07	1.65955e+07	9.75822e+07	4.95918e+07	8.1244e+07	6.68046e+07	1.66074e+07	7.70967e+07	4.83026e+07	1.62857e+07	5.91624e+07	1.39962e+08	1.69668e+07	1.61878e+07	8.74022e+07	5.7309e+07	5.95623e+07	1.59762e+07	2.29005e+08	1.70827e+07	4.17175e+07	3.89115e+07	7.1056e+07	1.5831e+07
M84T1042	84.0442	1041.66	17.36	2.42007e+07	3.71891e+07	8.11045e+07	2.70793e+07	9.05255e+06	9.4136e+06	4.93071e+07	1.07992e+08	2.97692e+07	3.44383e+07	3.31653e+07	3.64358e+07	3.90343e+07	3.80282e+07	5.41963e+07	3.60402e+07	3.75203e+07	3.80744e+07	4.58102e+07	5.06066e+07	4.19948e+07	3.84538e+07	3.45879e+07	1.0376e+07	4.09386e+07	6.62149e+07	4.22467e+07	1.0546e+07	3.84033e+07	9.78251e+06	7.09715e+07	1.03278e+07	4.18142e+07	3.2878e+07	1.14654e+08	6.25161e+07	8.67567e+07	5.81876e+07	4.91906e+07	4.48923e+07	4.34138e+07	3.77454e+07	5.26468e+07	3.83854e+07	2.31669e+07	6.94233e+07
M84T1027	84.0443	1027.49	17.12	4.11302e+07	1.255e+08	1.15156e+07	7.32274e+07	5.76915e+07	4.01893e+07	8.14332e+07	1.21522e+07	3.6947e+07	6.32709e+07	7.34897e+07	6.37628e+07	3.67504e+07	4.01069e+07	4.53257e+07	1.37131e+07	3.67977e+07	8.97283e+07	5.69882e+07	1.61347e+08	4.21782e+07	5.82441e+07	4.45468e+07	8.87322e+07	1.50484e+07	3.3901e+07	1.3908e+07	1.21266e+08	7.40307e+07	4.91561e+07	5.61379e+07	9.11626e+07	44592739	5.55161e+07	1.5161e+07	6.16365e+07	1.3224e+07	5.47036e+07	5.15023e+07	4.51314e+07	4.87398e+07	5.1217e+07	4.5205e+07	1.42279e+07	7.43278e+07	6.65481e+07
M84T823	84.0443	822.98	13.72	9.56962e+07	9.79977e+07	1.98458e+08	2.39443e+07	8.62073e+07	2.43227e+07	2.35644e+08	2.68326e+08	8.32026e+07	9.81827e+07	7.2812e+08	2.43083e+07	1.24853e+08	8.50809e+07	1.67265e+08	107895574	9.01015e+08	1.17387e+08	2.15538e+07	6.10318e+07	2.53666e+07	1.47753e+08	2.19806e+07	2.42382e+07	1.00636e+08	1.10917e+08	6.82745e+07	2.43481e+07	2.39832e+07	1.00964e+08	6.96401e+07	9.40521e+07	1.57842e+08	1.67148e+08	9.17591e+07	2.32982e+07	5.58485e+07	84552620	1.0252e+08	1.29538e+08	1.01415e+08	2.48671e+07	2.4822e+07	1.17667e+08	2.45878e+07	1.83415e+08
M84T704	84.0444	704.296	11.74	5.94392e+07	9.9224e+07	1.79423e+07	1.71932e+07	1.51461e+07	6.59902e+07	1.08399e+08	1.59881e+07	7.56638e+07	8.06579e+07	8.22724e+07	1.56994e+07	8.08181e+07	6.4312e+07	7.10963e+07	1.0712e+08	1.66598e+07	1.65254e+07	6.16233e+07	9.23887e+07	6.3669e+07	1.54562e+07	6.26056e+07	1.83139e+07	7.5384e+07	8.76569e+07	1.91751e+07	6.23216e+07	6.39576e+07	8.2154e+07	5.61003e+07	82851148	6.09226e+07	9.65694e+07	6.3813e+07	1.03746e+08	1.77673e+07	5.61123e+07	1.58401e+08	7.37863e+07	8.65054e+07	1.86632e+07	1.68445e+07	7.28622e+07	1.73455e+07	1.54897e+07
M84T1016	84.0444	1015.86	16.93	1.1927e+08	1.38049e+07	5.44441e+07	2.34528e+08	5.26246e+07	1.49704e+07	1.40712e+07	282415555	6.39149e+07	8.91932e+07	6.75937e+07	1.65709e+07	2.53668e+07	1.56048e+07	1.58275e+07	2.52658e+08	1.55218e+07	6.30303e+07	6.60297e+07	1.72215e+07	4.4558e+07	5.43864e+07	1.48424e+07	1.39074e+07	1.59582e+07	1.56686e+07	1.60495e+08	1.60701e+07	8.81989e+07	1.54673e+07	4.98465e+07	1.60002e+07	2.3243e+08	4.08336e+07	1.19692e+08	4.01372e+07	1.48769e+07	1.09035e+08	5.28643e+07	6.93517e+07	1.69825e+07	5.65667e+07	1.47907e+07	8.48294e+07	6.07897e+07	1.44e+07
M84T1052	84.0442	1052.21	17.54	6.71339e+06	7.40871e+06	8.04419e+06	6.9894e+06	6.34363e+07	7.59043e+07	4.51513e+07	8.53695e+06	3.8644e+07	7.00471e+06	2.95122e+07	6.8201e+06	7.6843e+06	3.86005e+07	3.00263e+07	7.96017e+06	6.16656e+07	2.42933e+07	4.48703e+07	3.53419e+07	3.1876e+07	3.1251e+07	4.51531e+07	4.23087e+07	7.51719e+06	7.87181e+06	2.35861e+07	1.00777e+08	3.70247e+07	8.17943e+06	9.24115e+06	3.42661e+07	5.10314e+07	2.59735e+07	8.28099e+06	8.00974e+06	4.69165e+07	8.8123e+06	5.42926e+07	5.45389e+07	7.07535e+07	9.7051e+06	4.91773e+07	4.55951e+07	3.7427e+07	7.03966e+06
M84T1059	84.0442	1058.8	17.65	2.17405e+07	2.19965e+07	2.54861e+07	2.22044e+07	5.96327e+06	6.22204e+06	6.96623e+06	6.32051e+06	6.20947e+06	2.73329e+07	6.2806e+06	2.50067e+07	32944081	3.14714e+07	2.83602e+07	2.98364e+07	6.85559e+06	6.42098e+06	6.72073e+06	6.78143e+06	2.31647e+07	2.87128e+07	5.21463e+06	2.90999e+07	7.18072e+06	2.63253e+07	3.52744e+07	7.44559e+06	7.0087e+06	140010184	2.41377e+07	3.21314e+07	7.22831e+06	1.9873e+07	6.87884e+06	3.44491e+07	6.87442e+06	4.55982e+07	7.61728e+06	7.74739e+06	8.26845e+06	3.0709e+07	8.39536e+06	6.3844e+06	5.72426e+06	5.72795e+06
M84T673	84.0447	673.237	11.22	1.51857e+08	6.13414e+07	8.22945e+07	7.49144e+07	6.62701e+07	1.89601e+07	7.28763e+07	6.94051e+07	6.25677e+07	4.96461e+07	1.49924e+08	5.09029e+07	6.1278e+07	9.78714e+07	1.30315e+08	7.74158e+07	1.84726e+07	1.73639e+08	5.38959e+07	7.20807e+07	1.77057e+08	1.84432e+07	1.82941e+07	1.72893e+07	6.0545e+07	1.99732e+07	1.98637e+07	9.42764e+07	5.1105e+07	8.99005e+07	1.90553e+07	6.73082e+07	9.72522e+07	6.49855e+07	1.99979e+07	7.13943e+07	6.16746e+07	4.06692e+07	2.31839e+08	2.0034e+07	2.02263e+07	9.05073e+07	6.4788e+07	7.45771e+07	7.73011e+07	2.62109e+08
M84T840	84.0444	839.584	13.99	2.18217e+07	5.8341e+07	8.73659e+07	1.71747e+07	1.02874e+08	1.86432e+07	2.01093e+07	2.05313e+07	1.46777e+08	6.95409e+07	2.10812e+07	1.93056e+07	1.32686e+08	2.08901e+07	9.6979e+07	1.47591e+08	1.81151e+07	1.02568e+08	6.85768e+07	2.11716e+07	8.46187e+07	9.86149e+07	2.05468e+07	156562646	7.17625e+07	1.71719e+07	2.18448e+07	4.56906e+07	8.34902e+07	8.57153e+07	8.09577e+07	2.09861e+07	1.90266e+07	1.72163e+07	7.05108e+07	9.44853e+07	2.10339e+07	1.23427e+08	1.08597e+08	7.15817e+07	1.12596e+08	119746999	1.94317e+07	9.90141e+07	2.21472e+07	1.36168e+08
M84T1130	84.0442	1130.16	18.84	2.74404e+07	1.94775e+07	3.69126e+07	3.3615e+07	2.49847e+07	5.43351e+07	2.91086e+07	9.34325e+07	2.51199e+07	3.15397e+07	5.79441e+06	1.91648e+07	2.63105e+07	1.6444e+07	5.9114e+06	2.87976e+07	2.67879e+07	3.47727e+07	2.45095e+07	2.12871e+07	5.88787e+06	2.91143e+07	5.14426e+07	2.57846e+07	30266822	6.18596e+06	3.12987e+07	6.98506e+06	6.11982e+06	4.5076e+07	2.90147e+07	32506388	6.32574e+06	3.07042e+07	1.64217e+07	5565433	2.14899e+07	1.92533e+07	2.71814e+07	2.26247e+07	2.6384e+07	2.5747e+07	7.05891e+06	5.17447e+06	1.52216e+07	1.95376e+07
M84T1106	84.0442	1105.74	18.43	4.55926e+07	1.62044e+07	2.14338e+07	5.44e+06	1.64009e+07	4.0271e+07	6.04446e+06	5.8682e+06	1.82449e+07	2.99035e+07	2.69933e+07	2.7226e+07	6.38692e+06	2.25737e+07	2.28195e+07	2.39255e+07	1.90618e+07	6.0227e+07	2.89774e+07	2.26776e+07	1.44398e+08	2.24997e+07	1.89128e+07	6.65487e+06	6.84201e+06	4.95471e+07	2.84242e+07	7.06601e+06	2.24786e+07	7.27658e+06	2.88433e+07	1.90486e+07	6.38734e+06	4.28421e+07	7.29896e+07	1.63978e+07	1.39193e+08	6.6411e+06	3.86254e+07	2.82174e+07	2.99979e+07	2.53021e+07	7.45751e+06	2.80555e+07	2.91687e+07	2.00728e+07
M84T1117	84.0442	1116.56	18.61	5.07097e+06	2.10372e+07	5.32899e+06	2.13056e+07	2.26216e+07	5.55168e+06	2.27217e+07	5.91105e+06	1.58052e+07	1.75401e+07	2.14576e+07	1.77615e+07	3.50962e+07	2.20966e+07	4.70389e+07	3.36688e+07	2.24211e+07	5.51362e+06	3.48816e+07	1.86494e+07	4.92667e+06	2.88303e+07	4.81458e+06	3.74745e+07	3.63961e+07	3.71184e+07	2.46249e+07	5.5097e+07	1.44426e+07	5.28333e+06	2.49584e+07	2.7258e+07	6.14844e+06	5.53108e+06	5.5168e+06	2.77708e+07	5.92335e+06	2.72742e+07	5.93865e+06	2.90416e+07	2.39925e+07	2.35655e+07	6.43191e+07	1.67805e+07	4.87413e+06	4.92749e+06
M84T1154	84.0443	1153.65	19.23	2.06833e+07	1.76895e+07	1.78823e+07	5.05939e+06	2.07784e+07	4.99783e+06	1.89545e+07	2.1384e+07	2.00327e+07	1.78587e+07	2.1573e+07	4.19092e+06	4.7415e+06	3.9659e+07	1.71335e+07	1.93357e+07	5.10599e+06	5.3665e+06	1.46699e+07	5.74957e+06	4.74707e+06	8.10848e+07	4.83e+06	4.31762e+07	2.51277e+07	5.24235e+06	4.66929e+07	1.69552e+07	1.52526e+08	4.82703e+06	5.54211e+06	2.18603e+07	6.03767e+06	4.72009e+06	3.01366e+07	5.68098e+06	5.82042e+06	5.04463e+06	5.23644e+06	6.37671e+06	1.65811e+07	2.95297e+07	2.06851e+07	5.20618e+07	2.20054e+07	2.05444e+07
M84T1183	84.0443	1183.28	19.72	5.9926e+06	2.17051e+07	3.27976e+07	8.04439e+07	6.77017e+06	1.97318e+07	6.89974e+06	4.50762e+07	2.25866e+07	1.73405e+07	2.50562e+07	5.60553e+06	1.65377e+07	6.88851e+07	6.5223e+07	1.96762e+07	2.14104e+07	7.05168e+06	1.80247e+07	2.24983e+07	6.77874e+06	7.40997e+06	1.74649e+07	5.50662e+07	3.54845e+07	1.57402e+07	71571642	5.43361e+07	7.04784e+06	3.4766e+07	1.94527e+07	3.49605e+07	7.54526e+06	5.17801e+07	3.30674e+07	2.18177e+07	4.87723e+07	4.7942e+07	8.26626e+06	8.37703e+06	7.82308e+07	2.42265e+07	2.26202e+07	3.6022e+07	2.26788e+07	5.05518e+07
M84T1163	84.0443	1162.91	19.38	5.47583e+06	2.212e+07	2.04088e+07	5.80925e+06	1.68646e+07	4.64443e+07	1.86396e+07	2.59337e+07	2.10162e+07	5.9337e+06	1.9207e+07	8.50241e+07	3.55719e+07	5.70323e+06	2.51944e+07	1.96885e+07	6.17853e+06	6.20069e+06	3.84228e+07	1.69956e+07	1.58071e+08	6.14328e+06	1.60285e+07	6.13521e+06	2.35302e+07	5.92585e+06	5.85709e+06	1.87716e+07	6.2565e+06	2.09236e+07	5.395e+07	1.57994e+07	6.3202e+06	2.06917e+07	6.44602e+06	6.91342e+06	3.12628e+07	5.42653e+07	2.51539e+07	9.98931e+07	7.20882e+06	3.27477e+07	7.75056e+06	5.93163e+06	2.47358e+07	3.117e+07
M84T781	84.0444	781.457	13.02	8.16221e+07	2.49396e+07	2.59962e+07	2.72956e+07	2.91327e+07	2.49443e+07	8.05302e+07	6.97427e+07	2.83876e+07	130000498	2.88731e+07	7.88356e+07	2.9014e+07	2.83084e+08	1.44566e+08	2.93133e+07	2.96993e+07	2.73036e+07	8.58952e+07	1.43954e+08	4.31366e+08	2.51113e+07	1.49538e+08	1.02885e+08	2.98576e+07	2.8359e+07	3.0345e+07	2.8339e+07	8.29108e+07	6.91427e+07	4.78074e+08	3.75255e+08	9.57536e+07	1.05405e+08	2.74361e+07	7.2973e+07	2.83592e+07	1.77711e+08	8.3735e+07	2.98627e+07	1.21232e+08	2.60395e+08	3.05759e+07	2.65236e+07	9.44679e+07	2.91559e+07
M84T694	84.0446	694.135	11.57	1.53158e+07	6.83474e+07	1.47982e+07	1.53412e+07	6.81815e+07	8.53672e+07	1.73759e+07	6.5256e+07	8.15648e+07	1.46836e+07	1.57327e+07	1.72016e+07	7.53888e+07	9.14931e+07	7.23895e+07	1.67244e+07	1.08225e+08	1.01885e+08	1.65189e+07	1.71772e+07	7.39205e+07	1.7357e+07	4.17004e+07	1.1801e+08	1.55887e+07	9.35775e+07	1.64048e+07	8.30386e+07	9.98625e+07	1.78399e+07	6.2541e+07	6.36679e+07	6.02877e+07	6.70145e+07	8.23393e+07	5.58795e+07	8.09501e+07	7.03946e+07	1.58807e+07	1.01908e+08	1.60817e+07	8.50186e+07	1.89015e+07	7.9157e+07	1.54393e+07	1.6573e+07
M84T768	84.0446	768.258	12.8	1.26729e+08	2.86804e+07	1.91177e+08	2.76447e+07	6.48381e+08	2.78013e+07	9.27655e+07	2.87528e+07	6.37386e+08	1.15997e+08	1.29633e+08	1.01534e+08	4.27843e+08	2.8356e+07	1.04167e+08	3.13048e+07	2.80757e+07	2.96175e+08	9.2554e+07	2.76476e+07	2.86415e+07	9.21579e+07	7.89688e+07	1.24193e+08	3.04656e+07	1.49242e+08	5.28196e+08	1.03831e+08	7.9425e+07	1.165e+08	2.89341e+07	28995111	9.08023e+07	2.71881e+07	1.47558e+08	3.01944e+07	2.73945e+07	2.67746e+07	1.21898e+08	1.8118e+08	6.64801e+07	3.28643e+07	3.00107e+07	4.21268e+08	1.59778e+08	5.58928e+08
M84T1094	84.0442	1093.71	18.23	2.25963e+07	2.14086e+07	2.06741e+07	5.88772e+07	6.83885e+06	2.79415e+07	4.6523e+07	3.07605e+07	1.99654e+07	6.40902e+06	3.23681e+07	2.29664e+07	7.51203e+06	7.16651e+06	2.18734e+07	2.67461e+07	2.69607e+07	7.53392e+06	2.1721e+07	7.04265e+06	7.70074e+06	2.64241e+07	1.87302e+07	9.3643e+07	7.59999e+06	7.46971e+06	3.26209e+07	8.6904e+06	2.87946e+07	9.9319e+07	7.27197e+06	8.40964e+06	3.45124e+07	6.04734e+06	8.72334e+06	7.12205e+06	8.06346e+06	8.48156e+07	5.0691e+07	2.25049e+07	2.74763e+07	2.99731e+07	6.08672e+07	2.80085e+07	6.20268e+06	6.77163e+06
M84T732	84.0444	732.284	12.2	2.15655e+07	2.24837e+07	3.58833e+08	2.16199e+07	2.22787e+07	1.97239e+07	1.96404e+07	2.22627e+07	1.95874e+07	2.25841e+07	7.36637e+07	1.37653e+08	2.21137e+07	6.85562e+07	8.44904e+07	8.52344e+07	2.25619e+07	3.15109e+08	9.15727e+07	2.27664e+07	1.06194e+08	9.13857e+07	7.13276e+07	9.19938e+07	6.51226e+07	1.66809e+08	2.07276e+07	1.98094e+07	8.143e+07	7.15448e+07	2.28451e+07	7.22258e+07	1.66008e+08	1.26685e+08	8.10911e+07	2.22844e+07	3.74655e+08	7.28892e+07	7.62286e+07	2.10453e+07	6.61698e+07	2.41032e+07	7.1964e+07	7.1144e+07	3.77262e+08	2.21765e+07
M84T802	84.0446	802.466	13.37	9.64503e+07	8.38602e+07	2.33435e+07	2.37195e+07	1.18621e+08	2.30747e+07	1.11546e+08	2.58559e+07	9.23493e+07	2.36877e+07	2.3855e+07	2.73658e+07	9.97131e+07	2.30319e+07	2.76587e+07	2.39844e+07	2.78128e+07	2.08344e+08	7.11973e+07	9.88671e+07	2.31723e+07	2.58946e+07	1.22809e+08	2.47456e+07	2.48207e+07	8.24721e+07	7.4377e+07	1.0991e+08	2.45278e+07	8.66668e+07	7.11294e+07	1.83364e+08	1.81203e+08	1.43691e+08	9.05567e+07	1.65272e+08	4.63263e+08	1.3068e+08	8.72333e+07	1.65347e+08	2.28115e+08	2.52099e+07	2.82739e+07	2.42353e+07	2.78099e+07	1.58588e+08
M84T813	84.0443	812.736	13.55	9.73462e+07	7.45987e+07	2.32974e+07	6.59095e+08	8.90627e+07	2.4611e+07	2.33842e+07	2.17525e+07	8.45999e+07	8.49512e+07	2.39156e+07	2.46014e+07	2.09935e+07	8.46256e+07	2.46801e+07	1.31233e+08	2.06938e+07	2.42699e+07	1.21515e+08	8.51362e+07	175135426	2.32189e+07	1.11732e+08	1.54075e+08	2.41485e+07	1.12661e+08	2.56576e+07	9.80531e+07	1.7268e+08	9.09798e+07	1.36626e+08	2.4998e+07	2.44878e+07	1.13003e+08	8.48402e+07	1.81347e+08	2.08124e+07	1.08684e+08	1.10019e+08	2.43936e+07	2.47185e+07	1.54165e+08	3.70724e+08	7.25554e+07	2.0831e+07	2.20336e+07
M84T756	84.0444	756.356	12.61	2.77311e+07	3.73465e+08	6.56851e+07	2.69155e+07	2.73023e+07	4.21334e+08	8.08388e+07	2.45419e+07	2.73354e+07	9.10741e+07	1.13567e+08	8.73262e+07	2.74527e+07	2.67548e+07	1.11823e+08	2.96288e+07	2.49861e+07	2.51335e+07	2.75411e+07	351007205	2.7212e+07	7.90194e+07	7.68674e+07	8.72092e+07	2.89139e+07	2.50915e+07	2.81268e+07	3.14013e+08	6.7193e+07	91727160	2.76959e+07	2.65447e+07	1.00997e+08	1.27554e+08	2.58159e+07	4.19402e+08	2.62817e+07	6.61907e+07	129585214	2.97627e+07	9.9297e+07	2.91385e+07	8.4644e+07	2.85794e+07	2.74078e+07	2.49274e+07
M84T715	84.0444	714.509	11.91	1.73776e+07	8.49236e+07	1.88629e+07	1.90223e+07	1.83036e+07	6.86207e+07	1.96568e+07	1.81635e+07	2.04052e+07	7.38429e+07	1.88545e+07	151445669	1.90555e+07	7.54393e+07	6.68436e+07	8.09915e+07	6.89162e+07	1.97858e+07	7.09014e+07	7.96489e+07	6.97582e+07	5.82874e+07	5.73989e+07	7.50608e+07	6.78411e+07	1.96293e+07	6.90457e+07	7.31705e+07	1.91307e+07	7.70521e+07	1.37608e+08	1.89095e+07	19690325	9.24467e+07	8.85776e+07	5.61816e+07	1.82004e+07	1.93794e+07	1.91128e+07	6.86481e+07	6.72837e+07	2.08771e+07	2.1807e+08	6.49232e+07	1.93368e+07	1.9365e+07
M84T623	84.0444	622.516	10.38	1.49951e+07	5.17591e+07	1.03749e+08	1.56775e+07	129269837	7.27068e+07	1.49611e+07	7.04407e+07	1.48964e+07	7.04463e+07	4.78668e+07	1.47132e+07	1.60993e+07	5.88041e+07	1.55095e+07	1.56815e+07	6.29516e+07	6.47631e+07	1.61125e+07	1.29418e+08	1.50694e+07	1.56465e+07	1.52394e+07	8.08167e+07	6.47238e+07	5.38169e+07	8.76054e+07	1.6309e+07	5.67711e+07	1.62381e+07	1.2012e+08	1.81913e+07	4.02575e+07	1.53479e+07	1.9016e+07	6.31283e+07	5.51601e+07	9.68493e+07	1.65384e+07	8.32783e+07	8.13738e+07	8.11877e+07	1.90918e+07	1.55039e+07	1.4942e+07	1.52182e+07
M84T992	84.0638	992.292	16.54	2.49122e+07	9.60011e+06	2.359e+07	1.5063e+07	1.3301e+07	1.00761e+07	4.48527e+07	2.03136e+07	1.02043e+07	1.90271e+07	7.79536e+06	1.49152e+07	1.77718e+07	1.03336e+07	2.42163e+06	9.67119e+06	5.20709e+06	1.62821e+07	1.05355e+07	2.12417e+07	8.29738e+06	1.1574e+07	1.06158e+07	1.30106e+07	1.37214e+07	7.58297e+06	1.37051e+07	6.29335e+06	2.96343e+07	1.82865e+07	9.50378e+06	8.6452e+06	5.19989e+06	1.5292e+07	6.67772e+06	1.68417e+07	9.87538e+06	2.2143e+06	4.32361e+06	1.31174e+07	9.45771e+06	4.47776e+06	2.31289e+07	1.7768e+07	4.80572e+06	1.02134e+07
M84T852	84.0637	851.549	14.19	2.19377e+07	3.30703e+07	5.7458e+06	1.4376e+07	6.36315e+06	2.59825e+07	2.19811e+07	3.06997e+07	1.78854e+07	2.13748e+07	2.17577e+07	1.61107e+07	1.62919e+07	2.17152e+07	4.65779e+06	1.94999e+07	5.91741e+06	6.0402e+06	2.11852e+07	3.82389e+07	6.2499e+06	4.89824e+06	2.29072e+07	4.03725e+07	8.37589e+07	1.6008e+07	1.51756e+07	5.88491e+06	2.19323e+07	3.20301e+07	2.63909e+07	1.74009e+07	2.06578e+07	2.40921e+07	2.18208e+07	5.14797e+06	4.93499e+06	1.73476e+07	1.02149e+07	4.93246e+07	2.93207e+07	3.64733e+07	2.29567e+07	2.14239e+07	5.3747e+06	4.27063e+06
M84T868	84.0637	867.96	14.47	1.69081e+07	2.48117e+07	5.95496e+07	1.74346e+07	7.22225e+07	1.73075e+07	1.2879e+07	1.79609e+07	4.48715e+06	4.02977e+06	2.7185e+07	17980858	3.01151e+07	4.25327e+06	2.42503e+07	4.28608e+06	5.09977e+06	4.36795e+06	1.46529e+07	1.76009e+07	1.76613e+07	3.70749e+07	1.40185e+07	4.71376e+07	4.34859e+06	1.63398e+07	1.83099e+07	1.6137e+07	1.75096e+07	1.89422e+07	2.05688e+07	1.54303e+07	2.02618e+07	3.58791e+07	3.5924e+06	1.58051e+07	1.57666e+07	1.40666e+07	1.90661e+07	3.81097e+06	1.52055e+07	4.04589e+06	4.32365e+06	3.96399e+06	1.50598e+07	3.01839e+06
M84T81	84.0808	80.8906	1.35	3.1495e+07	2.2498e+07	2.42224e+07	2.78937e+07	3.14721e+07	3.326e+07	5.05361e+07	3.18681e+07	3.41523e+07	2.71849e+07	35178309	5.87256e+07	3.09355e+07	4.07143e+07	3.96372e+07	3.11062e+07	3.59197e+07	2.86164e+07	5.7743e+07	3.25925e+07	4.79854e+07	3.97988e+07	2.95076e+07	3.08981e+07	3.71607e+07	3.99549e+07	3.88498e+07	2.55622e+07	2.93632e+07	3.12308e+07	3.01553e+07	3.71248e+07	3.42572e+07	3.24894e+07	5.1142e+07	1.91416e+07	2.66207e+07	2.06105e+07	3.392e+07	4.73394e+07	2.38781e+07	2.67103e+07	3.78044e+07	3.28486e+07	2.86404e+07	3.55804e+07
M84T322	84.0808	322.089	5.37	2.30783e+07	3.33946e+07	3.09705e+07	1.85031e+07	3.06009e+07	2.81936e+07	3.1654e+07	2.77073e+07	2.22942e+07	1.97678e+07	3.23767e+07	2.85088e+07	2.04806e+07	1.68966e+07	2.27704e+07	2.23301e+07	2.5516e+07	1.73715e+07	3.77914e+07	2.34199e+07	1.93675e+07	1.79803e+07	2.84034e+07	2.51773e+07	2.92982e+07	2.37818e+07	2.85705e+07	2.67182e+07	2.56281e+07	2.8871e+07	1.89767e+07	2.82669e+07	2.87828e+07	1.94497e+07	2.40928e+07	2.59835e+07	1.63525e+07	2.11204e+07	1.18213e+07	1.41094e+07	1.95754e+07	1.49463e+07	1.51356e+07	2.41401e+07	2.14111e+07	3.42496e+07
M84T107	84.0809	106.923	1.78	2.1763e+07	1.92798e+07	2.2047e+07	1.90566e+07	1.44193e+07	2.96127e+07	1.93391e+07	1.95908e+07	1.72301e+07	1.54659e+07	1.5893e+07	2.72564e+07	1.71248e+07	1.85711e+07	2.3185e+07	2.55429e+07	1.57765e+07	1.83705e+07	4.47258e+06	1.39259e+07	2.0033e+07	2.86357e+07	1.64793e+07	2.09708e+07	2.49009e+07	1.83066e+07	2.28396e+07	1.63081e+07	1.84739e+07	1.90771e+07	1.78864e+07	1.69459e+07	3.02766e+07	2.18385e+07	3.07208e+07	2.86205e+07	1.39727e+07	1.35604e+07	1.49394e+07	1.32266e+07	15170966	1.86444e+07	1.87644e+07	1.50535e+07	1.8508e+07	1.85202e+07
M84T153	84.0808	153.335	2.56	2.49396e+07	1.95418e+07	2.82769e+07	2.80329e+07	2.42485e+07	1.78099e+07	2.35209e+07	2.178e+07	2.22135e+07	3.46671e+07	2.91637e+07	3.36544e+07	3.2358e+07	1.72235e+07	2.04933e+07	2.10273e+07	2.74147e+07	2.75972e+07	3.54919e+07	3.28859e+06	1.5449e+07	5.69055e+07	2.23322e+07	1.93773e+07	2.16723e+07	2.03203e+07	1.99666e+07	1.50833e+07	4.95856e+06	2.16034e+07	1.55064e+07	1.63328e+07	2.06354e+07	1.81795e+07	1.98896e+07	1.93838e+07	1.03682e+07	1.13591e+07	9.83834e+06	9.81243e+06	1.24376e+07	1.45327e+07	1.70769e+07	2.01143e+07	2.24046e+07	2.92719e+07
M85T987	84.9593	987.423	16.46	1.32413e+08	1.31087e+08	1.29292e+08	1.25852e+08	1.51706e+08	1.27833e+08	1.19676e+08	138508274	1.37667e+08	1.30499e+08	126697145	1.10561e+08	1.28638e+08	1.21485e+08	1.39237e+08	1.23569e+08	1.31201e+08	1.38936e+08	1.35556e+08	1.24908e+08	1.30957e+08	1.27399e+08	117595324	1.38593e+08	1.26522e+08	1.34662e+08	1.29553e+08	1.32576e+08	1.29306e+08	121095280	1.2364e+08	1.41274e+08	1.46087e+08	1.17433e+08	1.29619e+08	1.22348e+08	127651516	1.08917e+08	1.35745e+08	1.45806e+08	1.3473e+08	129496647	1.20899e+08	1.22271e+08	1.29293e+08	1.21343e+08
M85T116	84.9599	116.135	1.94	7.34714e+07	8.10106e+07	155566342	1.54245e+08	1.21401e+08	1.6725e+08	8.27388e+07	1.82636e+08	1.90482e+08	36335384	118358874	159658914	2.03711e+08	1.28824e+08	1.59431e+08	1.59569e+08	1.62621e+08	1.19487e+08	8.42475e+07	1.18753e+08	3.7953e+07	115732880	168847776	9.81482e+07	1.58181e+08	1.00679e+08	1.29642e+08	3.86771e+07	1.82744e+08	1.72878e+08	1.66121e+08	1.75415e+08	1.54072e+08	1.01883e+08	1.57465e+08	7.01693e+07	8.66637e+07	8.62341e+07	1.05007e+08	1.71974e+08	2.12906e+08	1.69255e+08	1.72148e+08	1.50459e+08	1.4854e+08	1.12282e+08
M85T153	84.9598	153.234	2.55	7.35641e+07	1.50596e+08	6.11425e+07	8.22278e+07	1.87101e+08	8.30058e+07	9.44198e+07	1.30622e+08	1.46152e+08	7.04901e+07	1.4623e+08	1.23901e+08	8.58029e+07	1.22177e+08	1.61923e+08	114510373	8.44443e+07	1.40172e+08	5.58123e+07	6.12599e+07	2.43102e+08	1.22789e+08	1.07744e+08	1.03872e+08	1.06451e+08	127243238	8.41234e+07	134388163	1.00846e+08	1.95039e+08	1.03611e+08	1.01623e+08	7.22308e+07	8.74711e+07	7.0764e+07	7.83058e+07	1.04016e+08	8.83561e+07	7.1084e+07	8.93117e+07	6.23816e+07	8.54456e+07	7.38663e+07	1.47715e+08	1.94328e+08	1.30539e+08
M85T1197	84.9596	1197.03	19.95	2.73844e+08	7.71269e+07	0	0	1.00888e+08	0	0	1.24811e+08	5.55379e+07	3.823e+07	4.98998e+08	0	0	2.8819e+08	7.72531e+07	5.55724e+07	4.30236e+07	5.64341e+07	0	7.5869e+07	0	5.5145e+07	0	7.15872e+07	5.69652e+07	1.12111e+08	0	7.95299e+07	5.27101e+08	1.24989e+08	4.83864e+07	3.45992e+08	2.49454e+08	2.66525e+07	4.78001e+07	3.21987e+08	1.41305e+08	0	7.22413e+07	5.67929e+07	183757845	1.23177e+08	7.27463e+07	4.22575e+08	3.47293e+07	1.23667e+08
M85T270	84.9597	269.664	4.49	6.17833e+07	2.15124e+07	6.91697e+07	7.15949e+07	6.00689e+07	1.43636e+08	5.96673e+07	2.20457e+07	6.26408e+07	1.29685e+08	1.53164e+08	1.27248e+08	1.06802e+08	1.18246e+08	7.17038e+07	5.68836e+07	5.33606e+07	2.0813e+07	113314202	8.26283e+07	1.2279e+08	3.19648e+08	4.54675e+07	9.95014e+07	1.94989e+08	1.07031e+08	8.44439e+07	6.5042e+07	1.17029e+08	6.07966e+07	1.03919e+08	495858063	5.25353e+07	2.02585e+07	5.59304e+07	2.06968e+07	4.19887e+07	9.10564e+07	7.40193e+07	7.70157e+07	7.54652e+07	6.77972e+07	5.24618e+07	1.0818e+08	8.31244e+07	7.59605e+07
M85T1020	84.9593	1019.78	17	1.0247e+07	9.70816e+06	4.40965e+07	1.15298e+08	4.38025e+07	3.3969e+07	1.0962e+07	1.79995e+07	3.94181e+07	6.95877e+07	6.95928e+07	1.33346e+08	4.67423e+07	1.43088e+08	3.84338e+07	4.35636e+07	5.02115e+07	1.00589e+07	5.55854e+07	5.27531e+07	1.41749e+08	9.73537e+06	3.20719e+07	3.11698e+07	9.92183e+06	2.19567e+07	4.69981e+07	6.33065e+07	6.63296e+07	1.00083e+07	1.02887e+07	1.03043e+07	1.03187e+07	3.25351e+07	1.75935e+08	1.00109e+07	108814433	1.05531e+07	3.18174e+07	1.01425e+07	3.72961e+07	4.86782e+07	1.51123e+08	4.46006e+07	7.29882e+07	3.10238e+07
M85T8	84.9598	8.34503	0.14	231987248	2.22896e+08	1.52759e+08	2.24169e+08	1.85762e+08	3.10847e+08	2.55067e+08	2.31966e+08	6.89836e+07	0	243479030	6.12189e+07	2.3262e+08	1.93603e+08	1.99542e+08	2.31571e+08	242693457	1.05648e+08	172137600	8.87409e+07	2.46105e+08	2.62624e+08	1.74697e+08	2.37048e+08	2.52735e+08	1.67273e+08	1.58512e+08	2.39849e+08	2.39679e+08	1.31844e+08	2.38805e+08	2.31413e+08	1.56178e+08	2.64201e+08	0	2.68263e+08	2.30663e+08	7.85768e+07	1.78489e+08	5.46149e+07	1.60253e+08	2.17621e+08	171045914	1.72608e+08	217484281	1.25356e+08
M85T1114	84.9594	1114.13	18.57	5.65695e+07	1.51849e+08	1.34724e+07	6.86486e+07	9.09284e+07	6.24e+07	4.57453e+07	5.57127e+07	1.92309e+08	1.47385e+07	6.58024e+07	6.57966e+07	1.52545e+07	1.5227e+07	1.56588e+07	5.68539e+07	8.32803e+07	4.76574e+07	1.05459e+08	6.54567e+07	5.55839e+07	4.3523e+07	3.3382e+07	1.09721e+08	4.31146e+07	3.66509e+07	6.14991e+07	5.0686e+07	4.64751e+07	1.616e+07	3.59244e+08	1.57802e+07	5.25818e+07	103276006	8.59948e+07	5.5024e+07	4.90897e+07	6.76304e+07	5.48446e+07	1.4868e+07	4.46763e+07	8.40488e+07	4.95731e+07	5.12473e+07	5.98867e+07	6.26919e+07
M85T1011	84.9594	1011.33	16.86	1.16298e+07	1.05026e+07	5.2979e+07	1.08713e+07	4.91138e+07	9.43888e+06	9.53567e+06	2.85623e+07	5.64112e+07	3.2963e+07	3.80061e+07	9.56302e+06	4.37783e+07	1.08173e+07	4.48959e+07	4.33101e+07	3.9408e+07	9.75381e+06	3.57887e+07	9.16699e+06	9.90154e+06	4.28386e+07	3.2172e+07	7.06601e+07	1.26758e+08	5.44993e+07	3.51017e+07	3.64004e+07	9.76676e+06	7.29136e+07	1.39222e+08	1.09556e+08	1.082e+07	3.65865e+07	1.09833e+07	5.35397e+07	1.04006e+07	5.30805e+07	4.64441e+07	9.79376e+06	3.95344e+07	3.5125e+07	1.06971e+07	4.26145e+07	3.51546e+07	4.4815e+07
M85T249	84.9597	248.682	4.14	6.74214e+07	2.21715e+08	1.49504e+08	1.45554e+08	7.78373e+07	7.98991e+07	1.56458e+08	1.54262e+08	9.21352e+07	1.23509e+08	1.59628e+08	1.28507e+08	4.77801e+07	5.85365e+07	5.15122e+07	6.51141e+07	1.5834e+08	5.70362e+07	5.38049e+07	1.2996e+08	5.72816e+07	9.43137e+07	1.95385e+08	8.09449e+07	5.8572e+07	1.3985e+08	1.30755e+08	6.35051e+07	7.08451e+07	1.42039e+08	6.50381e+07	2.92773e+07	7.96093e+07	1.79479e+08	2.84956e+07	1.9025e+08	1.41924e+08	6.6088e+07	6.7717e+07	1.09553e+08	1.34797e+08	8.75092e+07	162793016	128171058	4.90694e+07	5.83075e+07
M85T481	84.9596	481.255	8.02	3.56541e+07	2.25006e+07	2.21221e+07	2.09038e+07	6.49683e+07	3.16521e+07	3.32423e+07	1.24524e+07	3.17485e+07	6.69288e+07	6.58137e+07	5.99148e+07	6.08437e+07	7.25181e+07	1.91003e+07	4.09501e+07	2.1039e+07	1.15283e+07	5.51368e+07	2.28879e+07	2.04769e+07	5.96315e+07	2.65874e+07	5.3049e+07	6.46463e+07	7.25703e+07	7.02583e+07	1.81239e+07	1.84298e+07	2.36118e+07	5.36779e+07	1.95244e+07	5.86032e+07	1.51482e+07	2.54963e+07	6.94311e+07	6.32946e+07	1.09783e+07	1.82809e+07	6.44402e+07	1.1746e+07	3.63076e+07	1.26357e+07	6.33963e+07	6.21652e+07	1.96965e+07
M85T448	84.9596	447.834	7.46	6.70824e+07	2.68116e+07	2.80105e+07	2.66834e+07	7.75083e+06	4.87871e+07	4.41051e+07	7.07956e+06	6.77097e+06	2.37931e+07	3.39903e+07	2.53313e+07	3.54598e+07	2.41427e+07	2.73602e+07	6.14177e+06	4.40123e+07	2.97688e+07	2.21621e+07	5.035e+07	2.39869e+07	2.37226e+07	2.79746e+07	6.03958e+07	7.75918e+07	3.83618e+07	2.74839e+07	1.92626e+07	7.153e+06	7.25814e+06	2.36002e+07	2.74619e+07	2.80858e+07	2.19227e+07	3.81996e+07	6.20492e+06	1.95014e+07	6.86807e+06	1.20156e+08	3.24615e+07	7.46296e+07	1.27358e+08	2.65574e+07	3.00449e+07	2.36688e+07	2.23022e+07
M85T1102	84.9594	1101.57	18.36	4.1812e+07	5.27445e+07	1.97736e+08	8.63983e+07	7.20704e+07	7.80847e+07	5.83391e+07	5.0336e+07	1.30744e+07	4.80842e+07	4.13201e+07	4.2935e+07	1.15265e+08	5.13619e+07	6.28368e+07	6.25791e+07	5.31705e+07	3.55304e+07	1.22011e+07	7.63514e+07	6.42565e+07	4.34196e+07	4.13754e+07	1.15545e+07	1.25578e+07	7.83145e+07	9.96198e+07	4.58311e+07	3.91612e+07	1.33091e+07	1.31175e+07	1.14547e+08	4.58199e+07	1.14252e+07	6.45505e+07	7.12302e+07	4.28063e+07	6.70211e+07	4.85888e+07	1.36736e+08	1.28674e+07	7.08837e+07	5.75379e+07	5.4638e+07	1.17239e+07	5.71024e+07
M85T355	84.9596	355.399	5.92	2.81848e+07	7.30004e+06	7.34774e+06	3.42276e+07	1.24632e+08	7.39573e+06	9.41964e+07	2.95912e+07	6.37918e+07	7.96759e+06	7.20515e+06	3.06849e+07	4.14858e+07	2.95629e+07	7.12579e+06	7.94119e+06	7.54469e+06	8.00451e+06	9.07317e+06	2.79303e+07	7.40245e+06	3.31407e+07	1.42789e+08	4.84239e+07	3.12991e+07	4.69239e+07	3.7306e+07	4.25544e+07	1.39981e+08	2.04754e+07	7.14311e+06	2.86771e+07	3.28064e+07	6.37404e+06	9.38462e+07	9.67141e+07	2.29756e+07	2.90416e+07	3.57847e+07	7.67787e+06	8.78647e+06	1.00753e+08	3.65774e+07	2.7457e+07	3.03147e+07	7.77401e+06
M85T544	84.9596	543.914	9.07	3.86755e+07	2.10968e+07	2.53804e+07	3.02084e+07	2.21232e+07	5.92383e+06	5.73366e+06	2.56342e+07	2.2551e+07	1.75282e+07	6.39328e+06	2.76464e+07	1.69074e+07	2.07047e+07	1.84718e+07	2.54294e+07	6.05207e+06	2.97759e+07	5.59809e+06	2.92336e+07	3.06714e+07	5.1432e+06	3.85348e+07	2.36708e+07	2.98338e+07	3.09966e+07	3.90846e+07	2.24944e+07	6.09387e+06	5.95386e+06	4.21451e+07	2.71021e+07	5.68009e+06	3.43496e+07	2.19196e+07	2.11328e+07	2.43241e+07	5.36448e+06	5.7864e+06	2.43314e+07	1.57222e+07	2.29914e+07	2.39144e+07	3.2285e+07	5.15135e+07	5.50633e+06
M85T1031	84.9594	1031.28	17.19	1.0258e+07	173614457	4.58297e+07	5.76991e+07	7.40665e+07	3.67312e+07	1.11543e+07	10341666	1.14273e+07	9.67167e+06	1.15182e+07	3.18213e+07	4.06582e+07	1.08978e+07	4.506e+07	4.89789e+07	3.74499e+07	125177411	3.97635e+07	3.71529e+07	1.07349e+07	4.71568e+07	8.22621e+07	6.59961e+07	5.54667e+07	4.78091e+07	4.48734e+07	4.85712e+07	1.12198e+07	6.22016e+07	5.23411e+07	9.72779e+06	1.51994e+08	4.06067e+07	1.12792e+07	4.7361e+07	1.11526e+07	6.6993e+07	3.67649e+07	1.99573e+08	4.11408e+07	4.4851e+07	1.07908e+07	1.74607e+07	4.85045e+07	6.83666e+07
M85T69	84.9597	68.6125	1.14	4.44354e+07	4.53779e+07	1.87944e+08	4.46411e+07	2.31282e+08	4.80413e+07	4.89764e+07	4.95313e+07	2.45519e+08	2.65684e+08	5.05612e+07	4.66578e+07	1.90384e+08	2.56375e+08	1.65567e+08	221012982	4.58532e+07	1.28729e+08	4.72294e+07	2.95e+08	8.47139e+07	2.14968e+08	1.84314e+08	4.68829e+07	1.36804e+08	5.63677e+07	1.90019e+08	4.55781e+07	4.61369e+07	4.94597e+07	2.07538e+08	7.23332e+07	2.20027e+08	1.82979e+08	2.58496e+08	4.59761e+07	1.40071e+08	4.74644e+07	1.34956e+08	4.70962e+07	4.63389e+07	6.91581e+07	1.6704e+08	4.34531e+07	8.94426e+07	1.87507e+08
M85T1040	84.9594	1040.41	17.34	2.10762e+08	9.48657e+06	3.76141e+07	9.88421e+06	1.14899e+07	1.09903e+07	2.58218e+08	4.75706e+07	6.00905e+07	4.05562e+07	5.85222e+07	5.70018e+07	6.18258e+07	9.79578e+06	9686943	9.44832e+06	5.15255e+07	5.09072e+07	9.28525e+06	5.12707e+07	3.8593e+07	5.19494e+07	8.64831e+06	9.05922e+06	9.69375e+06	4.58119e+07	9.82928e+06	3.77573e+07	4.70225e+07	45340810	9.09383e+06	4.12482e+07	1.02793e+07	3.66483e+07	1.00843e+07	4.28132e+07	5.17102e+07	1.00196e+07	4.69846e+07	9.51078e+06	4.01636e+07	4.89024e+07	7.2566e+07	9.38093e+06	4.88e+07	9.29821e+06
M85T1091	84.9594	1090.66	18.18	6.37976e+07	2.90202e+07	1.08128e+07	5.71579e+07	1.13998e+07	1.23608e+07	1.2041e+07	1.12943e+07	1.04539e+07	5.31666e+07	5.00431e+07	3.85517e+07	1.03721e+07	1.05376e+07	4.8555e+07	6.13082e+07	1.0683e+07	1.03841e+07	3.81681e+07	3.50774e+07	1.25157e+08	3.37968e+07	9.93425e+06	4.06813e+07	2.84628e+08	1.13322e+07	1.02628e+07	4.2291e+07	4.27868e+07	1.16405e+07	1.13607e+07	1.12102e+07	1.02509e+07	5.15733e+07	1.07958e+08	1.01828e+07	4.70185e+07	3.83407e+07	4.89422e+07	1.15082e+07	7.73675e+07	3.84712e+07	1.03641e+07	3.80034e+07	1.27027e+08	3.86263e+07
M85T1062	84.9594	1061.79	17.7	9.98729e+06	4.40415e+07	3.71987e+07	1.01536e+07	1.09239e+07	1.05365e+07	1.0857e+07	4.08537e+07	5.13596e+07	5.1907e+07	4.74006e+07	3.50893e+07	5.59837e+07	5.33809e+07	1.01506e+07	4.26735e+07	193535621	9.38936e+06	5.95618e+07	3.39279e+07	6.51719e+07	3.23251e+07	4.65361e+07	9.93649e+06	1.05056e+07	8.79488e+07	1.02097e+07	5.82125e+07	5.43564e+07	9.8245e+06	1.03469e+07	8.82532e+06	1.0365e+07	9.93724e+06	7.06015e+07	9.95937e+06	1.0121e+07	1.07201e+07	1.07308e+07	4.50005e+07	1.07164e+07	4.93831e+07	5.33203e+07	5.72757e+07	3.06112e+07	3.78339e+07
M85T1079	84.9594	1078.91	17.98	4.82915e+07	4.86432e+07	5.12068e+07	4.94262e+07	1.14934e+07	4.95116e+07	7.81107e+07	1.03333e+08	6.01104e+07	4.09436e+07	6.41504e+07	4.18252e+07	4.63854e+07	3.50062e+07	3.38633e+07	1.18032e+07	1.1988e+07	8.20205e+07	5.17935e+07	4.14457e+07	1.12996e+07	3.35956e+07	8.99684e+07	9.59301e+07	1.28718e+07	4.72979e+07	4.14186e+07	4.13387e+07	6.50895e+07	3.91585e+07	1.27312e+07	1.04913e+08	8.31536e+07	7.03817e+07	11592721	1.07111e+07	4.54539e+07	4.86214e+07	4.57226e+07	7.63477e+07	8.75949e+07	5.67591e+07	1.09003e+08	5.41039e+07	1.14691e+07	3.79541e+07
M85T282	84.9597	282.421	4.71	6.64174e+07	1.4737e+07	8.26385e+07	5.6684e+07	7.45818e+07	1.66358e+07	1.6442e+07	6.06525e+07	1.12681e+08	5.80932e+07	1.65715e+07	1.36492e+07	8.14323e+07	8.50158e+07	71472935	1.58101e+07	1.64464e+07	1.65744e+07	9.32444e+07	1.51447e+07	1.45635e+07	1.53032e+07	196150458	5.67855e+07	1.53136e+07	1.62264e+07	9.00767e+07	7.01797e+07	1.48411e+07	5.23482e+07	1.53042e+07	1.64001e+07	7.06292e+07	1.47476e+07	1.58517e+07	5.41682e+07	1.55145e+07	1.24842e+08	5.60051e+07	7.38377e+07	1.62483e+07	4.56459e+07	5.21271e+07	4.91961e+07	7.74837e+07	5.01161e+07
M85T208	84.9597	208.448	3.47	2.90931e+08	7.57574e+07	8.79089e+07	3.00768e+08	4.78305e+07	3.24618e+08	8.37304e+07	5.53225e+07	3.18829e+08	2.84007e+07	3.13209e+08	2.48111e+07	2.93039e+07	6.45252e+07	2.9431e+07	2.7931e+07	7.4293e+07	2.76341e+08	2.73466e+07	2.84752e+07	4.99545e+07	5.1288e+07	2.46987e+07	167484293	3.85714e+08	6.5528e+07	6.44888e+07	2.99082e+08	7.79187e+07	6.88933e+07	2.14447e+08	2.76257e+07	6.30718e+07	5.90945e+07	309108867	5.11121e+07	2.87009e+08	2.87812e+07	273818911	2.65299e+07	6.82016e+07	2.66278e+08	2.82513e+07	2.5431e+07	4.36405e+07	3.01165e+08
M85T594	84.9596	594.209	9.9	1.61607e+07	4.68998e+07	2.84199e+07	5.01681e+06	5.78841e+06	2.01521e+07	9.64853e+07	1.40649e+07	2.08604e+07	3.39795e+07	2.49659e+07	1.7423e+07	2.08245e+07	3.27512e+07	2.10578e+07	1.92636e+07	2.64029e+07	2.02297e+07	5.44532e+06	3.15076e+07	3.89879e+07	5.56196e+06	3.15266e+07	2.1049e+07	2.23793e+07	5.79772e+06	1.33988e+07	2.16102e+07	3.85095e+07	1.74859e+07	4.72067e+07	5.6044e+06	1.83125e+07	1.3209e+07	5.30048e+07	3.35126e+07	1.9631e+07	5.41474e+06	2.70245e+07	5.54358e+06	1.91218e+07	6.03658e+06	5.71803e+06	2.76269e+07	5.03261e+06	5.2632e+06
M85T424	84.9596	423.935	7.07	1.91705e+07	7.1576e+06	2.84602e+07	2.25825e+07	6.09893e+07	2.97717e+07	2.69951e+07	7.87853e+06	7.60985e+06	2.32386e+07	2.59308e+07	2.59058e+07	5.65178e+07	2.7406e+07	4.27761e+07	6.96919e+07	1.87173e+07	4.75345e+07	2.466e+07	2.86118e+07	2.85392e+07	6.23126e+07	69267662	2.99357e+07	3.08477e+07	8.263e+06	3.86848e+07	2.77731e+07	2.59414e+07	7.49466e+06	2.31677e+07	2.39135e+07	4.30052e+07	2.93555e+07	4.96157e+07	7.96784e+06	2.17655e+07	4.62265e+07	7.78043e+06	2.33857e+07	7.41676e+07	7.99117e+06	4.52561e+07	4.69531e+07	3.35052e+07	6.0928e+07
M85T1052	84.9594	1052.24	17.54	1.11424e+07	2.99108e+07	3.9192e+07	1.13646e+08	10166504	1.18081e+08	1.30528e+07	1.17341e+07	5.25338e+07	4.36248e+07	4.78584e+07	4.23359e+07	1.1933e+07	8.7553e+07	1.03854e+08	5.49296e+07	1.24581e+07	4.74248e+07	7.36775e+07	6.04893e+07	4.2551e+07	3.67129e+07	5.11647e+07	7.96623e+07	1.3685e+07	1.12262e+07	1.23079e+08	1.17138e+07	6.46769e+07	4.33881e+07	7.3705e+07	4.54746e+07	8.41462e+07	4.09707e+07	1.23911e+07	4.16245e+07	112641034	4.97843e+07	6.23221e+07	2.96525e+07	3.25932e+07	4.29338e+07	1.34489e+07	4.11689e+07	4.97942e+07	6.49198e+07
M85T703	84.9597	702.94	11.72	7.25743e+06	1.84002e+07	1.30892e+07	2.90796e+07	4.35143e+07	1.10683e+07	1.15691e+07	3.55166e+07	1.26482e+07	1.3525e+07	1.2166e+07	1.40001e+07	7.56271e+06	2.96179e+06	3.69986e+06	9.45298e+06	1.19969e+07	8.48572e+06	1.46414e+07	1.53778e+07	1.06281e+07	9.48702e+06	3.02984e+06	2.17247e+07	2.18656e+07	1.0126e+07	1.49644e+07	1.1599e+07	3.06788e+06	1.91179e+07	2.24427e+07	1.24503e+07	1.3185e+07	1.042e+07	2.64929e+07	3.11716e+06	8.63396e+06	4.11774e+07	2.90697e+06	9.67431e+06	3.20778e+06	1.94981e+07	3.52736e+06	8.46039e+06	1.26691e+07	9.20353e+06
M85T635	84.9597	635.451	10.59	4.69008e+06	1.59104e+07	4.47851e+07	7.81093e+07	1.53974e+07	1.67243e+07	3.54689e+07	4.4531e+06	5.27368e+06	2.19802e+07	5.31028e+07	1.36677e+07	2.76936e+07	4.81395e+06	1.50274e+07	2.18193e+07	3.24117e+07	1.91912e+07	2.78203e+07	4.19982e+07	1.6823e+07	2.53927e+07	4.56134e+06	4.98716e+06	4.99376e+06	1.88305e+07	4.25859e+06	2.92178e+07	1.49176e+07	2.29757e+07	1.85597e+07	5.07761e+06	1.8611e+07	1.48207e+07	1.49336e+07	5.09908e+06	4.62641e+06	3.65185e+07	5.08846e+07	4.76858e+06	1.68007e+07	5.05356e+06	2.86139e+07	1.83375e+07	2.78897e+07	2.24693e+07
M85T177	84.9598	176.522	2.94	1.46516e+07	6.4001e+07	4.52531e+07	1.56426e+07	7.10677e+07	1.75707e+07	8.48707e+07	7.23576e+07	1.75544e+07	5.84363e+07	1.61006e+07	1.11946e+08	6.19509e+07	8.06655e+07	8.4884e+07	6.92e+07	8.61168e+07	1.56539e+07	5.47938e+07	1.57504e+07	1.59541e+07	9.70074e+07	4.96196e+07	1.64406e+07	1.91743e+07	1.70118e+07	4.33223e+07	1.62913e+07	6.60712e+07	1.63118e+07	9.9909e+07	1.74799e+07	6.28053e+07	5.9746e+07	1.58404e+07	6.07842e+07	1.73085e+07	4.55077e+07	1.53571e+07	1.56593e+07	5.95547e+07	5.66178e+07	6.50926e+07	1.42638e+07	1.49962e+07	1.48407e+07
M85T520	84.9596	519.846	8.66	2.1957e+07	5.73633e+06	6.40787e+07	7.04663e+07	5.90837e+07	6.68761e+06	6.25015e+06	7.19821e+06	7.65721e+06	6.35812e+06	6.55978e+06	1.87701e+07	2.34784e+07	6.43157e+06	6.10207e+06	6.06781e+06	6.1265e+06	6.23309e+06	5.97035e+06	5.86877e+06	1.79347e+07	9.84769e+07	2.53051e+07	3.36827e+07	2.20472e+07	6.25494e+06	6.35025e+06	3.84946e+07	6.01198e+06	6.53218e+06	6.90955e+06	7.09327e+06	2.99551e+07	5.72718e+06	2.32449e+07	5.96523e+06	1.96455e+07	2.42642e+07	6.25477e+06	2.12278e+07	2.32068e+07	7.31785e+06	7.34686e+06	5.94386e+06	5.91825e+06	7.22105e+07
M85T999	84.9594	998.941	16.65	7.43112e+07	1.16289e+07	6.57863e+07	4.69648e+07	1.44078e+07	5.40024e+07	5.20672e+07	5.54104e+07	5.77421e+07	6.41396e+07	6.22943e+07	1.32143e+07	5.55455e+07	1.3039e+07	1.38215e+07	5.4645e+07	1.17745e+07	5.41071e+07	1.347e+07	1.22643e+07	1.31554e+07	6.70779e+07	7.64027e+07	4.81486e+07	1.37307e+07	1.4732e+07	6.52479e+07	7.65861e+07	5.89766e+07	6.8157e+07	1.28502e+07	1.23613e+07	6.66387e+07	7.00766e+07	1.38624e+07	1.20689e+07	1.20054e+07	5.92978e+07	1.37695e+07	1.26285e+07	7.21449e+07	1.16721e+07	1.3005e+07	4.47567e+07	5.47208e+07	1.3478e+07
M85T389	84.9596	388.57	6.48	1.76344e+07	2.20231e+08	4.209e+07	7.88873e+07	9.75871e+07	2.24335e+08	119823511	1.01127e+08	3.32719e+07	1.72743e+08	2.05156e+08	1.87865e+07	2.83128e+07	4.15879e+07	3.87007e+07	1.85114e+08	218194665	1.86244e+07	2.52993e+08	2.8958e+07	4.24463e+07	3.41369e+07	2.97477e+07	1.63828e+07	3.42478e+07	1.01389e+08	9.04153e+07	2.90342e+07	4.75077e+07	1.04574e+08	1.20357e+08	1.81759e+07	7.04202e+07	1.74725e+07	2.61534e+07	1.81354e+07	2.55094e+07	8.45026e+07	1.02249e+08	1.46135e+08	3.40788e+07	3.05462e+07	3.85166e+07	1.72152e+07	1.77265e+07	1.81573e+07
M85T316	84.9597	316.265	5.27	4.42559e+07	4.80188e+07	8.69462e+07	4.83678e+07	4.08569e+07	5.41295e+07	1.1581e+07	6.59621e+07	6.92738e+07	6.38731e+07	4.61334e+07	1.06406e+07	5.1848e+07	4.97563e+07	4.03536e+07	7.82095e+07	4.629e+07	1.2391e+07	1.06296e+07	4.5571e+07	6.87213e+07	1.19216e+07	9.66749e+06	5.48441e+07	1.32098e+07	1.18621e+07	1.17493e+07	5.67786e+07	1.11853e+07	5.61552e+07	5.23619e+07	1.16958e+07	5.55055e+07	4.75447e+07	5.05336e+07	9.60675e+06	3.64288e+07	4.46613e+07	1.10258e+07	3.24961e+07	7.55184e+07	1.19228e+08	8.92291e+07	4.97647e+07	6.93955e+07	5.00648e+07
M85T1157	84.9597	1157.33	19.29	1.64216e+07	4.62156e+07	6.31913e+07	5.6152e+07	1.8156e+07	1.8431e+07	8.58017e+07	5.34571e+07	4.95383e+07	1.48949e+07	1.62643e+07	6.70571e+07	6.45092e+07	2.06076e+07	3.70111e+08	6.24669e+07	1.06013e+08	7.13573e+07	1.637e+07	6.21622e+07	1.72739e+07	6.10562e+07	7.26137e+07	9.41978e+07	1.70693e+07	1.48634e+08	4.07799e+07	1.55164e+07	1.68007e+07	7.55649e+07	5.43792e+07	1.74651e+07	5.70191e+07	8.60989e+07	1.39589e+07	1.63801e+07	4.94327e+07	1.76624e+08	1.53387e+07	2.11557e+08	8.54399e+07	1.82334e+07	9.04031e+07	1.60279e+07	5.3183e+07	7.06651e+07
M85T507	84.9597	506.578	8.44	2.85565e+07	2.69209e+07	7.14647e+06	7.14136e+06	8.12243e+06	8.57517e+06	8.19814e+06	1.51846e+07	4.56306e+07	7.12268e+06	7.11085e+06	3.49498e+07	2.1732e+07	2.3487e+07	3.6921e+07	4.65988e+07	7.7627e+06	3.16369e+07	2.58597e+07	2.84514e+07	3.27714e+07	7.87313e+06	1.78907e+07	7.29093e+06	3.79338e+07	1.64761e+07	7.83491e+06	2.64258e+07	7.05891e+06	5.01074e+07	3.63022e+07	2.48143e+07	2.97023e+07	3.55779e+07	2.04067e+07	6.17537e+06	7.58554e+06	2.00092e+07	7.59772e+06	2.28841e+07	3.20838e+07	4.24184e+07	3.61901e+07	2.48193e+07	3.67839e+07	7.3696e+06
M85T437	84.9596	436.583	7.28	7.66681e+06	2.63222e+07	7.62607e+06	3.95135e+07	7.96765e+06	3.18075e+07	2.4044e+07	1.18248e+08	1.19463e+08	3.22128e+07	7.73912e+06	2.96825e+07	7.66401e+06	2.55041e+07	4.42332e+07	7.89311e+06	7.26952e+06	2.53036e+07	2.77956e+07	8.60214e+06	8.50846e+06	8.20281e+06	8.153e+06	3.17684e+07	8.70678e+06	4.44456e+07	7.4497e+06	2.11495e+07	4.79406e+07	1.28387e+08	2.79417e+07	2.87323e+07	2.48415e+07	3.14092e+07	8.10331e+06	1.02022e+08	2.98595e+07	4.58322e+07	7.52807e+06	8.31625e+06	7.63897e+06	8.15282e+06	35699485	7.64049e+06	3.32562e+07	8.23529e+06
M85T1137	84.9596	1136.68	18.94	7.5995e+07	1.64135e+07	1.14513e+08	4.81548e+07	1.22524e+08	1.93287e+07	1.45895e+08	9.47605e+07	4.33447e+07	1.5015e+08	2.01223e+07	6.74702e+07	6.39212e+07	1.9859e+07	1.99569e+07	6.14458e+07	6.40806e+07	7.26055e+07	2.17893e+08	1.91469e+07	1.95421e+07	1.77271e+08	9.69722e+07	7.98564e+07	1.30766e+08	7.00844e+07	6.79666e+07	7.11675e+07	1.90362e+07	1.96161e+07	1.89525e+07	58707239	5.27487e+07	5.26235e+07	6.80078e+07	6.22132e+07	7.35152e+07	2.0556e+07	5.47201e+07	1.76976e+07	6.33909e+07	1.93591e+07	1.00615e+08	1.71423e+07	1.21858e+08	7.23909e+07
M85T674	84.9597	673.577	11.23	3.62364e+06	3.65227e+06	3.48864e+06	3.21712e+07	3.97418e+06	1.55929e+07	4.09388e+06	4.04679e+06	9.03916e+07	1.78617e+07	4.23987e+06	3.36363e+06	2.3381e+07	3.85456e+06	3.71482e+06	1.36078e+07	1.37858e+07	1.79097e+07	1.79689e+07	3.80226e+06	3.92983e+06	11336321	3.69963e+06	1.26432e+07	1.55767e+07	2.60578e+07	3.63707e+06	1.99159e+07	3.74506e+06	4.05614e+06	1.70679e+07	1.17623e+07	3.47709e+06	1.19519e+07	1.63396e+07	4.50263e+06	4.13373e+06	4.06431e+06	4.03628e+06	4.09505e+06	4.1051e+06	1.57454e+07	4.10064e+06	1.21406e+07	1.97067e+07	3.67923e+06
M85T558	84.9597	557.698	9.29	2.31597e+07	5.52175e+06	2.02582e+07	5.59807e+06	5.71765e+06	5.96847e+06	5.72594e+06	2.58801e+07	19742015	3.13669e+07	6.60914e+06	2.08735e+07	5.86371e+06	2.14076e+07	2.73244e+07	3.00691e+07	5.76932e+06	1.96993e+07	5.75117e+07	3.37592e+07	6.20427e+06	3.1532e+07	2.50002e+07	5.38928e+06	2.36188e+07	2.98513e+07	5.36865e+06	1.83544e+07	5.59552e+06	2.41551e+07	6.21785e+06	5.52822e+06	3.25969e+07	2.42566e+07	1.9808e+07	2.25945e+07	1.59662e+07	5.81697e+07	2.91223e+07	2.3515e+07	27127865	5.38964e+07	4.65869e+07	2.0697e+07	5.50722e+06	2.20996e+07
M85T303	84.9597	302.612	5.04	5.36912e+07	8.8172e+07	7.39191e+07	5.68822e+07	5.12982e+07	6.77604e+07	157816556	7.02057e+07	7.34815e+07	5.76667e+07	4.87589e+07	1.35864e+07	6.81551e+07	8.90484e+07	8.7239e+07	1.54112e+07	5.54216e+07	1.69562e+07	1.71426e+07	5.93679e+07	1.44978e+07	1.49366e+07	1.44624e+07	4.41397e+07	5.38297e+07	8.3123e+07	1.21669e+08	1.63896e+07	1.533e+07	7.16123e+07	5.84706e+07	1.57702e+07	1.54429e+07	4.77114e+07	1.61447e+07	9.76727e+07	1.6818e+07	5.66389e+07	1.26004e+08	5.50579e+07	6.83476e+07	1.56149e+07	1.70965e+07	4.54729e+07	9.84516e+07	7.58578e+07
M85T1177	84.9597	1177.06	19.62	2.25981e+07	8.55875e+07	1.66005e+07	6.17648e+07	6.28087e+07	2.06157e+07	107250820	1.57032e+08	5.27568e+07	7.38268e+07	2.259e+07	1.98247e+07	1.0483e+08	2.17987e+07	1.25754e+08	2.29776e+07	7.56785e+07	6.79447e+07	1.31655e+08	6.63719e+07	2.38372e+07	6.23708e+07	1.5967e+07	5.95597e+07	8.12595e+07	1.96971e+07	1.65057e+08	20817669	2.33774e+07	8.28724e+07	175584097	2.35447e+07	2.30011e+07	1.49984e+08	8.03974e+07	1.9533e+07	2.05012e+07	8.0198e+07	1.60228e+08	2.0426e+07	130050445	2.08591e+07	7.50956e+07	1.68478e+07	9.02786e+07	7.49938e+07
M85T657	84.9597	657.261	10.95	3.77164e+06	4.03226e+06	2.03635e+07	4.06407e+06	5.41182e+07	2.00227e+07	4.46279e+06	1.70307e+07	4.5037e+06	1.37894e+07	4.04972e+06	4.01337e+06	1.42626e+07	3.9835e+06	2.15142e+07	1.19639e+07	1.3229e+07	1.75529e+07	3.40304e+07	1.60404e+07	1.58837e+07	2.52681e+07	3.982e+06	2.47068e+07	19250074	1.20677e+07	4.32112e+06	1.51169e+07	4.03494e+06	1.33713e+07	4.26083e+06	1.30408e+07	2.00806e+07	2.13204e+07	1.24587e+07	4.25164e+06	4.39655e+07	4.16862e+06	4.27873e+06	7.43542e+07	2.19346e+07	2.61327e+07	4.17607e+06	3.60505e+06	1.40222e+07	4.34445e+07
M85T199	84.9597	198.64	3.31	1.57403e+07	1.46335e+07	1.52395e+07	1.55148e+07	1.22243e+08	1.68105e+07	8.5551e+07	6.42571e+07	1.63666e+07	9.8748e+07	1.65872e+07	1.01065e+08	6.35194e+07	6.82728e+07	9.13915e+07	6.34016e+07	4.99601e+07	1.59749e+07	7.35193e+07	1.42191e+07	6.3545e+07	5.1091e+07	6.97498e+07	1.45411e+07	1.72968e+07	6.82296e+07	1.39345e+07	1.56198e+07	4.73854e+07	4.91429e+07	1.62853e+07	223643864	9.17718e+07	7.8507e+07	1.48736e+07	7.19146e+07	1.52422e+07	5.42717e+07	1.64839e+07	1.70189e+08	6.07069e+07	1.60122e+07	5.67262e+07	1.81722e+08	7.1411e+07	1.4989e+07
M85T470	84.9596	470.111	7.84	2.94311e+07	2.8367e+07	2.36714e+07	2.98349e+07	5.84203e+06	2.18866e+07	2.27372e+07	7.6612e+07	2.71582e+07	5.77959e+06	6.06883e+06	5.04338e+06	4.82294e+06	5.63168e+06	5.7857e+06	6.06734e+06	2.94142e+07	1.43904e+07	5.21975e+06	2.31102e+07	1.78273e+07	5.53709e+06	2.74493e+07	4.97173e+06	5.40798e+06	5.70518e+06	5.55746e+06	1.90551e+07	2.36301e+07	22207469	5.19041e+06	5.82215e+06	5.41312e+06	2.33802e+07	3.59938e+07	6.20198e+06	5.34745e+06	2.1428e+07	2.67022e+07	5.41169e+06	5.64986e+06	5.65728e+06	3.01373e+07	5.31893e+06	5.83106e+06	2.30185e+07
M85T682	84.9597	682.321	11.37	4.88172e+07	3.4138e+06	2.21862e+07	3.33014e+06	3.483e+06	9.35105e+06	2.51303e+07	1.24837e+07	4.04479e+06	1.51801e+07	2.03028e+07	3.44939e+06	1.14571e+07	3.0665e+06	1.0572e+07	3.50655e+06	1.35322e+07	3.18179e+06	1.12744e+07	1.91152e+07	1.26407e+07	1.03387e+07	4.6427e+07	9.62963e+06	3.48427e+06	3.33452e+06	1.84975e+07	1.41816e+07	7.21466e+07	2.58912e+07	9.68833e+06	3.62133e+06	3.04025e+06	1.02416e+07	3.38122e+06	3.56504e+06	1.22002e+07	3.30269e+06	3.08511e+06	3.74546e+06	4.28283e+06	1.6915e+07	3.76446e+06	9.14372e+06	1.25466e+07	3.61777e+06
M85T400	84.9596	400.381	6.67	4.34383e+07	8.11376e+06	8.81865e+06	9.48437e+06	1.0538e+07	9.86174e+06	1.02995e+07	9.38386e+06	2.39613e+07	1.01304e+07	9.7108e+06	3.41548e+07	5.57837e+07	4.34621e+07	2.31354e+07	9.38936e+06	8.12306e+06	9.08916e+06	8.87874e+06	3.32586e+07	2.76416e+07	3.18929e+07	2.26452e+07	3.05459e+07	4.45564e+07	9.2076e+06	9.27988e+06	3.12859e+07	2.7159e+07	9.53157e+06	9.37512e+06	6.59206e+07	9.57814e+06	5.25168e+07	4.24421e+07	4.35289e+07	4.43983e+07	9.35644e+06	9.69957e+06	9.95642e+06	2.26187e+07	3.09334e+07	28143422	4.43112e+07	3.72524e+07	7.70303e+07
M85T1126	84.9595	1126.45	18.77	5.31274e+07	1.4301e+07	1.3112e+07	1.53698e+07	1.66157e+07	1.49306e+07	5.38774e+07	8.44646e+07	1.68135e+07	8.29677e+07	1.63523e+07	5.58927e+07	3.835e+07	1.37909e+08	1.67669e+07	7.02133e+07	1.50686e+07	7.15917e+07	1.42374e+07	9.45047e+07	4.30553e+07	1.44947e+07	1.40826e+07	1.4409e+07	1.67896e+07	5.16403e+07	7.92545e+07	6.74356e+07	1.39519e+07	1.47949e+07	1.73161e+07	8.89367e+07	6.75602e+07	1.25958e+07	1.33058e+07	6.79891e+07	6.53445e+07	1.04983e+08	6.40124e+07	4.1921e+07	7.44615e+07	5.9483e+07	5.47205e+07	1.48636e+07	1.26409e+07	5.34936e+07
M85T365	84.9597	365.349	6.09	4.49395e+07	7.98138e+06	3.67308e+07	7.07681e+06	8.48868e+06	7.47661e+06	8.16634e+06	3.21493e+07	4.45158e+07	7.48238e+06	8.49364e+06	2.78101e+07	4.7544e+07	8.6628e+06	9.18772e+07	7.14156e+06	7.23991e+06	7.02835e+06	8.26361e+06	3.86754e+07	8.04311e+07	4.16673e+07	8.00573e+06	3.11738e+07	2.51331e+07	3.03489e+07	3.34978e+07	4.25311e+07	8.2303e+06	2.57932e+07	7.75818e+06	8.26911e+06	2.90241e+07	3.63563e+07	8.01355e+06	8.18392e+06	3.02785e+07	2.88868e+07	7.72609e+06	7.81029e+06	5.83534e+07	9.16774e+06	4.7217e+07	7.26412e+06	5.71272e+07	2.77172e+07
M85T741	84.9597	740.811	12.35	2.85081e+06	4.97245e+06	992364	2.70517e+06	3.84294e+06	4.23057e+06	6.78677e+06	1.13074e+06	1.14573e+06	3.99006e+06	1.18752e+06	2.90409e+06	8.10502e+06	1.07323e+06	1.04461e+06	3.42381e+06	5.15462e+06	5.35353e+06	1.1029e+06	4.80379e+06	3.70607e+06	1.05814e+06	3.16521e+06	3.55974e+06	1.0859e+06	3.96722e+06	3.92037e+06	2.80275e+06	3.59172e+06	1.0587e+06	929866	5.41235e+06	4.10249e+06	5.24009e+06	3.85256e+06	1.08063e+06	3.54524e+06	1.18546e+06	1.0331e+07	5.32039e+06	3.70335e+06	3.33674e+06	3.29198e+06	1.16942e+06	4.27372e+06	1.12966e+06
M85T569	84.9597	569.228	9.49	2.32921e+07	3.62831e+07	2.88572e+07	5.89338e+06	3.3637e+07	4.40583e+07	6.28731e+06	1.72414e+07	2.01701e+07	2.81767e+07	6.09521e+06	2.01028e+07	1.78994e+07	5.32665e+06	5.12746e+06	1.255e+07	3.42763e+07	2.79741e+07	6.00874e+06	5.53261e+06	6.14043e+06	1.53999e+07	5.21978e+06	5.13957e+07	2.52367e+07	5.91257e+06	3.22402e+07	6.98345e+06	2.65948e+07	2.79746e+07	4.50682e+07	6.23703e+06	4.34989e+07	5.58109e+06	2.08944e+07	2.0391e+07	1.73862e+07	5.25986e+06	2.06802e+07	6.47602e+06	20467939	6.32529e+06	6.56625e+06	2.13447e+07	2.07983e+07	1.80308e+07
M85T96	85.0284	96.408	1.61	1.38048e+07	1.51878e+07	1.28364e+07	1.41245e+07	1.23288e+07	1.50428e+07	1.82366e+07	1.88734e+07	1.33521e+07	2.11862e+07	1.4783e+07	1.96114e+07	1.72866e+07	1.72731e+07	1.69927e+07	2.2706e+07	1.5212e+07	2.24448e+07	1.61275e+07	1.30239e+07	1.97242e+07	1.8049e+07	1.48111e+07	1.38744e+07	1.73912e+07	2.00341e+07	2.37332e+07	1.35679e+07	1.73868e+07	1.47266e+07	2.0718e+07	1.23611e+07	1.25721e+07	1.49476e+07	1.17656e+07	1.02644e+07	2.30065e+06	1.11542e+07	1.93085e+07	1.72429e+07	2.02129e+07	1.47956e+07	1.36741e+07	1.20407e+07	1.83883e+07	2.35858e+07
M85T107	85.0279	107.352	1.79	1.37452e+07	1.21251e+07	1.16882e+07	9.57238e+06	1.00223e+07	1.67556e+07	1.31722e+07	1.59711e+07	1.43839e+07	1.48819e+07	1.68673e+07	1.55846e+07	1.48282e+07	1.28008e+07	1.17454e+07	1.43544e+07	1.77972e+07	1.42853e+07	8.06972e+06	9.32811e+06	1.25284e+07	1.27735e+07	1.28147e+07	1.08336e+07	1.45656e+07	1.21112e+07	1.33362e+07	1.52454e+07	1.38948e+07	1.45772e+07	1.55725e+07	1.31147e+07	1.39222e+07	1.06956e+07	1.43197e+07	1.28237e+07	1.5113e+07	1.12566e+07	1.78965e+07	1.67271e+07	1.56904e+07	1.27528e+07	1.56576e+07	1.06014e+07	1.24633e+07	1.26945e+07
M85T154	85.0282	153.732	2.56	8.31503e+06	1.27771e+07	8.26674e+06	9.32006e+06	9.5596e+06	9.66663e+06	1.03968e+07	1.04151e+07	9.24256e+06	8.47214e+06	1.13483e+07	9.48475e+06	9.72213e+06	9.05703e+06	9.91759e+06	7.84631e+06	1.0586e+07	9.10023e+06	7.78635e+06	8.8556e+06	9.66687e+06	9.23022e+06	8.48011e+06	8.09762e+06	1.02833e+07	2.46696e+07	8.33059e+06	6.67367e+06	1.09309e+07	1.00657e+07	9.47879e+06	8.55137e+06	9.96382e+06	8.29624e+06	1.51149e+07	9.42097e+06	9.59559e+06	9.9629e+06	1.09426e+07	1.7404e+07	1.29402e+07	9.59484e+06	1.03262e+07	7.56815e+06	8.33174e+06	8.41386e+06
M85T78_1	85.0283	77.5511	1.29	4.60784e+06	2.73779e+06	3.11781e+06	6.31477e+06	3.10783e+06	4.87484e+06	4.26254e+06	7.17308e+06	3.79499e+06	4.2732e+06	2.59362e+06	3.77391e+06	8.82892e+06	2.46861e+06	3.39366e+06	3.11495e+06	5.94243e+06	1.20516e+07	6.40028e+06	6.97532e+06	3.08252e+06	5.00903e+06	3.8968e+06	6.43138e+06	4.85149e+06	7.22718e+06	1.00578e+07	6.60795e+06	7.29115e+06	5.01596e+06	1.22955e+07	3.35445e+06	1.00096e+07	3.28789e+06	9.91591e+06	9.92647e+06	4.59391e+06	8.3016e+06	1.04904e+07	3.56111e+06	5.51508e+06	1.1943e+07	3.4046e+06	3.593e+06	3.65613e+06	3.41475e+06
M85T6	85.0283	5.68152	0.09	6.48227e+06	0	6.45143e+06	2.97341e+06	4.3684e+06	2.32574e+06	1.02411e+07	3.01272e+06	2.52857e+06	0	3.99263e+06	0	0	4.37936e+06	0	3.78727e+06	3.64376e+06	0	4.4953e+06	3.13142e+06	4.15795e+06	2.96391e+06	4.32565e+06	0	3.89968e+06	4.13444e+06	5.81748e+06	3.23224e+06	0	4.96197e+06	0	2.68357e+06	2.73394e+06	0	2.39718e+06	0	4.35375e+06	0	7.84192e+06	4.75468e+06	5.4312e+06	4.92789e+06	4.36111e+06	0	3.07439e+06	3.15388e+06
M85T54	85.0284	53.8434	0.9	2.52287e+06	4.74465e+06	1.84912e+07	6.55539e+06	5.38984e+06	6.60228e+06	5.6184e+06	3.12415e+06	4.14132e+06	2.03324e+07	3.91421e+06	5.34635e+06	2.05229e+07	7.58074e+06	3.49701e+06	7.4153e+06	3.3411e+06	2.0067e+07	2.03482e+07	2.0044e+07	7.20943e+06	5.27334e+06	2.9313e+06	1.9715e+07	2.22461e+07	3.60246e+06	1.91699e+07	2.79656e+06	2.11851e+07	3.44192e+06	2.17874e+07	3.21743e+06	1.79278e+07	1.74737e+07	2.06225e+07	4.22073e+06	5.23779e+06	6.54147e+06	4.99892e+06	7.54886e+06	5.70334e+06	6.1083e+06	1.77642e+07	3.8677e+06	1.83643e+07	5.82409e+06
M85T253	85.0283	252.972	4.22	3.99204e+06	1.79234e+07	7.37969e+06	8.12382e+06	5.23141e+06	1.89034e+07	1.73713e+07	1.86958e+07	4.45111e+06	1.76174e+07	2.07209e+07	1.59078e+07	4.94812e+06	1.82419e+07	5.15167e+06	1.84874e+07	5.23234e+06	6.58252e+06	3.95974e+06	6.57609e+06	1.76531e+07	1.72806e+07	1.79965e+07	1.6845e+07	5.53518e+06	5.39652e+06	2.30049e+07	1.64306e+07	1.73429e+07	1.7096e+07	1.82392e+07	6.91662e+06	1.78913e+07	3.89007e+06	4.99762e+06	1.03342e+07	1.7776e+07	8.74986e+06	8.20594e+06	1.37873e+07	5.39716e+06	8.00039e+06	1.764e+07	1.67998e+07	1.81004e+07	1.622e+07
M85T21	85.0284	21.3864	0.36	1.79322e+07	1.78949e+07	1.83231e+07	3.82307e+06	3.51015e+06	2.98001e+06	2.17828e+07	3.59559e+06	4.05988e+06	2.09557e+07	4.92702e+06	5.50278e+06	1.73041e+07	2.1342e+07	1.09076e+07	5.45512e+06	5.11794e+06	2.06137e+07	7.52105e+06	1.9891e+07	5.552e+06	2.04895e+07	5.8705e+06	2.05569e+07	4.38395e+06	4.10213e+06	4.68243e+06	2.03632e+07	1.82749e+07	5.31532e+06	2.90912e+07	5.48779e+06	3.2809e+06	1.81752e+07	3.07259e+06	8.44741e+06	4.36496e+06	1.99406e+07	1.97894e+07	1.9559e+07	1.10779e+07	4.4201e+06	1.70618e+07	1.16313e+07	1.9527e+07	1.91897e+07
M85T982	85.0477	982.455	16.37	2.4959e+07	12438538	1.82368e+07	1.34639e+07	1.2542e+07	2.20317e+07	1.48985e+07	1.28587e+07	2.00634e+07	1.41678e+07	1.95847e+07	1.91551e+07	1.36437e+07	1.49645e+07	2.84426e+07	9.28781e+06	5.38751e+06	1.08628e+07	1.24469e+07	1.15963e+07	2.90029e+07	1.24398e+07	1.15134e+07	1.10361e+07	2.23684e+07	1.91185e+07	1.37832e+07	1.19199e+07	1.16096e+07	2.27932e+07	2.0801e+07	1.05725e+07	1.35366e+07	1.90787e+07	1.23718e+07	1.4051e+07	1.40414e+07	1.80162e+07	4.50611e+07	1.26615e+07	1.57729e+07	1.4788e+07	1.6954e+07	1.83911e+07	1.23193e+07	1.54716e+07
M85T903	85.0478	903.411	15.06	1.35865e+08	2.06572e+07	2.30862e+07	6.12582e+07	5.11776e+07	2.83468e+07	3.25069e+07	1.27123e+08	1.00525e+08	2.19381e+07	1.15587e+08	1.45225e+08	1.11197e+08	1.15773e+08	2.47053e+07	2.41242e+07	3.1727e+07	1.39381e+08	1.76011e+07	1.16089e+08	3.33179e+07	3.18234e+07	3.41294e+07	1.14632e+08	3.42568e+07	2.25556e+07	2.01161e+07	2.97817e+07	1.19515e+08	2.42501e+07	108150958	4.08978e+07	3.85206e+07	1.3309e+08	6.80942e+07	1.16814e+08	1.22676e+08	1.25403e+08	2.50286e+07	3.77502e+07	1.53772e+08	6.67234e+07	4.01794e+07	8.0663e+07	1.2086e+08	3.50019e+07
M85T7	85.0647	6.87545	0.11	4.39378e+06	4.08536e+06	1.36866e+07	5.12615e+06	932133	2.72464e+06	1.1274e+07	3.73382e+06	3.74227e+06	3.75439e+06	4.90619e+06	1.14179e+06	2.76266e+06	5.38022e+06	2.64198e+06	959525	4.71903e+06	6.35774e+06	3.56156e+06	4.81504e+06	2.28892e+06	4.23155e+06	8.63686e+06	3.59755e+06	2.41817e+06	2.45496e+06	4.51676e+06	2.53987e+06	1.03708e+06	3.69033e+06	4.15536e+06	4.20795e+06	2.7829e+06	1.2631e+07	991882	5.53833e+06	5.24308e+06	4.69785e+06	1.2683e+06	6.99949e+06	8.62579e+06	4.47018e+06	1.16812e+06	2.99492e+06	3.43029e+06	7.53138e+06
M85T78_2	85.0647	78.0323	1.3	3.75552e+06	8.72502e+06	932267	4.64991e+06	4.25429e+06	6.94158e+06	2.73283e+06	755863	838023	875752	783111	999352	3.30522e+06	3.52097e+06	851510	2.75558e+06	2.54157e+06	8.06186e+06	4.95219e+06	3.42152e+06	4.04799e+06	8.36346e+06	3.35554e+06	1.64376e+06	3.87459e+06	1.70297e+06	763059	2.96938e+06	2.20508e+06	8.03443e+06	4.13643e+06	881451	2.21974e+06	3.72418e+06	912840	7.25941e+06	4.98075e+06	1.27706e+07	1.16329e+06	4.48489e+06	4.05519e+06	1.26223e+06	3.40457e+06	7.99452e+06	797723	823711
M85T67	85.0648	66.7253	1.11	1.57816e+06	1.40642e+06	1.461e+07	3.41055e+06	4.69175e+06	1.30933e+06	5.34716e+06	1.30137e+06	1.12502e+07	1.17635e+07	1.5879e+07	1.51213e+07	3.65883e+06	3.68302e+06	1.24787e+07	4.15525e+06	2.92073e+06	1.24858e+06	1.11992e+06	3.82579e+06	1.02295e+06	1.26691e+06	2.97796e+06	1.20421e+06	5.11624e+06	4.25881e+06	5.80779e+06	1.30511e+06	1.36679e+06	1.26776e+06	1.16766e+06	1.23193e+07	3.26152e+06	4.05771e+06	1.46003e+06	1.56563e+06	3.04841e+06	1.9122e+06	1.59748e+07	4.47014e+06	6.08257e+06	2.0417e+06	5.62266e+06	1.49065e+06	1.73491e+07	1.11835e+07
M85T33	85.0647	32.61	0.54	932162	4.70353e+06	994957	936206	924131	3.998e+06	778902	1.00545e+06	7.22901e+06	894024	888267	940384	3.0935e+06	4.42083e+06	3.49931e+06	3.54729e+06	5.31975e+06	3.44873e+06	761024	4.94896e+06	4.65854e+06	884185	3.49708e+06	798131	3.60437e+06	780776	3.805e+06	3.15791e+06	3.03247e+06	2.62071e+06	4.65372e+06	2.94063e+06	2.5187e+06	947434	935569	4.8695e+06	5.40911e+06	4.88589e+06	1.36945e+06	5.01564e+06	5.93579e+06	1.48082e+06	4.28557e+06	3.11698e+06	903611	4.11215e+06
M85T983	85.0761	982.712	16.38	2.75269e+07	2.27335e+07	2.21143e+07	2.45692e+07	25058265	2.26832e+07	2.4243e+07	2.43692e+07	2.20331e+07	2.02713e+07	2.42985e+07	2.56501e+07	2.19421e+07	2.45984e+07	2.36243e+07	1.95652e+07	2.00315e+07	2.10213e+07	1.93441e+07	2.23605e+07	1.95819e+07	1.94881e+07	2.85041e+07	2.46763e+07	1.94644e+07	2.0408e+07	1.93697e+07	2.24628e+07	1.92766e+07	1.91552e+07	2.22838e+07	1.88682e+07	1.93519e+07	2.68093e+07	2.344e+07	2.37278e+07	2.20021e+07	2.11541e+07	2.17479e+07	1.78843e+07	1.94336e+07	2.32379e+07	2.12922e+07	2.28885e+07	2.51694e+07	2.4039e+07
M85T931	85.0761	930.79	15.51	1.00015e+07	3.25528e+06	4.46352e+06	6.12829e+06	1.02955e+06	2.33702e+06	1.01353e+06	810078	1.04475e+06	778777	4.19283e+06	785929	3.96227e+06	747178	685260	2.65117e+06	764174	913680	4.67255e+06	670073	3.05099e+06	877692	909443	1.46615e+06	2.85027e+06	1.01384e+06	730210	817864	876934	2.5309e+06	789981	1.06746e+06	2.3738e+06	1.97365e+06	4.37534e+06	2.92075e+06	844177	550132	780811	4.73048e+06	3.68796e+06	1.0285e+06	2.85037e+06	6.96154e+06	3.37304e+06	4.1603e+06
M86T115	86.0256	115.335	1.92	5.15392e+07	4.41238e+07	4.79403e+07	4.98571e+07	5.06291e+07	5.01729e+07	5.03969e+07	5.21542e+07	5.22189e+07	5.05074e+07	4.69591e+07	4.61153e+07	5.50583e+07	4.85614e+07	4.91595e+07	5.08292e+07	4.86943e+07	5.21042e+07	5.09151e+07	4.67456e+07	4.48331e+07	4.69059e+07	4.51435e+07	5.34879e+07	4.96734e+07	5.30168e+07	5.50192e+07	5.32687e+07	5.09574e+07	4.93444e+07	5.86456e+07	5.00307e+07	5.18105e+07	4.86798e+07	4.70605e+07	4.58116e+07	5.43252e+07	5.32368e+07	4.85005e+07	5.04931e+07	5.34622e+07	4.97905e+07	5.32093e+07	4.7097e+07	4.85766e+07	4.55188e+07
M86T166	86.0601	166.399	2.77	1.20072e+07	8.78197e+06	1.11284e+07	1.01006e+07	9.67569e+06	9.27311e+06	8.08934e+06	7.81461e+06	8.06735e+06	1.06812e+07	1.28208e+07	1.25628e+07	1.7267e+07	9.28827e+06	9.71656e+06	1.12768e+07	8.02576e+06	9.54106e+06	9.23529e+06	1.16071e+07	7.95839e+06	6.95257e+06	9.25805e+06	9.58936e+06	8.27023e+06	6.41689e+06	9.5117e+06	1.07884e+07	8.0366e+06	9.71006e+06	7.45207e+06	1.06442e+07	8.02294e+06	1.03593e+07	1.16994e+07	1.10132e+07	1.3697e+07	1.6952e+07	1.25128e+07	1.01866e+07	1.82629e+07	1.22843e+07	1.39893e+07	1.25927e+07	1.04628e+07	1.12035e+07
M86T244	86.0601	244.086	4.07	6.53194e+07	1.31137e+08	1.86559e+08	148985277	1.15371e+08	1.22214e+08	1.22657e+08	7.92876e+07	7.89437e+07	4.84938e+07	2.36272e+08	6.86874e+07	1.20262e+08	1.27475e+08	7.40135e+07	1.58226e+08	9.70008e+07	1.67728e+08	8.24168e+07	8.38911e+07	7.29029e+07	9.17858e+07	6.21575e+07	1.11603e+08	1.28196e+08	1.13298e+08	1.15196e+08	9.54711e+07	1.29409e+08	1.6391e+08	8.1123e+07	1.72661e+07	2.79713e+07	1.3893e+08	2.31784e+07	4.55516e+07	2.49245e+07	4.0169e+07	1.12087e+08	6.89541e+07	1.14129e+08	9.54659e+07	1.67604e+08	1.68977e+08	8.98467e+07	9.04586e+07
M86T78	86.06	78.0794	1.3	2.26754e+06	3.1229e+06	3.10637e+06	2.67223e+06	2.09667e+06	2.23442e+06	3.58922e+06	1.05142e+06	2.64084e+06	3.43658e+06	1.06464e+06	903106	2.64371e+06	3.99861e+06	2.26235e+06	1.0873e+06	2.50157e+06	2.5659e+06	2.56324e+06	2.14758e+06	932543	4.75286e+06	954815	1.03429e+06	2.06105e+06	2.17634e+06	6.05204e+06	1.09325e+06	962111	1.16217e+06	1.00567e+06	1.64391e+06	960594	984090	1.3318e+06	6.29617e+06	1.44407e+06	5.39945e+06	5.08612e+06	1.26809e+06	1.52463e+06	1.50857e+06	3.87137e+06	7.91394e+06	6.84316e+06	2.78419e+06
M86T4	86.06	4.39849	0.07	2.90489e+06	2.72922e+06	0	3.14372e+06	3.18067e+06	2.47388e+06	0	3.75465e+06	2.28156e+06	0	0	0	0	0	4.00993e+06	0	0	3.38284e+06	0	2.51163e+06	0	2.94988e+06	0	0	0	2.77876e+06	3.02432e+06	2.47063e+06	0	3.06707e+06	2.88097e+06	2.67793e+06	3.16048e+06	0	2.36015e+06	1.0493e+07	0	0	4.32125e+06	0	0	4.60355e+06	0	3.58346e+06	3.36494e+06	0
M86T247	86.0964	247.148	4.12	1350334567	1441174748	1366814850	1427634431	1535501020	1815379002	1757599664	1318230181	1484772153	1853405036	1525253910	1441259111	1888218334	1653452226	1893557634	1123945119	1555200007	1177145485	1778848484	1676531571	1611566159	1954053356	1260615599	1183634666	1248384514	1645315537	1796700878	1532425094	1200128649	1892215479	1503261059	1318861466	1323578523	1502694719	1180638078	1059617547	1652851597	1422389402	1813625340	1306764220	1682464024	1683312207	2019356648	1473683439	1436814916	1314761830
M86T224	86.0965	224.268	3.74	1137253079	1257596202	1300782684	1466452230	1356898296	1419725071	1405051862	9.72138e+08	1186354275	1428478095	1346458337	1120711749	1471042125	1313558209	1470978688	8.41242e+08	1231593985	9.04197e+08	1392009900	1314926257	1083175759	1455092496	1092505230	9.88309e+08	1045322172	1154409532	1198055153	1306347656	9.75652e+08	1607580941	1274094983	1131991278	1107522532	1463730072	945663458	1031885307	1486843157	1175673415	1298390344	1004331832	1377537066	1422560351	1675286878	1261556633	1341537973	1065202274
M86T503	86.0963	503.337	8.39	9.63074e+06	1.76322e+07	1.87927e+06	1.15082e+07	2.07102e+06	1.42898e+07	8.094e+06	2.6779e+07	1.14021e+07	1.04009e+07	2.06553e+06	9.58542e+06	8.29024e+06	3.28924e+07	4.12407e+07	7.34781e+06	1.10014e+07	8.38477e+06	8.63658e+06	1.15299e+07	1.12241e+07	1.31709e+07	8.25884e+06	8.2924e+06	9.69009e+06	1.11481e+07	2.33106e+06	9.89113e+06	9.57859e+06	1.25111e+07	8.50403e+06	9.96938e+06	1.33116e+07	9.99939e+06	2.03542e+06	2.52466e+07	1.01192e+07	1.13418e+07	1.00723e+07	2.318e+06	1.13052e+07	9.57818e+06	1.06562e+07	2.15664e+06	8.00797e+06	8.07509e+06
M87T78	86.9927	78.1188	1.3	6.1249e+06	7.20949e+06	2.65907e+06	1.41503e+06	3.64949e+06	5.05082e+06	1.01626e+07	6.69012e+06	3.67808e+06	4.81832e+06	2.99267e+06	8.78493e+06	2.98231e+06	8.44959e+06	6.23713e+06	5.63417e+06	4.05649e+06	3.26942e+06	6.24873e+06	5.93996e+06	4.65896e+06	4.58943e+06	8.30154e+06	2.13079e+06	4.80877e+06	5.94168e+06	2.17556e+06	3.47848e+06	2.60809e+06	5.40248e+06	2.03989e+06	2.49536e+06	2.67158e+06	3.96066e+06	2.62946e+06	2.50594e+06	1.40985e+06	2.90224e+06	4.90567e+06	4.87555e+06	1.48727e+06	2.47777e+06	2.42153e+06	3.87493e+06	2.6633e+06	6.07909e+06
M87T74	87.0038	74.4616	1.24	1.19495e+07	9.89691e+06	1.22672e+07	1.59267e+07	7.84342e+06	7.63493e+06	9.6106e+06	8.58332e+06	6.09344e+06	2.85159e+06	7.53731e+06	9.86154e+06	7.38345e+06	1.26704e+07	1.16076e+07	6.58239e+06	9.57194e+06	8.08777e+06	1.96291e+07	1.21635e+07	1.22718e+07	2.85156e+06	1.23552e+07	7.21722e+06	9.60202e+06	1.25558e+07	1.83002e+07	9.15892e+06	9.67983e+06	1.15108e+07	8.42379e+06	1.1462e+07	1.96697e+07	8.98272e+06	1.59152e+07	1.96773e+07	1.35801e+07	2.05275e+07	1.98104e+07	1.55406e+07	9.61065e+06	8.46974e+06	7.54398e+06	7.58786e+06	6.33056e+06	9.26864e+06
M87T1138	87.004	1137.73	18.96	2.01947e+07	1.69697e+07	1.15048e+07	3.74466e+06	1.64744e+07	2.11492e+07	3.61864e+07	1.43581e+07	3.89918e+06	3.84887e+06	1.7874e+07	1.26988e+07	2.02839e+07	2.89359e+07	4.79099e+07	1.51849e+07	4.79655e+07	1.32514e+07	1.81789e+07	2.17466e+07	4.40549e+06	1.5147e+07	1.71592e+07	1.15281e+07	2.57138e+07	4.22634e+06	1.53928e+07	1.94655e+07	1.98027e+07	4.53867e+06	1.22364e+07	4.67459e+06	1.47007e+07	1.63426e+07	1.44624e+07	1.83262e+07	2.24822e+07	3.32122e+07	1.08078e+07	3.91208e+06	4.15615e+06	3.97903e+06	4.65078e+06	3.3634e+06	1.98945e+07	4.01538e+06
M87T1064	87.0041	1064.29	17.74	5.68843e+06	7.57704e+06	1.57314e+07	1.07913e+07	8.41225e+06	2.46414e+06	3.08466e+06	9.37465e+06	1.45892e+07	2.5671e+06	9.05694e+06	1.06964e+07	2.56362e+06	7.38701e+06	9.93199e+06	2.31576e+06	2.2492e+06	1.78633e+07	2.30614e+07	9.72818e+06	2.53443e+06	2.37485e+07	2.18078e+06	1.67414e+07	1.0702e+07	2.54263e+06	1.51628e+07	6.5771e+06	7.0588e+06	2.24272e+06	1.00902e+07	2.23982e+06	7.39358e+06	8.1396e+06	1.87949e+07	2.43807e+06	7.69102e+06	2.55722e+06	8.50652e+06	8.19915e+06	1.08393e+07	2.3354e+06	2.64539e+06	1.53461e+07	2.61618e+06	2.2278e+06
M87T1156	87.004	1155.92	19.27	9.79549e+06	1.8131e+07	1.07842e+07	1.18039e+07	1.05904e+07	1.30817e+07	1.69671e+07	1.42967e+07	2.66077e+06	4.71104e+07	1.52031e+07	1.62263e+07	1.63188e+07	2.92741e+06	3.03555e+06	8.73263e+06	3.41498e+06	1.15429e+07	2.27436e+07	1.42628e+07	9.40334e+06	1.38978e+07	1.32361e+07	3.19811e+06	1.11195e+07	1.53785e+07	8.57192e+06	3.40678e+06	3.22722e+06	3.25478e+06	2.92769e+06	1.32685e+07	1.93956e+07	1.28117e+07	1.22375e+07	3.45219e+06	3.19654e+06	3.10672e+06	9.91991e+06	2.8054e+07	1.06926e+07	3.03717e+06	3.24911e+06	2.62612e+06	3.76101e+07	2.7687e+06
M87T1118	87.004	1117.93	18.63	4.42117e+06	3.64703e+06	1.19863e+07	3.98134e+06	3.79565e+06	1.38604e+07	1.94325e+07	4.169e+06	2.14921e+07	1.6983e+07	4.36104e+06	1.88459e+07	1.9264e+07	4.02731e+06	4.17564e+06	4.32363e+06	4.32197e+06	1.61901e+07	4.62724e+06	4.02131e+06	1.60678e+07	4.09234e+06	3.96231e+06	1.23168e+07	1.67264e+07	4.12255e+06	1.83835e+07	2.42406e+07	2.79291e+07	2.15599e+07	2.20186e+07	1.83562e+07	1.57706e+07	1.86086e+07	2.03873e+07	1.54833e+07	4.12818e+06	1.86016e+07	4.1638e+06	4.17118e+06	4.46115e+06	4.3093e+06	4.40638e+06	6.58987e+07	1.33173e+07	3.55339e+06
M87T1090	87.004	1090.4	18.17	3.98104e+06	5.08884e+07	1.36875e+07	1.8978e+07	1.37983e+07	1.50176e+07	4.70972e+06	1.9473e+07	1.60627e+07	1.82763e+07	4.72931e+06	2.69187e+07	1.24349e+07	4.15989e+06	1.7009e+07	3.81418e+07	1.73117e+07	2.22783e+07	4.5542e+06	2.1245e+07	2.28303e+07	1.89033e+07	3.92561e+06	4.29062e+06	1.31596e+07	1.45016e+07	1.69966e+07	3.64967e+07	1.70076e+07	1.87206e+07	1.63116e+07	1.8582e+07	1.53882e+07	1.27541e+07	4.77988e+06	1.83141e+07	1.77202e+07	1.26067e+07	4.48845e+06	3.09297e+07	1.87787e+07	3.47538e+06	3.67962e+06	4.16371e+07	1.55793e+07	1.69026e+07
M87T1176	87.004	1176.46	19.61	2.73149e+06	6.5972e+06	1.51656e+07	2.28041e+06	1.29055e+07	8.83517e+06	1.0042e+07	1.91445e+07	7.16854e+06	2.69183e+06	2.97416e+07	1.3963e+07	2.62637e+06	2.49137e+06	1.09893e+07	2.60902e+06	1.01638e+07	1.1489e+07	9.64359e+06	2.21695e+06	9.01862e+06	1.47848e+07	2.58428e+06	3.25708e+06	1.13368e+07	3.29727e+06	3.94362e+07	1.33863e+07	3.01269e+06	2.42707e+06	2.84885e+06	9.97007e+06	1.0735e+07	2.3699e+07	3.40087e+07	2.77957e+06	1.06341e+07	9.11333e+06	2.49857e+06	2.98622e+06	1.0434e+07	2.61174e+06	3.01184e+06	8.40852e+06	2.66611e+06	9.41211e+06
M87T1189	87.004	1189.29	19.82	2.11735e+06	2.11629e+06	1.01781e+07	1.1208e+07	1.1309e+07	1.13037e+07	9.40575e+06	2.1229e+06	2.44306e+06	21641368	2.53621e+06	2.20469e+06	9.88267e+06	1.96338e+06	1.88613e+06	8.73114e+06	9.81382e+06	2.5203e+06	2.36214e+06	6.74319e+06	7.39158e+06	6.86844e+06	8.60893e+06	1.88437e+07	2.63965e+06	3.20763e+06	2.95376e+06	8.44256e+06	2.57279e+06	2.4131e+06	2.70874e+06	7.85535e+06	2.37328e+06	2.42567e+06	2.82162e+06	1.19543e+07	2.88133e+06	7.61192e+06	7.57671e+06	2.77053e+06	7.02323e+06	2.69121e+06	2.43025e+06	2.40618e+06	2.22453e+06	1.05514e+07
M87T1081	87.004	1081.45	18.02	1.04967e+07	2.7677e+06	1.10152e+07	1.70992e+07	1.16212e+07	1.03001e+07	2.53485e+06	1.15171e+07	3.54073e+06	1.65892e+07	1.32722e+07	1.20762e+07	1.56505e+07	1.14443e+07	3.0335e+06	2.00067e+07	3.14675e+06	3.1184e+06	2.53842e+06	3.22102e+06	3.11754e+06	3.02359e+06	2.67507e+06	1.02765e+07	1.47209e+07	2.6426e+06	2.96898e+06	3.00473e+06	2.11963e+07	2.83818e+06	1.0276e+07	1.22583e+07	1.40291e+07	1.02779e+07	4.2714e+07	1.3822e+07	3.05708e+06	1.06486e+07	2.7566e+06	1.13737e+07	2.77838e+06	3.33536e+06	3.30779e+06	3.24028e+06	2.64938e+06	2.2498e+06
M87T1127	87.004	1127.39	18.79	3.77427e+06	1.70507e+07	1.10121e+07	1.56812e+07	1.0518e+07	3.43897e+06	3.58328e+06	1.74136e+07	3.41095e+06	1.44077e+07	1.98061e+07	1.63717e+07	1.86636e+07	1.6208e+07	4.09938e+06	1.53794e+07	3.43569e+06	2.02521e+07	3.84194e+06	4.02093e+06	2.08652e+07	1.67266e+07	1.50347e+07	1.26954e+07	3.86225e+06	15625490	3.21197e+06	3.71971e+06	3.93064e+06	1.47212e+07	1.61778e+07	2.37449e+07	1.25935e+07	1.63389e+07	1.48607e+07	1.55499e+07	3.32288e+06	3.23739e+06	1.21498e+07	1.87566e+07	2.01388e+07	3.4641e+06	4.39125e+06	3.46139e+06	3.04056e+06	2.98342e+06
M87T1102	87.0041	1102.21	18.37	3.86808e+06	3.98594e+06	4.16426e+06	4.0047e+06	2.60011e+07	1.54679e+07	2.00506e+07	1.93705e+07	22742823	1.69828e+07	3.67098e+07	1.41611e+07	1.53247e+07	2.04518e+07	1.73316e+07	4.75725e+06	2.49716e+07	4.24645e+06	4.08516e+06	4.03236e+06	1.63502e+07	1.90217e+07	3.70927e+06	1.71307e+07	2.53521e+07	1.57126e+07	1.79269e+07	5.23109e+06	1.74127e+07	1.65509e+07	1.79664e+07	1.93689e+07	1.71662e+07	1.13347e+07	2.03044e+07	4.20211e+06	2.18595e+07	14889009	4.61366e+07	4.24416e+06	4.65026e+06	3.89016e+06	4.718e+06	4.10716e+06	1.2362e+07	2.11568e+07
M87T236	87.0441	235.532	3.93	3.34869e+07	4.64125e+07	4.04991e+07	4.11387e+07	5.6229e+07	3.63207e+07	2.83161e+07	1.74302e+07	3.36928e+07	3.668e+07	5.15799e+07	3.45251e+07	5.14635e+07	2.58125e+07	3.3833e+07	1.69866e+07	4.08826e+07	2.3874e+07	1.06614e+07	2.058e+07	1.2235e+07	1.99034e+07	4.93398e+07	4.29346e+07	6.15148e+07	2.02231e+07	44468532	6.48095e+07	3.67479e+07	4.6042e+07	4.91385e+07	5.7373e+07	4.77594e+07	3.22507e+07	92912229	6.45269e+07	1.08383e+08	8.6406e+07	2.99591e+07	4.03959e+07	3.61386e+07	5.25531e+07	2.61015e+07	2.59959e+07	4.9886e+07	2.42294e+07
M87T6	87.0439	5.62882	0.09	1.56024e+07	6.73585e+06	9.77396e+06	1.1563e+07	6.51726e+06	2.44102e+06	1.01236e+07	5.94463e+06	1.8343e+06	9.87705e+06	6.05149e+06	6.99438e+06	6.23094e+06	6.32878e+06	6.41516e+06	1.78498e+06	5.40553e+06	8.03495e+06	2.21757e+06	2.05206e+06	7.70169e+06	1.88957e+06	2.0354e+06	1.27312e+07	1.97324e+07	8.57851e+06	6.38419e+06	5.00663e+06	2.50097e+06	2.14661e+07	9.34971e+06	1.63044e+07	2.58313e+06	2.07152e+06	1.65301e+07	6.93874e+06	1.05699e+07	3.25191e+07	2.60204e+06	2.42578e+06	9.76176e+06	7.38762e+06	2.20177e+06	6.16219e+06	7.63568e+06	6.80207e+06
M87T103	87.0441	103.131	1.72	1.96978e+06	7.27011e+06	5.51759e+06	1.90261e+06	2.42476e+06	7.45921e+06	4.48031e+06	7.62092e+06	1.2266e+07	1.34681e+07	1.46634e+07	5.47463e+06	7.925e+06	1.6284e+06	7.92704e+06	6.88542e+06	1.82704e+06	1.18612e+07	1.87341e+06	1.80289e+06	8.0008e+06	8.61824e+06	1.5079e+07	1.02391e+07	2.20603e+06	4.46001e+06	1.55822e+06	1.14806e+07	6.95517e+06	1.24498e+07	8.05781e+06	2.18553e+06	2.14212e+06	1.7933e+06	2.41529e+06	1.23847e+07	1.57109e+07	2.49816e+07	1.01622e+07	5.49358e+06	1.12981e+07	1.53333e+07	2.82506e+06	1.85972e+06	6.02396e+06	2.27631e+06
M87T77	87.0439	76.7177	1.28	1.7077e+07	8.56474e+06	9.87298e+06	6.22456e+06	9.36906e+06	2.80441e+06	5.831e+06	2.66703e+06	8.27224e+06	3.62174e+06	1.19259e+07	2.25632e+07	1.91476e+07	3.31393e+07	1.94938e+07	2.38423e+06	5.7007e+06	6.87648e+06	4.98502e+06	8.43414e+06	1.05973e+07	7.64548e+06	3.25931e+06	2.8958e+07	6.89028e+06	1.20946e+07	2.17492e+06	5.60125e+06	2.83743e+06	3.18058e+06	2.62295e+07	1.09467e+07	1.34657e+07	3.01401e+06	1.17302e+07	3.00198e+06	1.75066e+07	1.70395e+07	3.68509e+06	3.21021e+06	8.75852e+06	1.05595e+07	3.00848e+06	1.14746e+07	2.13015e+07	7.23719e+06
M87T193	87.0441	193.019	3.22	1.01393e+07	1.70359e+07	1.5863e+07	1.17461e+07	1.32365e+07	1.35715e+07	2.82513e+06	8.14929e+06	2.4482e+06	1.42156e+07	1.07748e+07	2.93489e+06	1.12556e+07	1.00663e+07	2.56889e+06	1.712e+07	9.66487e+06	1.22929e+07	2.7077e+06	2.7198e+06	8.10456e+06	2.22816e+06	1.11653e+07	2.62293e+06	2.94116e+06	2.72504e+06	2.59144e+06	1.39061e+07	1.86804e+07	2.77438e+06	2.99103e+06	1.19528e+07	2.93697e+06	2.98853e+06	2.98505e+06	3.02474e+06	1.23202e+07	1.60896e+07	2.90636e+06	3.07723e+06	2.74052e+07	3.80223e+07	3.30968e+06	1.0134e+07	1.1989e+07	1.71049e+07
M87T244	87.0634	244.075	4.07	1.93888e+07	4.08424e+06	7.89514e+06	6.2514e+06	3.68208e+06	3.7582e+06	4.40357e+06	1.97727e+07	2.69959e+06	2.40283e+07	1.05624e+07	1.75e+06	5.08148e+06	4.13103e+06	2.67067e+07	6.00278e+06	3.01828e+06	6.66323e+06	3.26608e+06	2.38455e+06	23192864	2.12852e+06	1.76297e+07	3.30888e+06	3.93287e+06	4.64839e+06	2.63548e+07	3.04051e+06	4.6345e+06	7.31158e+06	2.08643e+07	1.73735e+07	1.85306e+07	5.31908e+06	1.70425e+07	1.52694e+07	2.21599e+07	1.99347e+07	4.34879e+06	1.81131e+07	3.30344e+06	1.2379e+06	7.34554e+06	7.4858e+06	2.89749e+06	1.8511e+07
M87T101	87.0789	101.481	1.69	1.67768e+06	2.05035e+06	556747	417086	2.50807e+06	2.30241e+06	3.25994e+06	3.19397e+06	2.32543e+06	3.75531e+06	2.72527e+06	3.42706e+06	2.30847e+06	4.55455e+06	4.18978e+06	3.16246e+06	3.51838e+06	2.53088e+06	2.14056e+06	2.52394e+06	2.53664e+06	2.06489e+06	1.81445e+06	2.42384e+06	2.33097e+06	3.87289e+06	2.24292e+06	1.91736e+06	1.37615e+06	563913	1.38728e+06	1.70156e+06	2.21875e+06	2.30583e+06	3.27248e+06	267491	493942	3.15e+06	4.94842e+06	2.11343e+06	3.38544e+06	721973	541054	3.44751e+06	406170	3.12025e+06
M87T247	87.0998	247.148	4.12	8.07775e+07	9.25605e+07	8.23848e+07	8.65455e+07	1.76721e+08	1.08402e+08	1.06128e+08	8.031e+07	9.02491e+07	1.12256e+08	9.03891e+07	8.89868e+07	1.14451e+08	9.80041e+07	113038256	6.9299e+07	9.57442e+07	6.98513e+07	1.09578e+08	1.01615e+08	9.86507e+07	1.21972e+08	7.40286e+07	7.33647e+07	7.72862e+07	9.95644e+07	1.07169e+08	9.37604e+07	1.31938e+08	1.15485e+08	1.67604e+08	7.68661e+07	8.06446e+07	8.88802e+07	7.00443e+07	6.54379e+07	9.76361e+07	8.59895e+07	1.14129e+08	8.00294e+07	1.02535e+08	9.81835e+07	123935834	8.85692e+07	8.89252e+07	7.87573e+07
M87T224	87.0998	224.219	3.74	7.20786e+07	7.5584e+07	7.55294e+07	8.85276e+07	2.06584e+07	8.54319e+07	84678890	5.76271e+07	7.0871e+07	8.49441e+07	8.21899e+07	6.9569e+07	8.60692e+07	7.64469e+07	8.90844e+07	4.95057e+07	7.21876e+07	5.24084e+07	8.19022e+07	7.87273e+07	6.30998e+07	8.93715e+07	6.37741e+07	6.05472e+07	6.17015e+07	6.48565e+07	7.24575e+07	8.04153e+07	1.49034e+07	1.00317e+08	1.96092e+07	6.43655e+07	6.65452e+07	8.66993e+07	5.42522e+07	6.06414e+07	8.72971e+07	7.13622e+07	7.62155e+07	6.00988e+07	8.36609e+07	8.57171e+07	102187859	7.59048e+07	7.69042e+07	6.46333e+07
M88T688	88.0224	688.21	11.47	8.88587e+06	2.06201e+06	2.24795e+07	2.4549e+07	8.87462e+06	9.38697e+06	8.99365e+06	9.77283e+06	9.30751e+06	1.8408e+07	1.01623e+07	1.23528e+07	2.06998e+06	9.60671e+06	9.03725e+06	8.30585e+06	9.09489e+06	8.84106e+06	9.12757e+06	8.37285e+06	2.77667e+07	1.00977e+07	1.00432e+07	1.10904e+07	9.20671e+06	2.30067e+06	1.00461e+07	1.2765e+07	9.8344e+06	2.55983e+07	1.07326e+07	9.81806e+06	1.1918e+07	9.43141e+06	1.03985e+07	9.17755e+06	1.35263e+07	1.58322e+07	1.06447e+07	1.14453e+07	1.11293e+07	2.14472e+07	1.52359e+07	1.06554e+07	1.8629e+07	9.73199e+06
M88T155	88.0227	154.539	2.58	9.8111e+07	1.95738e+08	1.1449e+08	2.9617e+07	2.85182e+08	1.38083e+08	1.22892e+08	1.08227e+08	1.2579e+08	2.4938e+08	1.45112e+08	2.71262e+08	1.54452e+08	1.3446e+08	1.05856e+08	2.39041e+08	1.07465e+08	1.32105e+08	2.21861e+08	3.02262e+07	2.27201e+08	3.02381e+07	2.62509e+08	1.51608e+08	1.31019e+08	2.0504e+08	1.15883e+08	2.48912e+08	2.91258e+07	1.15937e+08	3.47093e+07	1.43187e+08	1.23804e+08	1.42341e+08	2.05353e+08	1.09453e+08	3.05025e+07	1.29291e+08	1.37076e+08	1.06349e+08	3.11704e+07	1.17325e+08	1.9245e+08	1.16294e+08	2.65197e+08	2.37733e+08
M88T355	88.0226	354.877	5.91	9.74528e+07	1.47894e+08	4.17985e+07	2.43436e+07	1.11026e+08	3.89048e+07	1.10871e+08	3.94983e+07	3.70024e+07	8.55081e+07	4.87489e+07	4.01007e+07	8.60585e+07	5.68317e+07	2.39211e+07	3.52182e+07	6.9647e+07	5.54192e+07	1.69423e+08	8.83529e+07	7.36525e+07	1.21519e+08	1.01559e+08	1.34149e+08	1.04538e+08	5.35392e+07	5.63165e+07	6.48597e+07	4.81636e+07	1.20993e+08	5.93893e+07	7.51544e+07	4.99139e+07	7.91516e+07	8.82441e+07	9.16864e+07	7.88868e+07	7.00502e+07	9.65139e+07	4.12052e+07	4.28252e+07	7.3768e+07	2.71519e+07	7.76539e+07	1.00889e+08	5.65423e+07
M88T126	88.0227	126.214	2.1	2.24217e+08	1.91912e+08	200429437	5.30947e+08	8.91967e+07	7.90699e+07	1.68028e+08	2.11188e+08	2.16815e+08	1.92298e+08	1.95308e+08	7.57368e+07	2.16069e+08	1.40911e+08	1.9203e+08	2.10736e+08	8.36105e+07	7.35056e+07	1.83949e+08	5.16632e+08	1.92033e+08	5.28983e+08	2.04735e+08	1.93696e+08	1.20492e+08	2.01123e+08	2.28307e+08	2.01195e+08	5.69152e+08	2.09929e+08	5.84621e+08	2.45426e+08	1.97807e+08	1.12853e+08	9.9102e+07	4.46972e+07	5.31873e+08	2.07671e+08	1.7767e+08	2.28278e+08	527559063	2.11348e+08	2.15159e+08	191924645	9.63147e+07	9.38356e+07
M88T410	88.0225	410.316	6.84	5.65526e+07	4.89232e+07	3.54438e+07	9.28933e+07	100044513	1.2852e+07	6.04943e+07	3.04864e+07	4.15063e+07	9.07966e+07	1.94889e+07	8.36648e+07	4.5118e+07	2.53553e+07	1.51444e+07	2.00015e+07	4.02499e+07	2.96737e+07	1.82196e+07	7.53656e+07	1.50812e+07	4.99592e+07	2.39257e+07	2.76456e+07	2.74481e+07	2.10206e+07	2.00344e+07	1.91144e+07	2.5082e+07	1.64187e+07	9.23928e+07	1.66146e+07	3.57514e+07	5.76961e+07	9.69859e+07	3.86336e+07	5.67591e+07	6.65362e+07	2.43545e+07	2.34923e+07	1.26963e+08	1.07933e+08	1.58805e+07	3.80402e+07	3.83068e+07	2.08697e+07
M88T852	88.0215	851.679	14.19	1.49718e+06	4.50311e+06	2.00318e+06	8.23022e+06	1.26628e+06	7.19097e+06	1.40705e+06	1.27944e+06	7.38067e+06	5.66783e+06	6.85581e+06	1.1027e+06	5.80997e+06	1.20814e+06	5.31965e+06	6.22334e+06	1.16553e+06	1.33211e+06	7.70609e+06	7.20035e+06	6.45831e+06	5.35744e+06	5.89645e+06	5.66756e+06	6.12928e+06	1.05728e+07	1.57775e+06	6.39625e+06	1.19753e+06	6.11423e+06	5.7621e+06	6.95078e+06	1.8416e+06	5.03857e+06	1.46974e+06	1.5608e+06	9.11918e+06	6.05356e+06	7.41624e+06	9.24744e+06	6.68427e+06	1.30059e+06	1.49173e+06	1.59561e+06	1.40538e+06	6.19724e+06
M88T1196	88.0228	1196.19	19.94	7.29891e+07	1.69621e+08	0	0	9.34218e+07	1.11176e+08	0	3.97216e+08	1.22184e+08	1.28756e+08	7.1372e+07	6.07343e+07	1.10895e+08	1.57415e+08	8.02447e+07	1.79325e+08	2.64007e+08	0	0	1.07408e+08	4.31539e+08	6.34292e+07	9.38999e+07	207379747	1.0449e+08	7.97669e+07	7.04587e+07	0	1.26819e+08	6.91458e+07	0	0	7.67036e+07	8.2926e+07	1.51089e+08	0	1.08227e+08	3.4388e+08	100649147	7.88821e+07	2.63235e+08	8.82974e+07	1.13809e+08	1.0711e+08	6.38762e+07	1.81783e+08
M88T65	88.0227	64.5919	1.08	2.69477e+08	3.81458e+08	3.45189e+08	4.05151e+08	3.69743e+08	4.15207e+08	2.54884e+08	3.63269e+08	3.76662e+08	3.94844e+08	3.80407e+08	3.54235e+08	3.96862e+08	3.84235e+08	3.82452e+08	3.64649e+08	1.22309e+08	3.96586e+08	3.71724e+08	1.10542e+08	4.01811e+08	4.24926e+08	3.13779e+08	4.05549e+08	3.98904e+08	3.78269e+08	3.825e+08	4.33681e+08	2.76008e+08	3.10703e+08	3.87236e+08	4.12941e+08	1.04694e+08	3.89072e+08	7.3523e+08	3.58123e+08	4.02265e+08	4.22855e+08	4.55176e+08	382557228	3.95038e+08	1.91962e+08	384671429	4.02752e+08	3.10788e+08	3.5076e+08
M88T217	88.0228	216.64	3.61	1.39381e+08	6.25018e+07	137974308	3.79248e+07	1.49048e+08	1.25403e+08	8.37835e+07	2.68706e+08	1.30023e+08	5.54959e+08	2.03193e+08	8.93984e+07	2.10336e+08	5.88016e+08	2.00472e+08	6.24829e+08	1.07395e+08	3.91979e+07	1.49156e+08	3.74298e+07	1.05858e+08	3.66728e+07	1.3142e+08	2.04173e+08	2.69296e+08	1.46812e+08	1.70425e+08	2.9058e+08	4.33693e+08	3.92568e+07	3.43082e+07	4.0192e+07	3.76548e+07	2.1083e+08	3.72618e+07	3.88048e+07	1.56938e+08	1.16253e+08	3.56413e+07	1.59046e+08	2.02659e+08	2.88135e+08	7.16428e+07	1.2051e+08	3.5835e+07	7.40784e+07
M88T241	88.0227	240.994	4.02	9.15306e+07	2.80575e+07	2.89459e+08	3.12436e+07	2.86617e+07	2.38351e+08	1.83354e+08	1.17548e+08	2.78702e+07	3.13552e+07	1.01967e+08	2.80025e+07	3.02646e+07	3.09586e+07	1.02911e+08	2.79585e+07	1.9316e+08	8.41545e+07	1.4932e+08	1.06519e+08	1.88611e+08	2.88516e+07	140593993	3.17843e+07	1.29882e+08	1.62214e+08	1.10874e+08	2.92305e+07	8.42184e+07	3.07915e+07	1.09063e+08	3.28023e+07	8.57862e+07	3.01469e+07	1.2239e+08	2.85893e+07	1.09567e+08	3.14156e+07	111554428	9.36169e+07	1.35252e+08	1.29873e+08	6.82183e+07	9.1467e+07	6.19656e+07	1.377e+08
M88T14	88.0229	14.1336	0.24	2.50256e+08	3.39405e+08	3.82515e+08	0	3.80493e+08	0	3.88725e+08	2.32875e+08	3.88725e+08	3.56884e+08	3.7681e+08	3.6808e+08	2.87161e+08	3.83248e+08	3.64085e+08	435405767	3.72062e+08	3.31282e+08	361564112	3.94711e+08	0	0	357081209	1.19474e+08	3.39976e+08	4.09083e+08	0	1.64477e+08	3.64127e+08	3.66475e+08	3.74962e+08	361286193	3.95407e+08	3.30462e+08	0	2.28544e+08	1.78212e+08	3.27811e+08	2.7687e+08	3.78526e+08	347242859	2.49241e+08	0	278442103	3.43982e+08	0
M88T465	88.0229	464.908	7.75	1.19746e+07	2.60408e+06	2.12453e+07	2.63631e+06	1.60727e+07	2.57851e+06	1.04746e+07	4.65618e+07	2.44887e+06	2.80565e+06	2.63341e+06	9.68655e+06	2.57937e+06	4.98372e+07	3.19369e+06	1.59179e+07	2.99421e+06	7.63703e+06	1.25324e+07	1.65495e+07	9.12528e+06	2.71307e+06	2.71281e+06	1.26696e+07	4.32062e+07	2.6787e+06	2.98864e+06	1.48011e+07	1.64598e+07	2.59283e+06	2.77857e+06	1.45385e+07	1.49886e+07	1.96394e+07	1.58871e+07	2.49414e+06	2.44598e+07	1.59362e+07	2.89336e+06	1.0069e+07	3.01337e+06	1.03123e+07	2.56014e+06	1.21115e+07	1.47972e+07	8.08066e+06
M88T288	88.0227	287.989	4.8	1.37048e+08	7.5867e+08	147532073	7.83452e+08	7.0334e+08	1.48653e+08	6.13787e+08	5.23348e+07	7.68747e+08	2.06727e+08	1.05347e+08	7.01707e+08	7.72556e+08	9.7018e+07	139837535	6.53478e+08	5.04237e+07	1.00479e+08	445455729	150435647	8.64748e+07	1.06446e+08	1.33011e+08	8.95208e+07	1.50892e+08	8.74594e+07	1.27929e+08	7.81163e+08	1.5307e+08	7.90689e+08	3.02188e+08	1.85619e+08	1.43907e+08	7.74719e+08	4.5134e+08	804465730	2.39094e+08	786655935	1.15108e+08	1.1678e+08	4.39744e+08	2.4183e+08	6.32966e+08	1.16371e+08	1.03657e+08	1.34876e+08
M88T487	88.023	487.022	8.12	7.27159e+06	9.53524e+06	10482717	1.71264e+06	1.58853e+07	1.50919e+06	1.23364e+07	1.60556e+06	1.16265e+07	1.22917e+07	1.7861e+06	8.47344e+06	1.60372e+06	1.71095e+06	1.40222e+06	8.62965e+06	1.71702e+06	1.0493e+07	8.62584e+06	1.5772e+06	7.35391e+06	1.27184e+07	1.63153e+06	6.93603e+06	1.64574e+06	1.33386e+06	1.64348e+06	1.09138e+07	1.47377e+07	1.08194e+07	1.71601e+06	1.56083e+06	6.85932e+06	1.00129e+07	5.85644e+06	1.60146e+06	1.53687e+07	8.71442e+06	1.52697e+06	1.35381e+06	1.0537e+07	8.67557e+06	1.80214e+06	1.14203e+07	1.46553e+06	7.57481e+06
M88T474	88.023	473.885	7.9	1.25545e+07	2.36584e+06	2.76336e+06	2.9638e+07	2.80817e+06	4.70033e+07	2.42134e+06	2.73136e+06	1.64101e+07	2.01416e+07	5.67819e+07	1.34051e+07	2.6201e+06	2.52182e+06	3.7169e+07	2.51211e+06	5.72806e+07	7.11414e+06	2.51149e+06	1.26847e+07	9.56341e+06	1.56107e+07	6.76466e+07	6.85699e+06	2.41679e+06	2.48509e+06	4.02311e+07	2.68728e+06	2.63285e+06	1.13835e+07	3.80985e+07	1.46329e+07	1.23048e+07	2.30405e+06	2.84145e+06	3.03667e+06	2.66073e+06	9.38108e+06	4.81828e+07	9.99521e+06	1.2358e+07	8.69196e+06	4.33018e+07	1.03753e+07	1.0904e+07	8.31989e+06
M88T203	88.0228	203.474	3.39	5.92888e+07	3.40186e+07	1.26268e+08	4.96633e+08	1.0033e+08	3.46005e+07	1.34501e+08	3.4411e+07	1.06169e+08	3.08836e+07	3.18956e+07	9.61344e+07	2.03496e+08	3.47638e+07	125031545	3.42493e+07	1.08934e+08	4.69433e+08	8.25846e+07	4.12122e+08	1.11478e+08	554963968	8.51608e+07	3.3199e+07	3.67972e+07	3.5742e+07	2.40529e+08	3.4442e+07	3.52393e+07	428907817	4.98157e+08	5.33719e+08	4.73686e+08	3.44369e+07	2.86425e+08	454701108	1.43278e+08	3.46982e+07	5.01748e+08	3.04929e+07	9.57187e+07	3.7405e+07	1.003e+08	102636626	5.21161e+08	3.40272e+07
M88T542	88.023	542.2	9.04	9.75921e+06	1.4183e+06	1.22044e+07	1.34039e+06	1.39945e+07	1.42091e+07	1.10828e+07	1.5651e+07	1.71758e+07	1.21637e+06	1.64121e+06	7.73315e+06	1.2716e+06	8.46197e+06	2.47513e+06	1.45748e+06	2.24328e+07	3.02961e+07	8.97156e+06	7.9233e+06	6.39721e+06	8.38356e+06	1.29978e+07	1.38162e+06	1.3764e+06	1.21993e+06	5.40025e+06	5.66878e+06	1.66938e+06	7.87789e+06	2.11212e+07	3.88987e+07	1.65853e+06	1.39282e+06	5.99436e+06	1.50346e+06	3.9974e+07	4.71694e+06	1.06867e+07	1.43721e+06	7.06293e+06	4.64574e+06	4.12886e+06	3.20253e+07	1.57439e+06	1.41559e+06
M88T587	88.023	586.777	9.78	2.68905e+06	1.32445e+06	3.59732e+06	1.03898e+06	1.01131e+06	1.97978e+06	6.38497e+06	7.16518e+06	6.10624e+06	8.90376e+06	5.88617e+06	3.92417e+06	961861	5.95131e+06	2.94985e+06	6.18267e+06	1.00709e+06	2.75996e+06	9.24933e+06	2.0759e+07	2.52834e+06	2.90198e+06	3.39566e+06	7.04604e+06	2.81774e+06	1.29468e+06	8.11009e+06	2.53901e+06	1.32221e+06	6.69241e+06	6.47613e+06	8.50334e+06	6.99062e+06	1.34968e+06	2.63384e+06	1.35243e+06	7.83651e+06	1.19036e+06	1.43173e+06	1.158e+06	6.85881e+06	5.08521e+06	4.26528e+06	1.10865e+06	1.56517e+07	1.21623e+06
M88T613	88.0231	613.066	10.22	4.51921e+06	995736	2.14071e+06	1.03939e+07	4.9176e+06	2.40869e+06	3.91762e+06	969250	3.5917e+06	7.23471e+06	4.33827e+06	2.53594e+06	874233	5.45546e+06	6.43454e+06	4.51876e+06	2.62091e+06	6.43314e+06	9.24918e+06	871738	5.58418e+06	3.48373e+06	5.06818e+06	2.80898e+06	6.50714e+06	705198	3.08352e+06	972956	3.62838e+06	1.18197e+06	1.07773e+06	7.84118e+06	9.49885e+06	7.61746e+06	5.41159e+06	3.76943e+06	1.16382e+06	4.93198e+06	983899	956245	5.31292e+06	7.53178e+06	1.2179e+06	884025	3.5459e+06	1.03033e+06
M88T174	88.0227	173.501	2.89	2.36459e+07	7.95478e+07	115521536	2.30575e+07	1.2974e+08	2.54087e+07	1.05517e+08	1.57189e+08	1.10698e+08	2.25489e+07	7.99965e+07	8.12881e+07	116471192	2.57733e+07	2.58318e+07	2.61972e+07	9.59081e+07	2.15343e+07	2.2286e+07	2.41221e+07	1.59028e+08	2.20533e+07	1.39252e+08	9.48379e+07	1.19723e+08	9.32907e+07	1.42794e+08	2.32594e+07	2.36987e+07	1.16307e+08	2.64444e+07	2.62291e+07	7.87339e+07	1.12935e+08	9.23138e+07	2.17358e+07	2.49784e+07	9.24392e+07	2.31122e+07	7.2121e+07	6.93542e+07	9.80652e+07	1.14309e+08	1.22861e+08	2.29054e+07	5.65208e+07
M88T1145	88.0226	1144.92	19.08	1.73443e+08	621685279	1.73292e+08	1.36461e+08	3.641e+07	135634606	8.93424e+07	286500712	3.32255e+07	4.96895e+08	1.75247e+08	35827291	3.64767e+07	3.55752e+07	3.54297e+07	3.31123e+07	1.0592e+08	3.27731e+07	3.9193e+08	429758186	1.20217e+08	3.42738e+07	2.42236e+08	3.26873e+07	1.03139e+08	3.36953e+07	3.3425e+07	1.04088e+08	1.64969e+08	3.8107e+07	9.53654e+07	2.09591e+08	7.7377e+07	3.30844e+07	4.33788e+08	3.52581e+07	3.33447e+07	5.54829e+08	7.50868e+07	4.42077e+08	1.32232e+08	3.5535e+07	9.10862e+07	8.06499e+07	3.31894e+07	9.44286e+07
M88T1157	88.0228	1157.41	19.29	2.97906e+07	2.68623e+07	8.53501e+07	1.08849e+08	3.27275e+07	3.32677e+07	9.26936e+07	3.37783e+07	5.5603e+08	2.95019e+07	1.631e+08	1.53987e+08	3.25504e+07	1.15273e+08	3.7461e+08	3.49264e+08	9.70244e+07	2.5116e+07	2.73336e+07	3.19831e+07	9.94193e+07	2.87578e+07	2.6893e+07	1.2154e+08	8.48611e+07	2.97701e+07	8.00125e+08	1.31453e+08	1.75637e+08	2.15778e+08	3.47239e+07	1.95797e+08	1.26528e+08	3.90785e+08	2.96082e+07	1.70656e+08	3.13867e+07	3.33735e+07	3.36565e+07	2.93975e+07	2.93662e+07	3.3765e+07	9.95602e+07	9.79209e+07	2.94246e+07	8.73892e+07
M88T312	88.0229	311.57	5.19	5.20811e+07	1.59658e+07	8.5137e+07	1.68922e+07	1.68913e+07	1.59817e+07	1.68291e+07	1.78261e+07	1.66872e+07	9.11437e+07	6.62949e+07	1.77103e+07	1.66371e+07	8.32006e+07	1.23939e+08	1.55142e+07	1.71897e+07	1.95844e+07	1.66617e+07	5.32153e+07	1.45138e+07	7.47449e+07	7.1701e+07	7.36458e+07	9.07483e+07	1.87432e+07	286095055	1.87897e+07	8.13612e+07	1.78156e+07	1.62037e+08	6.76217e+07	1.17528e+08	1.77846e+07	1.53677e+07	1.59235e+07	1.06164e+08	1.77428e+07	7.23877e+07	6.72803e+07	1.76518e+07	1.21115e+08	1.75948e+07	6.47625e+07	5.70141e+07	9.38203e+07
M88T649	88.023	649.024	10.82	3.70845e+06	1.07686e+06	1.04095e+06	2.59141e+06	7.75982e+06	2.56148e+06	1.04708e+06	2.19948e+06	910690	3.05503e+06	1.04099e+06	5.12235e+06	1.26511e+06	1.11482e+06	1.02935e+06	4.09451e+06	4.92952e+06	1.02054e+06	1.31237e+07	5.49801e+06	2.94679e+06	981531	1.12635e+06	2.14028e+06	1.86575e+06	1.17809e+06	3.11479e+06	2.17024e+06	1.38141e+06	1.05898e+06	1.37011e+06	3.74056e+06	4.21951e+06	1.12502e+06	1.55424e+06	1.38598e+06	4.18469e+06	2.9785e+06	5.37851e+06	3.0312e+06	1.32219e+06	5.17612e+06	1.41672e+06	2.16904e+07	1.06641e+06	3.69472e+06
M88T1034	88.0224	1034.05	17.23	1.64814e+06	1.65073e+06	5.98722e+06	3.90394e+06	1.49401e+06	5.64616e+06	6.66551e+06	7.06703e+06	8.77503e+06	1.53638e+06	8.22574e+06	9.01769e+06	8.57981e+06	5.96951e+06	1.96623e+07	1.13358e+06	1.54634e+06	1.36119e+07	1.05592e+07	7.90026e+06	7.8409e+06	6.27126e+06	1.04878e+07	1.16408e+06	6.08258e+06	8.14114e+06	1.62848e+06	9.09909e+06	1.54703e+07	1.57144e+06	1.90218e+06	1.61633e+06	5.58704e+06	1.61234e+06	8.61936e+06	1.86122e+06	1.55198e+06	1.22662e+07	1.55582e+06	1.51582e+06	1.02322e+06	1.58739e+06	1.17866e+07	1.8885e+07	1.36057e+06	1.22723e+06
M88T93	88.0393	93.2042	1.55	7.52042e+06	5.90506e+06	6.82998e+06	7.39051e+06	6.18953e+06	5.54463e+06	7.196e+06	7.46305e+06	7.18843e+06	6.02057e+06	7.63625e+06	4.89244e+06	6.54706e+06	7.12515e+06	6.84622e+06	6.25338e+06	4.03265e+06	2.17265e+06	6.88182e+06	6.00387e+06	6.87307e+06	7.03973e+06	5.0922e+06	5.65185e+06	6.56752e+06	4.98781e+06	8.39428e+06	6.9784e+06	7.90499e+06	6.89013e+06	6.05421e+06	4.83414e+06	4.07903e+06	7.10568e+06	4.77079e+06	4.18915e+06	6.25852e+06	5.56336e+06	5.87262e+06	7.44072e+06	6.62548e+06	1.68359e+06	8.4709e+06	8.42839e+06	6.57237e+06	5.69787e+06
M88T154	88.0394	153.914	2.57	9.42947e+06	2.60061e+07	6.39023e+06	7.11683e+06	5.03398e+06	6.71213e+06	5.42776e+06	3.33902e+06	4.33649e+06	6.61376e+06	7.101e+06	6.08726e+06	5.48993e+06	3.24285e+06	4.32439e+06	5.00144e+06	7.48056e+06	6.12915e+06	4.63565e+06	8.48951e+06	7.2427e+06	4.964e+06	5.33645e+06	6.10431e+06	5.25734e+06	5.22317e+06	7.00009e+06	4.86157e+06	5.10884e+06	6.22778e+06	6.46702e+06	2.6618e+07	2.93111e+07	6.61419e+06	2.88747e+07	6.99903e+06	2.80736e+07	2.59848e+07	5.33337e+06	2.65379e+07	6.92752e+06	6.1119e+06	7.21058e+06	8.0717e+06	6.65116e+06	5.23364e+06
M88T6	88.0392	5.51486	0.09	3.04604e+06	3.51234e+06	0	3.55384e+06	2.52163e+06	0	0	2.83652e+06	0	3.77935e+06	2.18192e+06	1.58099e+06	0	0	3.00281e+06	2.61944e+06	6.14543e+06	0	0	0	3.77957e+06	0	2.78162e+06	6.24265e+06	0	2.29434e+06	0	3.02331e+06	0	5.18761e+06	0	0	2.5119e+06	2.31234e+06	2.7462e+06	4.06315e+06	0	0	0	0	0	5.83073e+06	2.82658e+06	2.99578e+06	0	0
M88T329	88.0756	329.493	5.49	1.65453e+08	1.28726e+08	1.19783e+08	1.29818e+08	1.21216e+08	5.44487e+08	1125430522	5.78741e+08	6.23917e+08	1.78002e+08	1.92709e+08	1.99139e+08	1.28772e+08	2352624773	2360905723	2044966658	1007572836	11924848609	6.07289e+08	3.85877e+08	6.04552e+08	9.41952e+08	1.48404e+08	286084808	5.71475e+08	2327971579	2377371313	1856575938	1200583847	2977291623	1302245124	1.39763e+08	1.25316e+08	1.5223e+08	1.46572e+08	1.49572e+08	1.26171e+08	1.28488e+08	1.87436e+08	1.30805e+08	1.72091e+08	1.34623e+08	141532184	2.18351e+08	1.76589e+08	1.47463e+08
M88T967	88.0756	967.084	16.12	1214371645	9.89688e+08	4.64886e+08	4.2551e+08	1083139443	4.14969e+08	395392156	1254971191	1003967107	4.05044e+08	4.27066e+08	5.46338e+08	449656664	422922749	4.21825e+08	3.9192e+08	1000133131	4.1518e+08	4.57013e+08	7.98814e+08	9.64081e+08	771828096	1182969072	7.14408e+08	9.59904e+08	3.97799e+08	3.66534e+08	9.86702e+08	4.39665e+08	9.30915e+08	4.79661e+08	400245027	3.86106e+08	5.45535e+08	9.83454e+08	9.46391e+08	4.71151e+08	4.10537e+08	4.00462e+08	1.05508e+08	1026892162	1048614146	4.01735e+08	4.7896e+08	9.05785e+08	4.18551e+08
M88T981	88.0756	981.498	16.36	6.32735e+07	5.13585e+07	1.86129e+08	1.99508e+08	5.07767e+07	2.36665e+08	2.26982e+08	4.72253e+07	4.60257e+07	1.93876e+08	2.1855e+08	2.34875e+08	206008039	1.98686e+08	2.06409e+08	1.95056e+08	4.32394e+07	1.90637e+08	2.02639e+08	4.93215e+07	4.6421e+07	4.25614e+07	6.37423e+07	2.02884e+08	3.90553e+07	1.75425e+08	2.08764e+08	4.8964e+07	1.86736e+08	4.05508e+07	1.95058e+08	2.22339e+08	1.85412e+08	2.65463e+08	4.44026e+07	4.52437e+07	2.40362e+08	2.24057e+08	1.94427e+08	4.9081e+07	4.97794e+07	5.04538e+07	1.86819e+08	2.12073e+08	48635023	255983687
M88T900	88.0756	900.134	15	3.57639e+08	1.259e+08	5.78893e+08	6.49946e+08	2.8968e+08	1.75352e+08	1.21227e+08	7.61731e+07	2.12449e+08	3.1576e+08	1.34666e+08	2.29502e+08	5.95132e+08	5.39408e+08	1.7516e+08	1.99521e+08	7.59245e+07	6.73604e+08	6.24753e+08	6.36816e+08	7.27665e+08	6.1271e+08	8.96025e+08	5.53675e+08	5.98699e+08	6.0696e+08	1.74164e+08	1.88713e+08	2.21391e+08	1.18933e+08	1.31798e+08	6.89637e+08	7.13392e+08	8.45382e+08	3.50574e+08	3.25095e+08	6.71343e+08	1.01005e+08	1.04944e+08	7.51915e+08	1.63284e+08	7.25531e+08	1.23307e+08	8.54119e+07	8.49479e+08	3.17399e+08
M88T1015	88.0756	1014.53	16.91	2.04011e+07	5.68567e+07	1.01601e+08	1.04033e+08	8.3757e+07	6.60201e+07	5.34496e+07	6.33764e+07	1.44803e+08	5.41437e+07	1.29779e+08	5.92822e+07	6.71892e+07	4.53282e+07	7.64164e+07	4.04521e+07	5.53557e+07	3.7696e+07	5.17691e+07	4.94579e+07	1.82395e+08	5.25453e+07	6.61098e+07	6.47212e+07	8.09337e+07	8.65605e+07	1.07654e+08	1.59491e+07	7.00459e+07	9.72514e+07	1.08383e+08	5.2467e+07	108133403	1.7692e+08	6.44517e+07	219554120	7.14564e+07	9.89978e+07	8.35813e+07	8.14267e+07	1.20331e+08	5.6212e+07	9.45666e+07	1.8968e+08	8.40648e+07	7.09837e+07
M88T1041	88.0756	1040.55	17.34	4.0553e+08	5.13033e+07	4.66495e+07	3.87784e+07	4.45237e+07	6.08335e+07	4.29069e+07	5.3248e+07	6.45713e+07	1.34728e+08	5.16921e+07	1.36071e+08	146174741	3.93219e+07	1.43332e+07	4.86825e+07	1.20216e+08	4.55321e+07	1.02225e+08	108313098	6.42338e+07	3.75199e+07	5.36999e+07	1.46329e+07	5.98475e+07	9.40785e+07	7.14908e+07	6.29923e+07	123552100	1.05331e+08	7.59091e+07	5.6979e+07	1.39325e+08	7.76162e+07	4.26986e+07	8.50774e+07	7.36741e+07	5.74466e+07	122604282	1.05843e+08	1.14376e+08	7.14651e+07	2.06982e+07	5.31294e+07	5.19254e+07	3.95412e+07
M88T1107	88.0757	1106.99	18.45	4.32806e+07	9.92528e+06	9.93328e+06	3.44339e+07	3.95349e+07	8.21204e+07	3.37686e+07	4.1475e+07	3.4616e+07	3.90114e+07	5.38435e+07	3.62235e+07	9.67234e+06	9.6129e+06	5.34812e+07	8.92114e+06	8.90357e+06	9.3213e+06	3.57224e+07	3.21663e+07	3.68709e+07	4.14926e+07	1.21936e+07	4.85546e+07	8.83095e+06	4.3103e+07	5.43977e+07	7.23333e+07	4.76824e+07	5.08489e+07	7.41014e+07	1.21042e+07	4.86957e+07	2.85659e+07	1.2522e+07	1.28979e+07	4.89258e+07	8.17521e+07	7.47689e+07	9.96625e+07	1.7891e+07	5.63444e+07	4.68723e+07	1.1276e+07	4.46879e+07	4.29857e+07
M88T1195	88.0759	1195.03	19.92	0	7.6151e+07	3.08679e+07	4.22258e+07	2.01292e+07	2.02832e+07	2.98605e+07	5.17592e+07	5.55158e+07	3.52924e+07	3.45009e+07	0	0	0	2.55502e+07	0	2.28417e+07	0	4.42832e+07	2.54425e+07	0	5.34726e+07	7.80667e+07	0	2.51866e+07	3.76144e+07	5.18277e+07	2.36014e+07	3.65093e+07	1.31739e+08	0	0	0	3.06813e+07	4.68471e+07	4.75293e+07	4.7194e+07	0	5.39382e+07	2.88272e+07	1.04471e+08	5.41659e+07	0	0	3.33777e+07	0
M88T955	88.0755	954.529	15.91	1.05789e+08	9.23187e+07	4.03305e+08	4.08855e+08	9.13831e+07	4.0509e+08	3.61531e+08	8.48793e+07	9.36609e+07	4.03256e+08	2.55361e+08	4.02473e+08	359881480	3.52526e+08	2.01637e+08	1.51779e+08	7.85813e+07	3.98668e+08	3.46744e+08	8.40425e+07	8.4833e+07	8.12134e+07	1.02102e+08	79251737	8.51673e+07	3.13429e+08	3.67135e+08	8.65076e+07	3.87023e+08	8.51468e+07	381156467	4.02173e+08	413452919	4.11859e+08	8.8708e+07	9.30239e+07	2.37424e+08	218522732	4.04335e+08	8.97828e+08	9.90796e+07	9.61164e+07	3.83424e+08	6.06365e+07	6.80079e+07	3.44886e+08
M88T1091	88.0757	1090.88	18.18	1.67974e+07	3.18184e+07	3.71672e+07	4.15501e+07	107742225	4.7399e+07	3.6802e+07	3.48674e+07	6.53831e+07	2.92262e+07	5.06459e+07	5.06305e+07	5.78926e+07	8.97623e+07	4.33527e+07	1.13549e+08	3.30485e+07	3.85513e+07	3.56341e+07	3.06371e+07	7.22654e+07	7.41331e+07	4.86513e+07	4.25787e+07	7.99536e+07	6.00748e+07	4.64123e+07	4.08849e+07	8.57987e+07	3.79134e+07	5.58605e+07	3.82044e+07	1.25319e+08	4.07838e+07	8.25126e+07	9.49451e+07	1.4239e+07	7.96219e+07	1.44515e+07	5.33428e+07	1.42509e+08	4.85594e+07	6.68386e+07	9.59193e+07	4.35233e+07	5.5382e+07
M88T1116	88.0757	1115.57	18.59	5.07264e+07	4.24436e+07	9.69279e+06	1.02203e+07	4.38885e+07	8.67929e+06	9.46188e+06	9.73991e+06	4.04943e+07	3.02361e+07	3.50514e+07	1.06916e+07	5.91175e+07	4.96686e+07	7.98064e+06	3.41632e+07	7.17479e+07	72207591	8.84783e+06	2.83655e+07	8.18561e+06	4.0275e+07	1.02085e+07	3.95651e+07	8.72838e+06	5.92395e+07	1.16067e+07	4.30095e+07	3.55309e+07	2.50402e+07	1.07522e+07	9.76224e+07	3.63323e+07	7.32476e+07	1.10674e+07	1.23829e+07	4.46506e+07	1.16988e+07	1.1147e+07	1.21941e+07	7.92735e+07	4.9831e+07	6.05785e+07	9.79531e+06	4.01863e+07	1.1032e+07
M88T995	88.0755	994.679	16.58	2.24115e+07	7.00693e+07	1.80346e+07	8.72241e+07	5.78565e+07	8.41756e+07	8.33085e+07	1.70697e+07	1.71033e+07	5.75245e+07	8.52541e+07	1.89253e+07	8.61367e+07	7.6479e+07	6.22778e+07	5.47615e+07	1.69704e+07	1.13019e+08	6.29892e+07	109179332	1.51299e+07	7.50402e+07	2.06706e+07	7.78362e+07	1.63423e+07	5.50758e+07	8.28196e+07	2.10647e+07	2.04397e+07	7.15755e+07	6.28845e+07	9.84253e+07	7.35287e+07	1.99376e+07	1.91129e+07	2.27218e+07	5.57329e+07	1.02835e+08	8.829e+07	2.28594e+07	2.69253e+07	2.30829e+07	6.73585e+07	1.90745e+07	2.15428e+07	7.85352e+07
M88T1124	88.0759	1123.51	18.73	1.30035e+07	3.7201e+07	1.05065e+07	3.54354e+07	9.00668e+06	3.77441e+07	5.68347e+07	8.45605e+06	4.15854e+07	3.45317e+07	8.69127e+06	5.16515e+07	4.37994e+07	3.47888e+07	3.3079e+07	8.71753e+06	8.34057e+06	9.25979e+06	5.32572e+07	9.19729e+06	5.94007e+07	3.74011e+07	1.47843e+08	9.39503e+06	3.97022e+07	8.98853e+06	8.25532e+07	1.16057e+07	7.26884e+07	5.9685e+07	5.69129e+07	1.0919e+07	5.20335e+07	1.23314e+07	1.08342e+07	1.31613e+07	4.5773e+07	1.12564e+07	5.78743e+07	4.13188e+07	9.92612e+07	4.18094e+07	1.4107e+07	1.08767e+07	4.8174e+07	3.85435e+07
M88T1143	88.0759	1143.13	19.05	1.33547e+07	4.62762e+07	1.03901e+07	4.1526e+07	4.571e+07	7.78576e+07	1.08347e+07	9.7435e+06	3.97326e+07	2.33166e+07	7.87059e+07	1.2971e+07	3.99237e+07	3.99106e+07	4.36643e+07	7.76465e+07	8.59312e+07	1.16766e+07	9.76925e+06	6.82955e+07	9.32716e+06	4.11246e+07	1.14495e+07	2.47841e+07	5.27382e+07	7.60248e+07	4.83331e+07	5.4299e+07	7.36319e+07	1.39824e+07	1.18495e+07	1.3219e+07	3.93532e+07	1.22577e+07	1.65119e+08	1.45989e+07	6.31143e+07	4.85068e+07	6.56131e+07	1.58433e+07	2.14429e+07	5.78885e+07	1.51615e+07	1.17383e+08	7.77247e+07	1.26309e+07
M88T1059	88.0756	1058.88	17.65	1.39558e+07	1.19376e+07	6.33175e+07	5.24948e+07	4.96207e+07	1.12276e+07	5.33263e+07	4.10151e+07	6.10811e+07	1.18899e+07	4.21682e+07	6.91875e+07	1.23098e+07	4.87429e+07	4.42772e+07	4.95113e+07	4.54602e+07	5.90069e+07	6.7859e+07	1.05189e+08	4.75263e+07	4.96027e+07	3.4387e+07	1.16111e+07	4.87098e+07	7.58699e+07	1.01295e+08	5.18324e+07	1.2993e+07	1.46612e+07	5.3424e+07	1.43873e+07	5.92015e+07	8.16458e+07	7.51834e+07	1.43838e+07	6.35003e+07	4.20704e+07	6.54871e+07	5.75008e+07	2.09261e+07	5.8784e+07	129419548	5.98926e+07	1.31029e+07	4.57296e+07
M88T1188	88.0758	1187.78	19.8	1.03112e+08	1.16772e+07	3.90942e+07	3.67099e+07	5.04917e+07	4.12573e+07	4.77824e+07	1.10495e+07	1.02003e+07	2.84666e+07	3.52543e+07	7.829e+07	1.0791e+07	8.15775e+07	1.05737e+07	1.00971e+07	6.02025e+07	9.77034e+06	9.4911e+06	1.04597e+07	9.73817e+06	1.14364e+07	1.39402e+07	5.63305e+07	3.07603e+07	3.25186e+07	1.09275e+07	5.21352e+07	5.66402e+07	1.39458e+07	1.20354e+07	4.28529e+07	1.2619e+07	5.21499e+07	4.4258e+07	6.0128e+07	5.25735e+07	8.62988e+07	1.37318e+07	5.73802e+07	1.91535e+07	1.67252e+07	1.42901e+07	1.33872e+08	1.0138e+07	4.96302e+07
M88T1075	88.0756	1074.88	17.91	7.67901e+07	1.06199e+07	5.86547e+07	3.78482e+07	1.07728e+07	5.04925e+07	5.60104e+07	3.55438e+07	11678024	1.17558e+07	10851091	3.51997e+07	4.61774e+07	3.60699e+07	3.96897e+07	1.14295e+07	6.24574e+07	5.87152e+07	4.18726e+07	9.45313e+06	5.26522e+07	5.63765e+07	9.54145e+07	3.448e+07	6.69884e+07	4.60312e+07	4.20788e+07	3.61564e+07	1.2061e+08	1.85558e+08	5.28253e+07	5.05395e+07	1.27998e+07	3.41527e+07	6.00535e+07	4.12495e+07	1.03509e+08	1.3216e+07	7.79828e+07	1.56276e+07	6.80946e+07	7.68313e+07	5.38503e+07	1.34568e+07	3.86659e+07	3.78884e+07
M88T1131	88.0759	1130.77	18.85	5.66207e+07	4.33465e+07	9.91017e+07	1.0011e+07	6.46002e+07	1.03102e+07	1.02422e+07	1.04816e+08	9.97446e+06	9.3844e+06	3.85753e+07	1.25762e+07	3.43141e+07	4.40833e+07	4.08325e+07	3.27005e+07	9.02203e+06	3.60227e+07	4.65703e+07	5.89789e+07	9.12314e+06	3.02472e+07	1.18806e+07	9.64984e+06	3.07122e+07	4.71991e+07	1.10594e+07	7.83377e+07	1.19252e+07	9.01293e+07	1.13821e+07	1.36269e+07	5.60138e+07	3.92699e+07	1.42593e+07	1.67829e+08	5.58271e+07	5.33486e+07	5.01736e+07	5.21703e+07	1.84729e+07	4.17243e+07	1.36569e+07	1.03395e+08	1.24296e+07	1.24136e+07
M88T1172	88.0759	1172.46	19.54	1.43596e+07	1.19306e+07	1.03336e+07	1.1489e+07	5.16078e+07	1.12569e+07	4.10091e+07	1.09939e+07	3.45942e+07	1.11832e+07	3.43337e+07	4.99405e+07	1.42852e+08	9.53854e+06	9.90445e+06	1.52219e+08	1.06308e+07	1.10844e+07	9.68907e+07	1.13039e+08	169029859	1.19489e+07	3.65334e+07	4.32648e+07	9.83385e+06	115369122	4.06655e+07	5.74401e+07	1.3972e+07	1.46783e+07	1.22338e+07	5.04949e+07	2.05168e+08	4.47293e+07	5.27436e+07	5.22315e+07	6.9682e+07	3.76586e+07	5.20169e+07	4.79513e+07	1.7674e+08	1.72712e+07	1.57388e+07	1.43137e+07	5.65091e+07	3.77228e+07
M88T1028	88.0756	1027.96	17.13	1.61233e+07	3.78294e+07	12507836	4.73439e+07	1.20993e+08	5.69493e+07	5.99279e+07	4.35217e+07	1.42331e+07	1.39016e+07	1.29304e+07	1.628e+07	3.73481e+07	1.28335e+07	9.93567e+07	4.69753e+07	1.33318e+07	5.07497e+07	1.30831e+07	1.21491e+07	5.02183e+07	5.76664e+07	5.61401e+07	4.79039e+07	4.22121e+07	1.47835e+07	1.57809e+07	8.78105e+07	1.65658e+07	1.63107e+07	7.31332e+07	1.74213e+07	7.95335e+07	1.55453e+07	7.29535e+07	7.9362e+07	6.48868e+07	5.49619e+07	1.53152e+07	7.37145e+07	2.38439e+07	1.99885e+07	1.57056e+08	1.60622e+07	5.47544e+07	7.03664e+07
M88T922	88.0756	921.627	15.36	180472535	1.82065e+08	3.49645e+07	3.38286e+07	123393658	1.79177e+08	163153865	3.29945e+07	1.15299e+08	1.35752e+08	156313094	186460243	3.39107e+07	3.02008e+07	1.43601e+08	1.2901e+08	9.11796e+07	3.28733e+07	3.1313e+07	2.8802e+07	3.50556e+07	3.15514e+07	4.47985e+07	3.12027e+07	3.31111e+07	3.17713e+07	3.76664e+08	2.31458e+08	1.005e+08	1.59198e+08	155139150	3.67886e+07	3.52121e+07	4.05119e+07	140322464	1.52205e+08	3.52588e+07	1.41113e+08	4.10127e+08	4.11879e+07	167979963	4.95845e+07	1.12089e+08	3.8015e+07	3.93433e+07	370024593
M89T1044	88.5086	1044.35	17.41	8.29766e+06	2.35525e+06	2.71587e+06	1.08764e+07	2.52437e+07	1.08254e+07	1.21178e+07	8.54431e+06	1.0116e+07	1.67518e+07	8.31524e+06	2.18411e+06	2.32169e+06	9.79662e+06	1.02294e+07	1.77294e+07	1.31595e+07	2.10114e+06	1.11448e+07	2.3206e+06	8.61189e+06	1.01591e+07	2.06151e+06	4.45462e+07	9.49052e+06	7.30028e+06	6.75047e+06	7.12805e+06	2.1064e+06	7.28434e+06	9.0174e+06	9.53253e+06	1.20478e+07	2.20831e+07	9.69882e+06	2.07655e+06	1.78672e+07	2.39984e+06	1.27982e+07	2.39849e+06	2.28648e+06	2.83474e+07	7.62816e+06	7.30768e+06	2.35691e+06	1.60102e+07
M89T1032	88.5087	1031.81	17.2	2.4179e+06	2.85359e+07	1.07857e+07	7.06097e+06	2.88712e+06	2.0963e+06	2.00839e+06	1.31981e+07	2.11274e+06	7.82179e+06	2.20836e+06	1.4869e+07	2.16315e+06	7.00181e+06	9.05969e+06	4.34574e+06	7.99007e+06	2.2757e+06	5.23504e+06	1.55933e+06	1.99393e+06	6.70323e+06	6.40921e+06	2.15012e+06	9.27856e+06	8.69407e+06	9.28713e+06	1.40365e+06	5.36476e+06	6.70353e+06	1.20837e+07	6.00911e+06	2.23949e+06	2.00875e+06	14393527	1.14074e+07	8.95573e+06	5.4781e+06	5.58151e+06	1.79547e+06	1.02892e+07	1.98021e+06	1.20042e+06	2.11094e+06	1.81027e+06	9.19726e+06
M89T1056	88.5087	1056.16	17.6	1.93539e+06	11088192	1.93234e+07	7.4161e+06	2.53847e+06	8.60007e+06	2.24552e+06	1.13001e+07	2.10689e+06	1.96199e+06	2.47824e+06	7.70498e+06	1.843e+06	7.3424e+06	5.82745e+06	1.91945e+06	7.59762e+06	1.4509e+06	1.67121e+06	1.10407e+07	1.01058e+07	2.13688e+06	9.54236e+06	1.52271e+06	7.01746e+06	8.05597e+06	6.18744e+06	1.52099e+06	20674466	5.60081e+06	8.49278e+06	1.13239e+07	2.23046e+06	1.83501e+06	7.57356e+06	1.52364e+06	2.16897e+06	7.80405e+06	1.60615e+06	1.81298e+06	7.61729e+06	1.9083e+06	6.05139e+06	1.62991e+06	1.06552e+07	7.50916e+06
M89T995	88.5089	994.913	16.58	2.94233e+06	7.73077e+06	8.53231e+06	2.10826e+06	1.11328e+07	945542	1.73863e+06	1.16259e+06	1.38951e+06	2.06549e+06	7.40981e+06	1.55435e+06	2.10399e+06	8.03856e+06	7.64011e+06	2.11452e+06	8.6273e+06	9.06157e+06	8.53471e+06	1.3489e+07	2.12826e+06	9.25892e+06	2.06979e+06	1.25443e+07	5.73676e+06	1.06804e+07	1.26249e+07	2.68875e+06	2.29018e+06	2.81207e+06	4.77034e+06	2.25016e+06	1.93011e+06	1.72425e+06	7.78088e+06	6.33708e+06	9.02747e+06	6.84367e+06	2.09439e+06	1.24104e+06	1.10851e+07	2.5227e+06	7.65305e+06	1.488e+06	1.43249e+06	1.92958e+06
M89T1076	88.5086	1076.06	17.93	1.71716e+06	4.55572e+06	9.87747e+06	1.03767e+07	1.35946e+06	1.89246e+06	2.05259e+06	2.16029e+06	5.2887e+06	6.11307e+06	1.94581e+06	1.26678e+07	8.3388e+06	9.02312e+06	7.99028e+06	6.76123e+06	1.49292e+06	1.31967e+06	1.63592e+06	1.91831e+06	1.31663e+07	6.11719e+06	1.24636e+06	2.18303e+06	1.77944e+06	1.56699e+06	9.14877e+06	5.62801e+06	1.91687e+06	1.17802e+07	6.2235e+06	6.61864e+06	1.61171e+06	6.89036e+06	4.0959e+06	1.70721e+06	1.44071e+06	7.06003e+06	5.25528e+06	1.91092e+06	1.04813e+07	1.7755e+06	7.79654e+06	7.81515e+06	4.99535e+06	1.51261e+06
M89T117	88.5209	117.276	1.95	3.54605e+07	4.10681e+06	8.84842e+06	7.08637e+06	2.79031e+06	2.91003e+07	3.19563e+07	8.86916e+06	1.17986e+07	1.24544e+07	2.3496e+07	1.49589e+07	4.04443e+06	2.13721e+07	1.25448e+07	1.19173e+07	3.59851e+07	7.96193e+06	3.87536e+07	1.13121e+07	2.43032e+07	1.83916e+07	1.03434e+07	9.18999e+06	4.16307e+06	3.49022e+07	5.45061e+07	1.33842e+07	6.1245e+06	4.01158e+06	3.51846e+07	2.22882e+07	2.2252e+07	1.9874e+07	2.81403e+07	4.68708e+07	4.02202e+06	2.75879e+07	2.60989e+07	1.61944e+07	4.25998e+07	1.24564e+07	4.37469e+07	1.17765e+07	9.46305e+06	3.51604e+07
M89T183	88.5207	182.984	3.05	3.99109e+06	1.5763e+06	2.34625e+06	5.37775e+06	1.69203e+06	4.01733e+06	5.35718e+06	1.70908e+06	1.69627e+06	2.37e+06	3.73384e+06	5.78103e+06	5.35908e+06	5.68144e+06	3.30553e+06	5.89093e+06	5.84547e+06	4.90083e+06	2.19128e+06	3.60482e+06	1.97139e+06	5.88969e+06	1.65528e+06	1.48542e+06	1.97231e+06	1.71406e+06	3.82164e+06	6.78996e+06	5.33049e+06	2.88812e+06	1.83574e+06	2.33033e+06	7.48964e+06	2.43413e+06	2.26055e+06	1.08424e+07	1.91799e+06	1.90591e+06	2.68354e+06	2.1158e+06	1.99864e+06	1.0944e+07	7.46659e+06	1.57009e+06	1.9316e+07	7.87564e+06
M89T10	88.5249	9.73257	0.16	4.4093e+06	6.14408e+06	4.83267e+06	3.25038e+06	8.35332e+06	8.33722e+06	4.43211e+06	4.88646e+06	1.11971e+07	4.16234e+06	3.82915e+06	3.3101e+06	7.75552e+06	2.41769e+06	3.98571e+06	9.7321e+06	4.52589e+06	3.43363e+06	6.38446e+06	1.46027e+06	2.7313e+06	5.05191e+06	3.34483e+06	1.27918e+07	4.42754e+06	5.36909e+06	5.05693e+06	4.22422e+06	1.75669e+07	5.17677e+06	3.77411e+06	6.45704e+06	3.84881e+06	3.32278e+06	5.61374e+06	1.68533e+06	4.42734e+06	2.92007e+06	5.10818e+06	1.65473e+06	4.70413e+06	1.15099e+07	4.33184e+06	4.01117e+06	6.44635e+06	6.17228e+06
M89T65	88.525	65.0084	1.08	5.13714e+06	5.15585e+06	2.42566e+06	9.55105e+06	2.46829e+07	4.74084e+06	4.83955e+06	22461330	2.12311e+07	4.23825e+06	4.0474e+06	1.78172e+07	7.62237e+06	5.38515e+06	8.59733e+06	1.33446e+07	5.97648e+06	1.4207e+07	1.94512e+07	1.25827e+07	2.89313e+06	4.29328e+06	4.88659e+06	5.31818e+06	8.1771e+06	1.93678e+07	2.07496e+07	6.19327e+06	8.25172e+06	1.42082e+07	1.56027e+07	4.27169e+06	3.64993e+06	4.65562e+06	5.7167e+06	5.85386e+06	2.29306e+07	1.50834e+07	5.4075e+06	1.26001e+07	2.13031e+07	1.19636e+07	5.86393e+06	3.98964e+06	5.03302e+06	1.97689e+07
M89T27	88.5249	26.867	0.45	1.36597e+06	5.834e+06	1.06575e+06	1.31174e+06	1.21889e+06	4.66053e+06	5.34248e+06	1.19984e+06	1.28614e+06	4.55476e+06	5.25071e+06	1.06713e+06	4.08647e+06	4.26577e+06	4.80363e+06	6.61688e+06	7.64792e+06	4.66228e+06	1.35749e+06	8.35232e+06	6.43997e+06	3.39459e+06	1.38001e+07	1.20324e+06	4.90733e+06	1.22113e+06	1.45615e+06	4.14968e+06	1.27393e+06	8.1587e+06	7.07145e+06	4.28734e+06	1.21076e+06	5.6738e+06	3.94839e+06	1.5771e+06	1.37419e+06	3.98356e+06	1.46437e+06	1.19165e+06	5.23541e+06	1.34615e+06	7.58974e+06	5.01675e+06	4.48755e+06	3.95055e+06
M89T218	88.521	218.368	3.64	1.41131e+06	1.36268e+06	1.52853e+06	3.58562e+06	1.22456e+06	5.21539e+06	1.54923e+06	4.90758e+06	1.13579e+07	1.83794e+06	5.32047e+06	4.7099e+06	1.59223e+06	7.08075e+06	3.63668e+06	1.37219e+06	4.45811e+06	4.68483e+06	1.32229e+06	1.60309e+06	5.35575e+06	1.7802e+06	5.18559e+06	4.96813e+06	7.41406e+06	1.19625e+07	1.34133e+06	4.0822e+06	1.10974e+06	5.90868e+06	1.5392e+06	1.59762e+06	6.55403e+06	3.33144e+06	2.9517e+06	8.36184e+06	9.11977e+06	1.66539e+06	1.9326e+06	6.67608e+06	4.74886e+06	1.58511e+06	5.2192e+06	1.61635e+06	1.19296e+06	997702
M89T988	89.0081	987.92	16.47	1.60681e+07	3.95393e+06	1.22354e+07	1.16204e+07	1.18394e+07	1.5485e+07	1.47846e+07	7.54775e+06	1.52827e+07	1.13832e+07	1.58117e+07	7.5929e+06	1.84358e+07	1.60993e+07	2.73805e+07	1.73375e+07	1.86529e+07	1.1988e+07	2.09358e+07	1.48953e+07	1.49346e+07	1.02305e+07	9.06936e+06	1.00319e+07	1.15534e+07	1.8471e+07	2.0921e+07	1.19116e+07	1.75087e+07	1.7824e+07	1.54967e+07	1.95011e+07	1.42611e+07	1.59082e+07	1.31329e+07	1.76902e+07	2.01153e+07	2.35384e+07	1.88161e+07	1.83481e+07	2.25663e+07	2.22137e+07	1.08873e+07	2.5004e+06	9.95635e+06	1.15631e+07
M89T6	89.0596	5.70897	0.1	0	6.12265e+06	0	5.42823e+06	4.32854e+06	0	0	6.78972e+06	4.88876e+06	0	6.54422e+06	0	7.29852e+06	1.5713e+07	4.83587e+06	0	0	1.56011e+07	5.16267e+06	6.83615e+06	4.68979e+06	8.13528e+06	3.90823e+06	6.16134e+06	6.54209e+06	2.15505e+07	1.91262e+07	7.5928e+06	7.71015e+06	0	6.67738e+06	0	4.89486e+06	1.65341e+07	5.58528e+06	2.00404e+06	0	3.87989e+06	2.02736e+07	4.25866e+06	4.09484e+06	6.3235e+06	3.98929e+06	0	4.19899e+06	0
M89T75	89.0596	75.3293	1.26	4.97798e+06	5.71751e+06	6.65336e+06	6.49802e+06	3.93761e+06	8.7082e+06	3.55531e+06	4.8002e+06	1.70713e+07	1.99504e+06	1.99116e+06	1.19487e+07	1.55865e+07	2.20943e+06	1.62576e+07	1.60009e+07	2.11337e+06	1.54207e+07	5.63705e+06	4.04707e+06	1.45436e+07	2.11953e+06	1.04332e+07	2.4329e+06	1.80046e+07	6.38412e+06	7.033e+06	1.30296e+07	1.49067e+07	6.81391e+06	1.88832e+07	1.33091e+07	8.26656e+06	3.97194e+06	2.40409e+06	3.56699e+06	5.81718e+06	6.56867e+06	6.72782e+06	5.61855e+06	5.1898e+06	7.76536e+06	1.06955e+07	1.20505e+07	9.55616e+06	9.58959e+06
M89T25	89.0596	24.8417	0.41	1.47528e+06	4.81136e+06	1.37911e+06	1.4828e+06	1.13675e+07	1.27241e+06	6.01139e+06	5.08547e+06	7.71462e+06	1.38943e+06	3.63622e+06	1.54339e+07	5.71296e+06	1.48437e+06	4.98593e+06	1.35489e+06	1.5454e+06	1.65619e+06	1.70672e+06	1.69774e+06	1.63322e+06	4.62488e+06	4.68951e+06	1.70987e+06	6.684e+06	1.59195e+06	1.72517e+06	5.57836e+06	1.51751e+06	8.2697e+06	8.31129e+06	1.58332e+06	1.50206e+06	1.43416e+06	1.40556e+06	5.29566e+06	1.4566e+06	1.36176e+06	1.52721e+06	5.08292e+06	3.9627e+06	8.20051e+06	1.39538e+06	8.2295e+06	1.53465e+06	1.78552e+06
M89T329	89.0791	329.36	5.49	6.91633e+06	6.39128e+06	4.47094e+06	4.9981e+06	5.07511e+06	2.31307e+07	5.42852e+07	2.69596e+07	2.87004e+07	7.47502e+06	8.45946e+06	9.15639e+06	4.84966e+06	1.10964e+08	1.11265e+08	9.49739e+07	4.64839e+07	5.54178e+08	2.78251e+07	1.88441e+07	2.66014e+07	4.40102e+07	7.39259e+06	1.21774e+07	2.67841e+07	1.04131e+08	109769694	8.24522e+07	5.24396e+07	1.35005e+08	6.19866e+07	6.16268e+06	4.44191e+06	6.51833e+06	5.66054e+06	4.44162e+06	6.22687e+06	5.73495e+06	9.03161e+06	6.57029e+06	7.22715e+06	5.69575e+06	5.93221e+06	8.36777e+06	7.73829e+06	6.63806e+06
M89T980	89.0788	980.17	16.34	3.75061e+06	8.06377e+06	8.28004e+06	8.34662e+06	7.09685e+06	1.05035e+07	6.85129e+06	2.38097e+06	1.05794e+07	2.00266e+06	8.63744e+06	3.38405e+06	6.70039e+06	7.32828e+06	1.19578e+07	7.60644e+06	1.76988e+06	1.82836e+06	8.30107e+06	4.78936e+06	7.09106e+06	1.67753e+06	3.01155e+06	8.67222e+06	1.48685e+07	9.78561e+06	2.24251e+06	1.73017e+07	2.29775e+06	9.61331e+06	2.81604e+06	8.82939e+06	1.82249e+06	7.63695e+06	4.63344e+06	2.18208e+06	1.29567e+07	9.85956e+06	1.77308e+06	1.40923e+07	9.13e+06	1.07379e+07	5.65382e+06	2.84449e+06	6.77887e+06	2.32995e+06
M89T967	89.079	967.113	16.12	5.44975e+07	1.81305e+07	2.23828e+07	1.96228e+07	1.68352e+07	4.74448e+06	1.34965e+07	2.09776e+06	1.76679e+07	4.46052e+07	1.80272e+07	4.96089e+07	1.91846e+07	2.40827e+07	1.65882e+07	3.17942e+07	4.49447e+07	4.56219e+07	1.62688e+07	1.50446e+07	1.23417e+07	1.86285e+07	2.92564e+06	4.15139e+06	2.71765e+06	2.3461e+07	4.132e+07	4.14645e+06	4.10511e+07	3.16244e+07	1.85483e+06	1.46609e+07	1.03763e+06	1.40439e+07	1.27539e+07	4.33891e+07	1.60546e+07	1.44655e+07	1.82407e+07	1.5335e+07	1.75913e+07	1.49396e+07	1.90052e+07	3.76293e+07	4.03967e+07	4.45575e+07
M89T954	89.079	953.885	15.9	4.24933e+06	2.05951e+07	1.3171e+07	2.08425e+07	1.5314e+07	3.63501e+06	9.47798e+06	1.05178e+07	1.71529e+07	4.13635e+06	8.85537e+06	4.05153e+06	1.4649e+07	1.35171e+07	3.06892e+06	3.26317e+06	3.36954e+06	3.59429e+06	1.11038e+07	1.6054e+07	9.45188e+06	1.90704e+07	4.33098e+06	2.06085e+07	1.46871e+07	7.6398e+06	3.56807e+06	1.90023e+07	3.56294e+06	3.63479e+06	1.5148e+06	3.36666e+06	2.10182e+07	1.90356e+07	2.258e+07	3.58796e+06	1.2518e+07	9.97094e+06	1.69659e+07	4.16885e+06	4.78986e+06	1.22095e+07	1.23421e+07	2.89772e+06	2.85657e+06	882495
M89T906	89.079	905.866	15.1	6.66548e+06	1.74696e+06	1.58172e+06	6.79284e+06	7.11429e+06	1.55368e+06	1.71661e+06	1.60697e+06	4.37325e+06	1.62573e+06	5.84357e+06	5.57006e+06	1.55782e+06	3.88356e+06	4.69452e+06	2.01058e+07	5.6692e+06	4.29998e+06	4.3437e+06	8.54199e+06	2.0625e+06	1.23619e+07	3.06888e+07	4.97236e+06	1.6856e+06	2.05426e+07	5.74259e+06	4.44866e+06	1.82251e+06	7.77872e+06	9.40591e+06	1.59353e+06	1.05375e+07	6.84715e+06	5.90508e+06	2.29562e+07	4.74619e+06	4.31629e+06	2.38628e+07	5.92929e+06	2.63452e+06	1.22703e+07	4.0741e+06	1.18067e+07	1.83989e+06	2.07511e+06
M90T993_1	89.5066	992.671	16.54	9.06447e+07	1.13575e+08	3.40795e+06	1.77307e+08	224439692	2.41667e+08	1.96215e+08	1.10242e+08	2.10096e+08	9.0078e+07	9.46562e+07	1.55269e+08	1.96595e+08	2.57758e+08	2.67938e+08	2.45195e+08	2.31879e+08	2.84627e+08	2.85112e+08	1.22343e+08	5.13461e+07	219940577	136333980	2.37e+08	2.73101e+08	2.5863e+08	1.33823e+08	3.06298e+08	2.38486e+08	2.67141e+08	2.44947e+08	2.1737e+08	2.16404e+08	9.30296e+07	2.53027e+08	2.38931e+08	2.53338e+08	213203224	1.58184e+08	1.76189e+08	2.20836e+08	2.33711e+08	2.12403e+08	2.13585e+08	1.46296e+08	3.94888e+07
M90T1141	89.5061	1141.09	19.02	2.34907e+07	3.53188e+07	3.71385e+07	3.32194e+07	3.4615e+07	2.43919e+07	3.15964e+07	2.69354e+07	1.79272e+07	2.91561e+07	2.41735e+07	1.51973e+07	2.86441e+07	4.33291e+07	1.42544e+07	2.82031e+07	5.73217e+07	6.78711e+07	1.27926e+07	3.3098e+07	2.71503e+07	1.88229e+07	2.22368e+07	1.83052e+07	2.64242e+07	7.94286e+07	2.69785e+07	2.33019e+07	2.00665e+07	1.48092e+07	2.59735e+07	6.83265e+07	5.22463e+07	3.31303e+07	5.93103e+07	2.57006e+07	1.76909e+07	2.73707e+07	6.00601e+07	4.03505e+07	2.50348e+07	3.08457e+07	6.4113e+07	2.12878e+07	1.2544e+07	3.30664e+07
M90T1114	89.5063	1113.87	18.56	4.36696e+07	5.08975e+07	8.94704e+07	6.09753e+07	1.21588e+08	5.67292e+07	4.95135e+07	1.30218e+07	1.20885e+07	6.57309e+07	1.25281e+07	3.69047e+07	4.9931e+07	1.34982e+07	1.41438e+07	7.9804e+07	5.3691e+07	4.40613e+07	1.27451e+07	6.47114e+07	3.24223e+07	1.35016e+07	3.86219e+07	8.5483e+07	3.69903e+07	9.28715e+07	6.17744e+07	5.65281e+07	1.2798e+08	1.36638e+08	1.34592e+07	5.5879e+07	1.08825e+08	4.38852e+07	1.33463e+07	1.32864e+07	1.18623e+07	6.68613e+07	7.387e+07	9.10595e+07	7.3735e+07	3.2776e+07	1.25829e+07	1.19302e+07	4.38724e+07	1.27378e+07
M90T1188	89.5063	1187.8	19.8	1.17203e+06	6.00959e+06	2.79614e+06	1.51166e+07	8.45014e+06	7.46218e+06	6.82695e+06	4.22881e+06	1.64856e+07	1.6329e+07	2.01187e+06	1.34047e+06	1.45143e+06	7.26099e+06	1.77351e+06	1.20961e+07	2.96949e+06	9.20892e+06	1.75029e+07	7.10333e+06	7.71723e+06	9.91365e+06	2.80714e+06	2.43941e+06	1.3758e+07	3.13474e+06	9.88637e+06	1.11241e+07	7.96034e+06	1.76897e+06	1.58631e+06	5.40105e+06	1.42179e+06	3.05684e+06	3.26291e+06	2.765e+06	8.35033e+06	4.58409e+06	1.3339e+06	8.26349e+06	9.42755e+06	7.58352e+06	5.1065e+06	1.5607e+07	2.2822e+06	1.56197e+06
M90T1154	89.5061	1154	19.23	3.15461e+06	3.82278e+06	1.53585e+07	3.53255e+06	1.24237e+07	3.05896e+06	3.37791e+06	3.0665e+07	1.48593e+07	3962138	2.04343e+07	1.19342e+07	3.13611e+07	3.24439e+06	1.38508e+07	4.12255e+07	3.90728e+06	4.33331e+06	1.86221e+07	2.9905e+06	2.6935e+07	2.31796e+07	3.96051e+06	4.53658e+06	2.95288e+07	4.22964e+06	2.95513e+07	3.96552e+06	1.67377e+07	1.69368e+07	1.13757e+07	1.33424e+07	3.61223e+06	2.04186e+07	4.10592e+06	1.71854e+07	1.23539e+07	2.86889e+06	3.21723e+06	3.12727e+06	1.34763e+07	3.59713e+06	3.54005e+06	1.26666e+07	3.02663e+07	1.24614e+07
M90T1195	89.5063	1194.9	19.92	4.36353e+06	6.43524e+06	1.08018e+07	1.72681e+06	909286	848464	3.2449e+06	968531	1.73212e+06	2.196e+06	6.82504e+06	4.33662e+06	2.53542e+06	3.63127e+06	5.91603e+06	872310	1.21286e+07	8.80842e+06	1.71965e+06	3.49518e+06	889142	1.15926e+06	2.21296e+06	6.9313e+06	2.07549e+06	1.73986e+07	2.23617e+06	9.19052e+06	1.28335e+06	6.6071e+06	679224	4.38158e+06	4.75292e+06	1.78538e+07	1.87948e+06	8.89695e+06	7.78315e+06	3.53224e+06	4.78343e+06	4.48213e+06	882777	3.11029e+06	3.34312e+06	1.46024e+06	1.64811e+06	903560
M90T1124	89.5062	1124.24	18.74	3.49833e+07	8.72469e+06	3.70204e+07	2.80074e+07	9.52275e+06	3.36814e+07	5.4916e+07	5.89188e+07	3.20353e+07	1.05311e+07	9.51362e+07	3.39114e+07	3.76932e+07	7.98985e+07	3.99038e+07	1.02088e+07	1.06707e+07	1.05425e+07	3.65408e+07	4.3829e+07	4.01508e+07	4.1302e+07	4.44384e+07	9.90613e+06	3.18236e+07	1.1221e+07	4.15587e+07	2.95405e+07	1.06415e+07	9.81291e+06	2.61655e+07	1.08511e+07	1.00082e+07	3.47881e+07	1.04748e+07	7.45577e+07	1.01305e+08	3.44251e+07	8.5146e+06	3.3487e+07	3.60174e+07	4.50609e+07	4.08376e+07	6.91673e+07	3.4545e+07	6.85551e+07
M90T1099	89.5063	1099.24	18.32	1.53539e+07	4.71161e+07	1.70944e+07	5.3997e+07	1.83906e+07	1.85055e+07	1.91756e+07	1.94272e+07	1.81381e+08	1.23754e+08	7.74081e+07	1.78948e+07	9.15043e+07	1.9567e+08	1.99068e+07	9.16093e+07	1.87468e+07	1.88346e+07	1.7505e+07	1.83778e+08	1.94975e+07	1.82024e+07	7.73205e+07	8.54293e+07	6.57747e+07	9.92679e+07	1.91029e+07	8.12511e+07	2.14668e+07	1.86711e+07	2.67479e+08	1.30854e+08	9.41201e+07	8.1807e+07	1.89383e+07	1.99148e+07	1.93468e+07	7.63501e+07	5.89692e+07	9.45836e+07	7.3718e+07	1.83399e+07	5.95473e+07	8.45019e+07	1.69532e+07	5.93234e+07
M90T1067	89.5063	1066.86	17.78	1.11076e+08	127074947	3.96208e+07	9.28946e+07	2.9187e+08	3.40989e+07	1.30841e+08	3.77861e+07	2.51887e+08	1.17794e+08	3.58832e+07	1.77303e+08	1.74116e+08	2.00957e+08	3.9276e+07	273517391	8.80938e+07	1.10013e+08	3.50856e+07	1.22827e+08	2.94937e+08	1.35939e+08	1.5757e+08	3.70527e+07	230406914	9.77944e+07	3.80457e+07	1.0958e+08	2.18967e+08	141743502	3.30163e+07	1.08263e+08	3.46773e+07	1.27569e+08	3.58152e+07	1.49177e+08	3.40276e+07	1.64876e+08	1.77871e+08	1.70442e+08	1.14013e+08	1.2983e+08	1.27119e+08	104955767	2.24877e+08	3.45754e+07
M90T74	89.5058	73.8657	1.23	2.42955e+06	8.67852e+06	2.68423e+06	1.09885e+07	1.06514e+07	8.31373e+06	1.62104e+07	2.97403e+06	1.09502e+07	9.6117e+06	2.66925e+06	1.03375e+07	1.033e+07	1.03063e+07	1.28016e+07	1.25559e+07	1.74762e+07	1.47475e+07	8.80287e+06	1.32224e+07	7.16394e+06	2.3498e+06	7.98388e+06	1.3588e+07	1.89649e+07	2.774e+06	3.2473e+06	1.526e+07	3.11399e+06	3.38966e+06	1.54295e+07	1.10993e+07	8.69692e+06	1.39753e+06	1.03459e+07	4.41804e+06	5.90326e+06	1.7254e+07	1.18286e+07	6.60558e+06	6.11342e+06	3.07183e+06	1.06355e+07	9.85671e+06	5.83839e+06	1.86783e+07
M90T1178	89.5061	1177.91	19.63	5.30616e+06	1.08425e+07	1.4198e+07	9.34464e+06	9.59687e+06	1.61157e+06	6.9049e+06	9.10387e+06	2.49393e+06	9.68245e+06	1.12497e+07	5.14791e+06	6.98857e+06	6.7394e+06	1.57962e+07	1.27569e+07	9.7093e+06	1.08163e+07	1.01206e+07	1.15273e+07	5.61508e+06	7.20996e+06	2.71846e+06	1.78168e+07	1.2156e+07	7.18252e+06	1.28971e+07	1.58163e+07	9.9113e+06	7.15882e+06	1.87002e+07	1.65256e+07	1.14839e+07	2.95363e+06	6.51166e+07	1.14949e+07	1.25452e+07	5.56212e+06	9.09195e+06	1.44371e+06	5.01169e+06	2.00583e+06	9.84113e+06	8.30525e+06	2.21086e+07	2.03699e+07
M90T1042	89.5063	1041.7	17.36	1.5642e+08	1.44294e+08	1033712957	1.55365e+08	1.7247e+08	8.14984e+08	1.41332e+08	1045845546	2.08535e+08	2.66966e+08	9.12751e+08	5.72277e+08	1.96981e+08	4.48892e+08	5.61028e+07	1.19786e+08	143464811	1.58657e+08	5.06182e+07	1.3899e+08	1.49631e+08	1.86847e+08	3.0363e+08	5.42918e+07	1.44095e+08	1.392e+08	5.28538e+07	4.94146e+07	1.14627e+08	179675276	4.93775e+07	1.69683e+08	1.43661e+08	4.70079e+08	8.4337e+08	3.94064e+08	935703532	1.3934e+08	2.80668e+08	1.17518e+08	191453885	1.68456e+08	4.07642e+08	1.39817e+08	2.05501e+08	7.59941e+08
M90T1165	89.5062	1165.16	19.42	1.13558e+07	2.10211e+07	2.34509e+07	1.16549e+07	1.55967e+07	2.36762e+07	1.56953e+07	8.17576e+06	1.63386e+07	1.95177e+07	1.47085e+07	1.51545e+07	3.33426e+06	1.45539e+07	1.06493e+07	3.33364e+06	1.11064e+07	1.37223e+07	1.70424e+07	1.67186e+07	3.86283e+06	1.20154e+07	5.47011e+07	4.40342e+06	4.60048e+06	3.40642e+07	1.51379e+07	1.94409e+07	1.36795e+07	1.30312e+07	4.34428e+06	1.25916e+07	8.49165e+06	2.51308e+07	4.84038e+06	1.84513e+07	1.34847e+07	1.75856e+07	2.05774e+07	2.26053e+07	1.25533e+07	1.64472e+07	2.25888e+07	1.30322e+07	9.29877e+06	3.03701e+06
M90T1054	89.5064	1053.55	17.56	1.35833e+08	1.92417e+08	5.01669e+07	1.18421e+08	2.09882e+08	5.14774e+07	1.23528e+08	4.60287e+07	1.15389e+08	1.79533e+08	4.72572e+07	4.23364e+07	2.35389e+08	1.44305e+08	915079820	4.26894e+07	1.13424e+08	124228558	1007340796	2.61991e+08	1.53461e+08	1.86725e+08	2.00867e+08	7.96327e+08	1.60119e+08	4.1777e+07	9.48807e+08	1.7847e+08	4.20486e+07	1.85718e+08	5.69272e+08	1.2829e+08	3.65268e+08	1.67277e+08	4.69466e+07	4.44641e+07	4.41335e+07	3.73895e+07	1.60891e+08	1.24504e+08	1.12144e+08	259953271	1.00591e+08	1.26563e+08	1.76971e+08	4.55478e+07
M90T993_2	90.0077	993.212	16.55	5.4022e+06	1.16459e+06	1.73116e+06	5.53441e+06	1.285e+06	5.43171e+06	1.03949e+06	1.37763e+06	5.33359e+06	1.72786e+06	1.52212e+06	1.3245e+06	6.42007e+06	1.69936e+07	2.45446e+06	1.57405e+06	1.21637e+07	1.16081e+07	7.75131e+06	9.3369e+06	7.47276e+06	1.80201e+07	8.52032e+06	1.13442e+06	2.03153e+07	2.43545e+07	8.63588e+06	1.61657e+07	1.23773e+07	1.92825e+07	7.83854e+06	1.2551e+06	1.76832e+06	1.03672e+06	1.63967e+06	1.6784e+06	2.29661e+06	1.02689e+06	1.71282e+06	1.17499e+07	1.38654e+07	1.49855e+06	7.71304e+06	1.146e+06	1.06022e+06	1.62552e+06
M90T1045	90.0076	1045.16	17.42	1.02881e+07	5.41456e+07	4.77553e+07	7.78917e+07	3.64882e+06	6.26985e+07	1.36575e+07	3.80411e+06	4.22103e+06	3.37027e+07	2.83181e+06	2.21489e+07	7.50187e+06	3.45263e+06	1.05436e+07	8.41694e+06	2.80398e+07	1.25102e+07	3.43117e+06	9.83094e+06	1.01298e+07	1.33936e+07	1.39244e+07	6.54429e+07	1.32109e+07	1.24925e+07	2.84657e+06	3.13814e+06	2.9554e+06	3.15154e+06	3.15847e+06	9.62819e+06	4.0123e+06	1.67394e+07	3.77121e+07	1.0708e+07	1.12346e+07	3.66515e+06	2.4028e+07	5.57383e+07	3.22241e+06	3.46943e+06	4.65414e+07	2.51302e+07	2.90204e+06	3.52938e+06
M90T1055	90.0075	1054.73	17.58	2.89426e+06	3.03681e+06	3.55533e+06	3.63889e+06	3.3385e+06	3.19906e+06	3.22252e+06	7.28012e+07	3.48298e+06	3.03386e+06	2.11263e+07	1.06919e+07	1.13707e+07	3.35252e+06	3.33939e+06	1.77681e+07	2.85204e+06	1.14167e+07	5.91514e+07	9.91513e+06	1.14929e+07	8.06531e+06	3.05948e+06	3.09637e+06	2.88791e+06	3.09014e+06	1.20605e+07	1.51283e+07	5.45877e+07	4.84845e+07	2.69104e+06	1.34417e+07	1.87447e+07	3.03281e+06	3.06651e+06	1.36231e+07	1.06389e+07	2.83839e+06	1.6334e+07	3.09352e+06	1.04404e+07	5.06265e+07	3.29382e+06	3.23798e+06	2.82009e+06	1.61517e+07
M90T1035	90.0072	1035.26	17.25	3.55035e+06	3.04998e+06	3.34708e+06	3.48277e+06	2.80133e+07	2.64322e+06	1.14169e+07	3.2879e+06	2.28804e+07	3.47661e+06	1.17464e+07	2.75923e+06	13200885	3.84927e+07	1.33258e+07	2.85432e+06	2.34658e+06	8.22321e+06	2.82072e+06	1.74992e+07	3.32248e+06	9.7677e+06	2.23506e+06	2.93235e+06	1.27592e+07	1.03919e+07	2.44266e+06	1.14362e+07	2.35822e+06	2.03574e+06	3.6904e+07	2.30897e+06	1.66475e+07	1.1939e+07	3.12987e+06	2.90996e+06	8.75065e+06	1.18064e+07	2.54544e+06	2.94093e+06	2.26696e+07	2.11504e+06	2.17417e+06	9.42362e+06	1.43413e+07	1.42832e+07
M90T1106	90.0076	1105.68	18.43	786152	5.48279e+06	938632	4.45797e+06	833699	2.57197e+06	9.55321e+06	1.11254e+07	1.1773e+06	5.00174e+06	2.4114e+06	1.10585e+06	3.65064e+06	1.33522e+07	1.27452e+06	3.43293e+06	1.26349e+06	1.09533e+06	1.39377e+07	8.87796e+06	1.24599e+06	5.78943e+06	2.86764e+06	6.12614e+06	3.85352e+06	1.05867e+06	4.75153e+06	1.10476e+07	4.59902e+06	1.31726e+06	1.18558e+06	8.22868e+06	5.39568e+06	4.7032e+06	2.41695e+06	1.21469e+06	3.13598e+06	920073	2.04602e+06	9.87534e+06	3.02312e+06	984015	3.45818e+06	1.2054e+06	1.03534e+06	9.19653e+06
M90T1089	90.0071	1089.41	18.16	7.05952e+06	1.28119e+07	1.66411e+06	1.55604e+06	2.47997e+06	3.89904e+06	8.26371e+06	1.51329e+06	8.65049e+06	1.33824e+06	1.46826e+06	1.35392e+07	2.10952e+07	1.53499e+06	9.07128e+06	6.57784e+06	1.16687e+07	1.34219e+07	1.35208e+06	1.23572e+07	6.47798e+06	7.70524e+06	4.95778e+06	1.07106e+06	1.14255e+07	1.45693e+06	1.29492e+07	4.83156e+06	1.34606e+06	1.82197e+07	1.78823e+07	1.70436e+07	7.30245e+06	1.39426e+06	1.40789e+06	1.33443e+06	3.55305e+06	6.1982e+06	5.0447e+06	6.04523e+06	1.5921e+06	1.29173e+06	6.65424e+06	4.42371e+06	9.99342e+06	3.7347e+06
M90T1066	90.007	1066.47	17.77	7.36449e+06	2.54667e+06	2.97218e+06	2.50469e+06	1.3205e+07	2.4366e+06	1.68415e+07	2.67921e+06	2.85162e+07	2.62305e+06	1.32668e+07	7.05326e+06	1.12475e+07	1.56687e+07	1.12524e+07	8.20961e+06	6.19767e+06	1.90344e+07	2.26272e+06	1.64073e+07	9.70708e+06	2.07465e+07	1.05442e+07	2.39171e+06	1.10817e+07	1.78642e+07	1.35888e+07	1.24893e+07	2.30125e+06	2.2813e+06	9.52097e+06	2.28526e+06	2.46713e+06	2.15143e+07	2.31861e+06	8.83662e+06	1.26959e+07	2.15126e+06	2.23286e+06	2.62972e+06	7.86989e+06	2.78466e+06	2.41731e+06	1.14941e+07	2.97046e+07	1.19891e+07
M90T1012	90.0077	1012.22	16.87	1.24846e+06	5.08545e+06	1.24048e+06	4.47278e+06	6.507e+06	1.63106e+06	7.43646e+06	1.43964e+06	5.52197e+06	9.4402e+06	1.50688e+06	9.02856e+06	1.03496e+07	1.54962e+06	5.75518e+06	1.97277e+07	1.36715e+06	6.38317e+06	1.35469e+06	6.73415e+06	3.55951e+06	1.24806e+06	1.06858e+06	1.255e+06	8.6825e+06	1.19017e+06	1.05579e+06	7.16294e+06	7.20693e+06	1.06293e+06	1.98361e+06	1.84918e+07	5.21053e+06	935859	8.14118e+06	1.23986e+06	5.37125e+06	1.26894e+06	1.09376e+06	5.58765e+06	5.71281e+06	3.10025e+07	4.14941e+06	5.2568e+06	6.05409e+06	1.55022e+07
M90T1119	90.0076	1119.27	18.65	1.10859e+06	1.51017e+06	635709	492607	761010	4.66183e+06	1.93395e+06	863993	4.09193e+06	2.50828e+06	834062	7.76337e+06	1.09106e+06	2.58973e+06	3.23172e+06	2.78622e+06	1.21203e+07	965154	978991	1.06568e+06	5.92907e+06	3.15389e+06	2.45143e+06	971064	4.03015e+06	861971	3.1687e+06	777503	5.56822e+06	1.04044e+06	6.11574e+06	1.6621e+06	3.80791e+06	2.4089e+06	2.90998e+06	938618	4.93086e+06	819934	752979	731512	4.80188e+06	9.23003e+06	758529	1.49661e+06	8.00266e+06	791318
M90T234	90.0149	234.19	3.9	944754	4.43219e+06	5.03681e+06	4.50004e+06	4.76092e+06	941959	1.0096e+06	852917	2.67679e+06	3.52764e+06	6.95777e+06	1.01538e+06	7.47775e+06	799026	2.52165e+06	718666	5.28645e+06	762607	696956	1.03113e+06	712481	3.19913e+06	5.69462e+06	4.84398e+06	8.18471e+06	941787	732118	3.12135e+06	2.15031e+06	887396	6.70172e+06	8.50353e+06	5.49397e+06	952103	7.91014e+06	8.90665e+06	9.90146e+06	9.16997e+06	810555	2.99403e+06	1.3155e+06	3.99962e+06	723948	817220	4.12571e+06	781326
M90T68	90.0195	68.4826	1.14	6.52173e+06	1.17206e+06	3.58762e+06	5.40677e+06	1.26926e+06	1.03678e+06	3.41847e+06	2.8483e+06	1.16345e+06	1.2751e+06	4.76492e+06	4.98583e+06	974096	4.61815e+06	4.04209e+06	3.68694e+06	2.72725e+06	1.08682e+06	932184	8.64741e+06	3.66094e+06	4.59586e+06	4.3853e+06	2.16213e+06	4.02591e+06	3.14254e+06	912628	2.19812e+06	2.45541e+06	6.06604e+06	4.28187e+06	2.60311e+06	4.57539e+06	1.0797e+06	1.10387e+06	851881	3.4972e+06	1.15239e+06	1.48047e+07	3.78215e+06	3.93223e+06	4.71662e+06	5.51128e+06	942870	4.62894e+06	8.3692e+06
M90T16	90.0195	15.7438	0.26	4.38279e+06	880941	3.50609e+06	3.02078e+06	929564	3.51848e+06	864978	936587	849092	994766	931596	748800	651396	757420	3.36728e+06	821584	3.56115e+06	1.113e+06	2.60384e+06	865985	4.80989e+06	3.08754e+06	3.09539e+06	2.06727e+06	4.87938e+06	857888	3.09884e+06	944058	3.51248e+06	4.6413e+06	664652	1.05195e+06	4.68789e+06	924723	951976	882292	3.11591e+06	995705	981759	3.33277e+06	828299	2.42222e+06	3.38614e+06	5.4618e+06	3.41431e+06	4.11033e+06
M90T53	90.0195	52.51	0.88	980977	889571	3.42831e+06	3.03746e+06	9.19411e+06	6.20278e+06	2.9618e+06	5.3141e+06	825596	985743	3.47779e+06	2.70609e+06	1.59818e+07	734455	1.0353e+06	902036	2.35684e+06	2.80966e+06	2.34886e+06	885425	2.92494e+06	5.10852e+06	974425	776243	5.0156e+06	4.39926e+06	1.3192e+07	3.15021e+06	3.92197e+06	925468	1.0692e+06	966641	839370	947292	3.69282e+06	1.07276e+06	5.51645e+06	659159	1.04698e+06	1.1338e+06	1.03043e+06	4.39926e+06	991913	1.34427e+07	2.53345e+06	693685
M90T27	90.0195	26.9915	0.45	925560	879844	3.34905e+06	3.47454e+06	965449	4.02332e+06	8.50205e+06	983288	896758	943648	1.15516e+06	3.10766e+06	849463	3.12725e+06	663364	1.39486e+07	3.73201e+06	961524	834717	759542	2.50082e+06	3.96546e+06	7.17449e+06	3.44555e+06	951688	3.57251e+06	614939	3.62978e+06	4.85856e+06	3.57002e+06	2.64773e+06	1.00909e+06	759744	594027	842395	873380	742219	1.10974e+06	871780	880823	814296	2.28714e+06	691204	697563	2.59314e+06	3.04101e+06
M90T93	90.0549	93.2449	1.55	1.54811e+08	1.61021e+08	2.11332e+08	1.86188e+08	1.70481e+08	2.41891e+08	2.45726e+08	2.06269e+08	1.69302e+08	1.72954e+08	2.39108e+08	2.85569e+08	2.15617e+08	2.12611e+08	2.16645e+08	2.96491e+08	1.43017e+08	3.22523e+08	2.40647e+08	217240663	2.4556e+08	2.10487e+08	1.38197e+08	1.60505e+08	1.57009e+08	2.63824e+08	2.09177e+08	1.50241e+08	1.54697e+08	2.06399e+08	1.60945e+08	1.56898e+08	1.4861e+08	2.38508e+08	1.4581e+08	1.1746e+08	1.24378e+08	1.27522e+08	2.99405e+08	1.3419e+08	1.79531e+08	1.86507e+08	3.16165e+08	2.6244e+08	1.96246e+08	2.03845e+08
M90T103	90.0549	102.624	1.71	58141029	5.8074e+07	6.32018e+07	6.20359e+07	7.31726e+07	7.23754e+07	7.67759e+07	6.79724e+07	5.37486e+07	9.00562e+07	7.78654e+07	8.85974e+07	7.03992e+07	7.91336e+07	8.80407e+07	8.33354e+07	6.31389e+07	1.70145e+07	7.37173e+07	6.93871e+07	7.31588e+07	7.05519e+07	5.13602e+07	5.05554e+07	5.89973e+07	8.14975e+07	5.98871e+07	4.97008e+07	5.03358e+07	5.64243e+07	4.95483e+07	5.96668e+07	5.6926e+07	7.68139e+07	5.97985e+07	5.68035e+07	5.62962e+07	5.62048e+07	9.15367e+07	5.94293e+07	7.38911e+07	6.54896e+07	1.81865e+07	8.62984e+07	6.0793e+07	6.88808e+07
M90T78	90.0548	78.3008	1.31	3.81977e+06	7.78783e+06	5.83432e+06	3.89121e+06	4.22416e+06	6.57819e+06	4.09082e+06	7.04364e+06	5.7404e+06	3.02194e+06	6.60561e+06	2.47982e+06	2.80703e+06	5.39427e+06	5.17371e+06	3.93065e+06	1.67335e+06	5.65914e+06	5.70486e+06	5.17593e+06	6.42321e+06	6.41963e+06	5.87516e+06	8.16891e+06	5.1561e+06	6.01352e+06	6.01829e+06	8.43305e+06	6.2267e+06	8.25284e+06	6.86223e+06	4.77801e+06	7.31224e+06	2.19229e+06	7.67036e+06	7.20496e+06	4.81032e+06	6.96145e+06	4.78043e+06	7.34815e+06	5.76155e+06	3.49227e+06	1.3778e+06	6.66075e+06	6.1281e+06	2.11608e+06
M90T154	90.0548	154.014	2.57	2.68566e+07	2.68299e+07	2.19895e+07	2.04124e+07	1.82182e+07	1.7315e+07	3.44761e+07	3.7697e+06	1.61924e+07	2.78952e+07	1.81365e+07	3.22805e+07	1.49558e+07	2.30448e+07	1.48294e+07	1.69257e+07	1.19453e+07	3.99873e+07	1.81316e+07	2.07371e+07	2.32623e+07	2.96136e+07	1.38617e+07	1.2883e+07	1.29255e+07	1.73261e+07	1.97501e+07	1.46706e+07	1.58724e+07	2.5125e+07	1.40868e+07	1.54473e+07	3.59505e+06	2.56711e+07	1.34589e+07	2.13001e+07	1.0627e+07	9.91828e+06	1.61455e+07	1.21056e+07	1.19132e+07	1.73962e+07	2.26055e+07	1.97095e+07	2.17708e+07	2.32135e+07
M90T182	90.0549	181.574	3.03	2.12622e+07	4.62781e+07	4.50219e+06	2.76284e+07	1.9473e+07	2.44231e+07	4.61104e+06	3.15239e+07	1.72599e+07	1.22746e+07	1.51138e+07	2.25312e+07	4.18726e+06	2.76653e+07	3.63358e+07	4.81209e+06	2.40652e+07	1.8979e+07	3.47311e+07	2.50014e+07	3.46889e+07	3.43245e+07	3.18197e+07	2.26176e+07	2.38259e+07	2.50163e+07	4.11501e+06	4.36191e+06	1.96221e+07	2.89352e+07	4.52744e+06	3.6199e+06	8.24651e+07	1.93099e+07	3.71345e+06	8.03056e+07	1.65073e+07	3.95622e+06	1.87894e+07	3.76033e+06	1.37297e+07	4.51286e+06	2.9207e+07	3.8771e+07	4.86372e+06	3.02828e+07
M90T4	90.0549	4.34608	0.07	5.05163e+06	8.04594e+06	1.05817e+07	5.74528e+06	3.59129e+06	7.80171e+06	0	7.6316e+06	4.3442e+06	4.94066e+06	8.13272e+06	0	7.10285e+06	4.6469e+06	4.86508e+06	0	0	6.82579e+06	6.85343e+06	4.98804e+06	1.17869e+07	6.14682e+06	0	7.87555e+06	3.29782e+06	4.15387e+06	6.00455e+06	0	0	8.79101e+06	9.18888e+06	3.89063e+06	5.56089e+06	0	5.67891e+06	4.58969e+06	5.25626e+06	4.81878e+06	3.42453e+06	4.63086e+06	0	4.38495e+06	0	6.72425e+06	5.76839e+06	0
M90T54	90.0548	54.069	0.9	4.75946e+06	4.49655e+06	1.77894e+06	1.03929e+07	2.01218e+06	5.85676e+06	1.59003e+06	1761606	3.93456e+06	5.9343e+06	8.426e+06	2.43551e+06	4.38456e+06	4.5073e+06	4.48814e+06	1.02456e+07	1.42397e+06	1.35072e+06	7.28249e+06	1.41812e+06	1.35686e+07	7.99913e+06	2.01389e+06	5.90975e+06	4.48147e+06	4.5516e+06	1.9343e+06	1.52255e+06	1.77904e+06	1.34799e+06	1.6439e+06	4.11307e+06	7.89806e+06	2.44183e+06	6.19495e+06	7.08303e+06	1.33164e+06	1.24922e+06	4.37837e+06	5.25628e+06	1.39475e+06	1.14383e+07	1.35744e+06	1.99368e+06	2.35242e+06	1.9283e+06
M90T34	90.0548	33.9777	0.57	1.78235e+07	6.9004e+06	1.70444e+06	2.41054e+06	6.21298e+06	1.62268e+06	1.85431e+06	7.5345e+06	6.21578e+06	7.10291e+06	5.64145e+06	2.23362e+06	5.85293e+06	5.66488e+06	6.44722e+06	1.55546e+06	1.73019e+06	1.92972e+06	5.56533e+06	1.80253e+07	1.83609e+06	1.19377e+07	2.3642e+06	7.26268e+06	3.75447e+06	7.30037e+06	1.74237e+06	1.69601e+06	1.91345e+06	7.08948e+06	7.68409e+06	5.35318e+06	5.76617e+06	2.57896e+06	1.48426e+06	5.38287e+06	6.81439e+06	1.81397e+06	8.6442e+06	7.49839e+06	1.65673e+06	1.60289e+07	1.65329e+06	2.36775e+06	2.50716e+06	2.47477e+06
M90T77	90.0912	76.7933	1.28	1.80997e+07	9.35829e+06	2.72788e+06	1.94741e+07	5.63516e+06	9.10776e+06	2.42888e+06	5.29124e+06	7.01082e+06	2.3984e+06	9.99837e+06	3.46384e+06	2.12538e+06	2.06357e+06	1.01435e+07	1.56023e+07	2.17452e+06	6.33799e+06	2.24755e+06	1.09958e+07	2.4651e+06	2.18658e+06	1.13439e+07	5.7772e+06	1.58553e+06	4.09645e+06	4.42851e+06	2.26058e+06	1.00392e+07	5.63866e+06	2.07864e+06	1.8513e+06	1.8012e+06	3.21705e+06	2.02395e+06	5.58672e+06	2.05847e+06	9.73774e+06	1.41193e+07	2.06819e+06	3.95367e+06	1.47231e+07	1.0574e+07	8.96885e+06	3.84242e+07	2.95067e+06
M90T66	90.0912	66.2131	1.1	9.36794e+06	1.2686e+07	2.98744e+07	6.05874e+06	9.19548e+06	5.51398e+06	1.38909e+07	7.62798e+06	6.15689e+06	1.6345e+07	6.13699e+06	8.00667e+06	2.82653e+07	1.81778e+07	5.2632e+06	5.71583e+06	2.94787e+07	5.17429e+06	2.25583e+07	5.28843e+06	2.15926e+07	1.4514e+07	7.37349e+06	5.59345e+06	1.61847e+07	4.55077e+06	5.81502e+06	2.71281e+07	5.39794e+06	5.2561e+06	5.06221e+06	1.67657e+07	2.02164e+07	4.64472e+07	1.5782e+07	5.92533e+06	1.58179e+07	4.96242e+06	4.91514e+06	1.65932e+07	4.81007e+06	5.04812e+06	4.83309e+06	8.40361e+06	8.39831e+06	3.18601e+07
M90T8	90.0912	8.37927	0.14	1.5616e+07	2.78191e+06	2.74142e+07	2.40328e+06	2.56549e+06	2.49167e+06	2.16031e+06	7.95949e+06	2.12544e+06	5.77981e+06	6.15654e+06	3.09522e+06	1.86865e+06	7.97464e+06	7.92259e+06	2.35638e+06	7.26588e+06	2.24558e+06	5.27148e+06	7.58603e+06	9.44229e+06	2.31518e+06	3.14767e+06	5.29549e+06	1.15113e+07	1.8416e+07	4518426	3.2303e+06	2.12139e+06	5.66968e+06	7.998e+06	6.59638e+06	6.989e+06	2.9573e+06	2.28838e+06	4.25293e+06	5.88e+06	1.85674e+06	6.29734e+06	7.59776e+06	2.06894e+06	1.99467e+06	3.50375e+06	3.34005e+06	3.01414e+06	2.52915e+06
M91T987_1	90.5068	986.519	16.44	4.52807e+08	4.6073e+08	4.57685e+08	4.34026e+08	4.67251e+08	4.71172e+08	4.66096e+08	4.91592e+08	4.77513e+08	4.82967e+08	4.5918e+08	4.14545e+08	4.51348e+08	5.02586e+08	5.41742e+08	4.85378e+08	4.91156e+08	5.174e+08	4.77306e+08	491413087	503460500	4.9803e+08	4.50876e+08	5.2038e+08	5.19824e+08	5.02481e+08	5.08174e+08	5.06784e+08	5.34714e+08	4.77367e+08	5.04543e+08	5.34471e+08	5.16328e+08	4.60033e+08	5.02585e+08	5.23392e+08	4.92136e+08	4.72905e+08	5.02966e+08	4.99617e+08	519034292	5.18879e+08	4.99098e+08	4.49499e+08	4.72485e+08	4.35249e+08
M91T896	90.5063	896.466	14.94	5.02868e+07	8.07346e+07	6.32365e+07	7.66363e+07	4.51176e+07	5.00405e+07	1.23576e+08	3.98017e+07	1.78248e+08	2.03792e+08	4.2801e+07	1.38012e+08	3.57234e+07	3.41261e+07	4.43238e+07	1.83883e+08	1.69779e+07	3.22201e+07	3.50194e+07	203326400	4.38924e+07	2.80863e+08	3.53605e+07	1.35064e+08	5.62456e+07	1.35163e+08	1.89287e+08	4.81572e+07	2.44003e+07	5.82557e+07	8.12002e+07	1.8128e+08	1.23293e+08	8.14914e+07	5.42086e+07	4.39856e+07	2.95909e+07	3.90716e+07	123767451	1.97188e+08	1.33361e+08	6.13302e+07	4.15932e+07	4.46179e+07	3.37921e+07	3.12673e+07
M91T1013	90.5066	1013.29	16.89	3.95163e+07	4.27741e+07	2.48646e+07	102203804	3.54641e+07	1.27798e+08	2.85623e+07	1.54053e+08	4.59101e+07	2.91085e+07	5.31475e+07	3.44956e+07	3.62039e+07	4.55217e+07	2.85402e+08	6.50989e+07	47508004	1.35528e+08	3.4084e+07	3.12028e+08	1.35639e+08	5.51222e+07	3.47951e+07	4.45824e+07	1.56447e+08	4.90167e+07	4.34893e+07	4.01245e+07	3.27712e+07	2.80375e+08	3.82561e+07	3.37211e+07	1.20943e+08	4.26852e+07	1.2905e+08	4.47374e+07	3.84239e+07	3.22943e+07	2.9574e+08	3.36857e+06	3.24563e+07	3.43606e+07	2.89239e+08	1.22353e+08	1.18838e+08	2.90913e+08
M91T1025	90.5066	1024.57	17.08	2.0844e+07	2.44447e+07	1.96044e+07	2.45063e+07	1.94314e+07	2.51956e+07	2.86715e+07	2.21511e+08	2.2037e+08	2.46619e+07	2.22276e+08	2.34365e+07	2.88243e+07	3.50818e+07	5.95829e+07	4.68376e+07	3.02068e+07	2.12943e+08	2.84451e+07	1.41461e+08	2.14685e+08	4.53434e+07	2.01432e+07	2.41094e+08	2.17762e+08	2.20764e+08	3.45643e+07	4.18879e+07	3.48712e+07	1.25423e+08	3.95486e+07	3.04084e+07	4.63132e+07	1.90806e+07	2.16078e+08	2.4147e+07	2.65578e+07	2.3096e+08	2.19906e+08	2.24837e+07	2.37612e+07	2.33566e+08	1.40265e+08	202919126	4.61908e+07	2.2206e+07
M91T1042	90.5065	1041.84	17.36	2.38607e+08	3.19754e+07	2.24666e+08	1.50074e+07	2.47634e+08	2.62667e+07	3.23015e+07	2.32106e+08	3.25965e+07	1.5108e+07	2.07451e+07	216376250	4.9103e+07	3.28325e+07	2.60447e+08	1.95261e+07	4.70092e+07	2.61046e+07	2.35088e+08	1.79228e+07	2.54606e+08	1.56455e+07	1.10444e+07	1.8284e+07	2.22145e+07	2.52087e+07	2.39104e+07	2.34134e+07	1.84516e+07	1.80233e+07	2.27557e+07	2.32336e+08	2.60574e+08	1.04617e+07	2.24541e+07	4.33175e+07	2.1058e+07	2.06508e+07	1.55552e+07	2.19821e+07	2.65346e+07	2.28684e+08	2.6437e+07	2.5119e+07	211521336	2.5089e+08
M91T804	90.5063	803.511	13.39	7.90185e+07	1.28349e+07	3.67866e+07	5.26683e+07	4.72139e+07	4.20644e+07	1.32546e+07	6.1638e+07	4.44379e+07	1.18379e+07	3.52618e+07	3.04852e+08	1.28505e+07	5.38086e+07	1.24786e+07	5.25337e+07	1.04493e+07	3.90536e+07	3.87579e+07	8.09581e+07	1.25674e+07	3.42494e+07	1.53314e+08	1.18927e+07	1.29733e+07	5.15053e+07	3.86855e+07	3.9463e+07	5.67631e+07	6.50948e+07	2.42057e+06	1.33641e+07	1.43601e+07	1.63134e+08	7.51145e+07	1.3706e+07	1.37539e+07	6.76589e+07	1.49642e+07	1.32917e+07	1.58046e+07	5.14765e+07	6.88058e+07	1.22559e+08	1.66216e+08	1.18537e+07
M91T791	90.5063	790.828	13.18	1.61589e+07	7.08426e+07	5.29691e+07	5.75097e+07	6.17716e+07	6.52354e+07	4.94073e+07	4.96622e+07	4.1981e+07	6.86137e+07	1.57523e+07	1.68381e+07	1.68208e+07	1.7119e+07	8.97049e+07	5.1744e+07	1.75441e+07	7.7042e+07	4.50665e+07	5.28241e+07	1.96655e+08	3.95251e+07	1.60878e+07	1.18871e+08	1.11229e+08	7.07469e+07	5.7025e+07	5.03449e+07	7.52832e+07	1.81798e+07	1.79717e+07	2.35734e+08	2.15646e+08	1.44793e+07	7.95862e+07	1.06194e+08	3.20441e+08	1.85627e+07	1.79207e+07	1.25064e+08	1.32862e+08	1.96609e+07	1.04283e+08	1.6578e+07	1.61935e+07	8.82237e+07
M91T934	90.5063	934.142	15.57	1.20664e+07	2.99815e+06	1.05114e+07	2.37793e+07	1.28867e+07	3.49525e+06	1.04988e+07	2.04456e+07	4.37358e+06	4.44e+06	2.04776e+07	3.35603e+06	1.07158e+07	3.55933e+07	9.54894e+06	3.8266e+06	1.86991e+07	1.4733e+07	3.25605e+06	3.24296e+06	4.81898e+06	3.86335e+06	1.27025e+07	3.91662e+06	4.22988e+06	1.69915e+07	4.85909e+06	3.92942e+06	2.9827e+07	1.40472e+07	2.33535e+07	3.85718e+06	3.58145e+07	1.00905e+07	4.21904e+06	17423474	2.22993e+07	2.15014e+07	1.83817e+07	5.24023e+06	2.4768e+07	2.46031e+07	1.5617e+07	1.52126e+07	3.23845e+06	1.27477e+07
M91T766	90.5063	766.46	12.77	1.55377e+07	3.85654e+06	3.98941e+07	1.441e+08	4.48311e+07	8.22407e+07	1.8067e+07	4.71213e+07	3.50743e+07	4.1904e+07	1.24221e+08	1.62055e+07	1.74078e+07	4.59618e+06	4.7852e+07	5.44663e+07	4.15381e+07	3.86083e+07	2.86235e+07	1.14645e+08	1.80339e+07	4.67794e+07	4.06318e+07	4.42756e+07	4.73742e+07	1.8632e+08	6.67585e+07	3.92312e+07	7.05475e+07	4.47241e+07	1.89358e+07	1.80545e+07	1.70893e+07	5.61747e+07	5.62536e+07	6.47548e+07	1.83946e+07	1.2211e+07	1.28582e+08	5.99876e+07	5.30816e+07	1.94711e+07	2.03208e+07	1.70805e+07	4.26174e+07	1.49824e+07
M91T949	90.5064	949.105	15.82	6.98456e+06	5.5112e+06	5.20917e+06	6.29033e+06	6.77793e+06	4.10522e+06	1.60622e+06	1.25414e+07	2.16049e+06	2.16046e+06	8.23708e+06	1.99096e+06	1.82771e+06	1.91876e+06	7.00459e+06	2.35147e+06	6.35473e+06	2.16724e+06	1.81321e+06	1.87102e+06	2.48404e+06	2.57362e+06	9.44928e+06	1.10949e+07	1.14921e+07	1.00962e+07	2.88546e+06	11379748	1.00658e+07	1.80709e+06	4.75787e+06	2.51181e+06	1.00375e+07	6.93883e+06	9.41198e+06	2.22079e+06	1.14848e+07	1.17241e+07	1.09116e+07	2.40502e+06	1.2569e+07	1.16607e+07	1.77727e+06	7.60659e+06	3.00903e+07	1.15066e+07
M91T1055	90.5064	1054.96	17.58	1.06002e+07	2.27006e+07	3.4495e+07	1.15267e+07	1.25189e+07	1.16121e+07	2.32225e+08	1.66248e+07	2.06015e+08	2.01285e+08	1.16708e+07	26383368	2.40645e+08	2.05277e+07	4.54158e+07	1.75465e+07	2.19418e+08	2.787e+07	2.1185e+07	1.79188e+07	3.36475e+07	2.29646e+08	1.53312e+07	1.50496e+07	2.36366e+08	2.14432e+07	2.90616e+07	2.34161e+08	2.4139e+08	2.30403e+08	2.25668e+07	1.57063e+07	2.12313e+07	1.37069e+07	1.54571e+07	1.99177e+08	2.415e+08	1.9285e+07	1.87292e+07	2.17396e+08	1.00698e+07	2.49132e+08	2.22162e+08	215060865	1.62345e+07	2.24263e+08
M91T832	90.5063	832.112	13.87	1.18536e+08	4.70012e+07	1.64188e+08	1.38514e+08	1.44621e+07	4.15565e+07	4.09032e+07	1.28207e+08	6.12705e+07	1.63712e+07	1.5191e+07	1.30672e+07	1.4601e+07	1.44104e+07	4.24123e+07	1.46033e+08	1.86737e+08	1.74154e+08	4.86571e+07	1.6084e+07	1.53976e+07	1.68226e+07	3.7603e+07	1.83818e+08	1.72414e+07	4.41375e+07	2.19068e+07	1.63506e+07	1.47695e+08	1.74268e+07	1.7648e+07	1.88019e+07	4.62162e+07	1.23879e+07	1.35615e+08	1.38007e+08	1.53609e+08	1.70611e+07	4.47802e+07	2.08294e+08	1.8908e+07	1.35257e+08	4.01613e+07	1.30027e+07	5.12764e+07	3.76624e+07
M91T720	90.5064	720.332	12.01	6.19207e+07	6.17445e+07	2.41293e+07	4.76079e+07	2.52574e+07	5.65117e+07	7.12007e+07	2.32484e+07	2.95092e+07	7.05877e+07	2.45534e+07	6.32746e+07	7.1139e+07	7.0131e+07	5.12817e+07	6.80338e+07	1.2056e+06	7.14292e+07	4.18052e+07	2.54253e+07	6.97888e+07	6.48989e+07	6.28559e+07	6.92113e+07	7.31893e+07	4.08168e+07	2.30552e+07	6.25284e+07	4.57444e+07	1.46171e+06	7.00906e+07	7.38083e+07	7.29538e+07	2.1168e+07	6.27561e+07	2.74339e+07	2.77783e+07	6.76027e+07	1.03016e+08	2.90203e+07	3.04851e+07	6.89059e+07	5.74913e+07	6.38019e+07	4.75909e+07	6.26151e+07
M91T646	90.5067	646.097	10.77	9.65447e+07	1.06912e+08	1.07086e+07	1.00216e+08	1.04124e+08	1.01047e+08	1.14373e+08	1.16096e+07	1.13725e+07	1.13504e+07	1.34752e+07	8.62056e+06	1.0849e+08	9.3973e+07	3.05765e+07	1.44542e+07	1.04982e+08	2.12132e+07	1.24612e+07	1.0073e+07	123333109	1.72005e+07	1.06337e+08	1.43991e+07	1.09779e+08	1.49133e+07	1.3506e+07	1.50726e+07	1.62841e+07	1.1407e+08	1.08584e+08	1.60779e+07	1.17284e+07	1.58919e+07	1.88137e+07	1.1862e+08	933087	1.04486e+08	114300419	1.06232e+08	1.09713e+07	1.69307e+07	1.20616e+08	9.99613e+07	9.95762e+07	9.48923e+07
M91T916	90.5063	915.879	15.26	1.86166e+07	6.44825e+06	4.15594e+07	2.30997e+07	2.39301e+07	1.73489e+07	5.35405e+06	3.04212e+07	7.1677e+06	7.02695e+06	6.25344e+06	4893528	4.76143e+07	1.9515e+07	3.11386e+07	6.73029e+06	3.43989e+07	3.76727e+07	5.73419e+06	5.98933e+06	2.83459e+07	6.53243e+06	2.01262e+07	6.83724e+06	4.41075e+07	6.09084e+06	6.60981e+06	3.87183e+07	3.09839e+07	4.3232e+07	6.71894e+06	7.88241e+06	7.95285e+06	2.75949e+07	2.85202e+07	2.72031e+07	2.517e+07	6.57711e+06	7.14213e+06	7.09363e+06	7.86459e+06	2.84339e+07	2.10205e+07	2.15832e+07	1.95182e+07	2.35553e+07
M91T818	90.5063	817.845	13.63	1.15983e+07	5.53842e+07	1.11232e+07	1.22145e+07	9.39798e+07	3.12577e+07	4.12981e+07	1.04114e+07	3.47143e+07	5.10947e+07	4.43928e+07	1.13574e+07	4.46869e+07	7.19534e+07	5.01784e+07	1.1173e+07	1.2451e+07	1.41251e+07	5.16564e+07	1.03802e+08	6.13893e+07	5.25088e+07	9.48775e+06	1.25847e+07	1.71796e+08	4.76269e+07	3.87426e+07	1.27563e+08	1.3334e+07	5.79891e+07	1.3634e+07	1.61394e+08	4.37142e+07	1.07896e+07	1.25986e+07	6.3205e+07	1.25175e+07	4.68329e+07	1.75364e+08	1.46809e+07	8.33113e+07	2.09167e+07	4.26367e+07	1.04202e+07	1.14699e+07	4.14062e+07
M91T987_2	90.5257	987.395	16.46	2786493172	2816662924	2710098378	2641195429	3603861379	2831377414	2880589924	2873030558	2823646013	2795665895	2768376203	2693446673	2700296687	2618804369	2822829503	2770191956	2734862893	2915323880	2699916199	2725330686	2847257913	2783824942	2628080628	2818682003	2818168211	2895199389	2744018446	2766380338	2721411816	2585801870	2674687734	2798827946	2781371398	2657378648	2684317612	2679155957	2581633550	2651136316	2706175705	2695062652	2788965857	2786617623	2666323018	2827882721	2815991582	2779146783
M91T118_1	90.5258	117.522	1.96	8.82545e+08	5.10646e+08	5.16801e+08	5.23407e+08	5.45222e+08	5.36269e+08	9.26803e+08	9.32828e+08	5.38689e+08	9.28815e+08	5.35837e+08	8.30511e+08	5.8624e+08	970542847	5.08098e+08	5.13066e+08	9.44654e+08	4.92297e+08	5.01931e+08	9.40609e+08	9.01508e+08	9.23516e+08	9.23863e+08	5.21776e+08	5.08856e+08	5.24123e+08	5.55049e+08	5.22884e+08	9.58382e+08	5.41285e+08	9.90693e+08	1.39635e+08	9.23546e+08	8.88192e+08	9.24473e+08	4.92136e+08	5.07506e+08	5.2384e+08	8.77034e+08	4.88177e+08	4.74009e+08	5.47283e+08	9.53071e+08	898649428	920602379	5.41842e+08
M91T1016	90.5257	1015.81	16.93	3595961627	1691896738	7.53174e+08	8.83552e+08	1102868449	1495849152	1035513495	1580551508	2715214712	1255784885	3.63213e+08	1373691839	1003423942	3.44416e+08	380879980	1174203549	3.61825e+08	1760178047	3.52197e+08	3.7213e+08	3.72029e+08	3.50441e+08	1146840166	6.21695e+08	7.58678e+08	9.02834e+08	1206604367	3033048941	3719290607	1561777941	3379770160	3281064116	9.98628e+08	3.34187e+08	3.68592e+08	9.73895e+08	3110419319	3078133396	1314800095	1405483021	3.53441e+08	3180580311	3463629444	1402746043	3498886107	1278588598
M91T358_1	90.5258	358.158	5.97	7.30867e+08	2090759942	5.31637e+08	2093776845	1729098312	8.52923e+08	205536500	2483907936	9.55664e+08	1.86955e+08	3.87319e+08	6.05894e+08	6.60127e+08	191354261	5.45839e+08	1061105558	1123821653	5.94525e+08	1639630491	9.83039e+08	1767999745	522955239	5.5344e+08	6.44217e+08	3728538246	1261678201	2036149948	1209634132	8.55383e+08	837776832	1540283499	5.75968e+08	7.59036e+08	6.64045e+08	9.08844e+08	7.1218e+08	1525038536	6.07809e+08	1.99439e+08	1.86162e+08	6.5298e+08	3455803129	9.1696e+08	6.8028e+08	1.79846e+08	6.94621e+08
M91T253	90.5258	252.698	4.21	2.74346e+08	2.30025e+08	2.15571e+08	2.58928e+08	7.35499e+07	6.88906e+08	3.20109e+08	7.56571e+07	7.89745e+07	6.04891e+07	6.79852e+07	6.92051e+08	7.24546e+07	285899219	2.50737e+08	5.8452e+08	6.18334e+07	7.53637e+07	2.88124e+08	3.75324e+08	6.76431e+07	6.77229e+07	2.18531e+08	2.85324e+08	2.81339e+08	271760886	4.23685e+08	2.87661e+08	2.79399e+08	7.30708e+07	3.74746e+08	6.1822e+08	360121279	2.33233e+08	7.63882e+07	2.30933e+08	2.89184e+08	3.36748e+08	296373978	6.2224e+07	6.62291e+07	2.81225e+08	6.13656e+08	1.97581e+08	6.72386e+07	2.78468e+08
M91T483	90.5257	482.749	8.05	1665296047	6.23543e+08	1458471321	1260207077	1607258064	5.80428e+08	1036615004	1794003761	1714988750	1397616716	1602975151	4.99735e+08	366074341	1710461957	1162687476	1676262808	4.89872e+08	1614973742	1745411957	1596695120	1719589170	1778406614	1053808988	505705719	1590972293	4.32266e+08	1511224805	5.05962e+08	1489651563	1892319962	1464789673	1523817006	5.8071e+08	1644480035	1194121999	1869371928	4.85647e+08	6.26748e+08	5.13206e+08	1647302138	1401577336	1010569969	1746339418	4.35724e+08	5.8703e+08	5.68239e+08
M91T157	90.5258	156.847	2.61	5.70624e+07	2.83691e+08	3.14888e+08	3.62267e+08	2.22107e+08	2.74312e+08	5.9559e+07	2.10956e+08	2.64409e+08	5.36644e+07	2.33706e+08	5.44955e+07	5.8381e+07	5.89071e+07	2.58192e+08	2.67965e+08	2.28736e+08	5.54412e+07	2.5886e+08	5.7219e+07	5.91497e+07	5.50442e+07	6.28176e+07	3.0199e+08	4.69009e+08	2.70976e+08	2.58449e+08	4.52321e+08	1.9056e+08	2.28925e+08	2.28865e+08	5.65638e+07	5.94916e+07	3.46942e+08	4.07471e+08	2.05682e+08	5.0376e+07	269036354	4.54884e+08	5.04742e+07	5.59928e+07	6.12934e+07	6.1655e+07	3.61075e+08	5.87235e+07	245484012
M91T1164	90.5258	1163.87	19.4	2.53698e+08	4.81744e+08	2.9046e+08	3.73975e+08	3.40733e+08	3.06605e+08	2.70371e+08	7.19174e+07	8.06457e+07	3.82753e+08	2.49774e+08	3.09633e+08	7.2019e+07	7.00584e+07	3.01429e+08	74791711	4.25336e+08	8.06985e+07	6.57455e+08	7.17682e+07	4.04309e+08	2.64535e+08	8.2502e+07	3.20897e+08	4.14189e+08	347505497	8.25341e+07	2.64993e+08	7.55398e+07	3.78673e+08	3.39621e+08	3.87348e+08	3.29143e+08	2.41377e+08	3.62282e+08	3.78321e+08	2.90692e+08	7.08521e+07	4.29398e+08	4.21531e+08	2.57875e+08	3.81697e+08	7.32742e+07	3.96358e+08	2.46071e+08	6.58503e+07
M91T604	90.5253	604.226	10.07	1025587372	4.27144e+08	9.40466e+07	382543334	1.01231e+08	4.16569e+08	396994894	7.27412e+08	3.48738e+08	1.15778e+08	2373877653	3.815e+08	1.04653e+08	4.4388e+08	9.51741e+07	6.31945e+08	4.42838e+08	6.12852e+08	113592494	342658486	3.46883e+08	417702955	4.15281e+08	1.00885e+08	4.14383e+08	1.2249e+08	519666395	4.16334e+08	5.07819e+08	5.16266e+08	892458963	1629443199	4.38449e+08	9.43622e+07	4.14319e+08	1.16114e+08	1439909199	112251000	9.93282e+07	4.13786e+08	1.00147e+08	3.97253e+08	4.31574e+08	4.338e+08	105382565	396320104
M91T243	90.5258	242.729	4.05	7.38487e+07	6.28218e+07	2.64261e+08	3.08133e+08	7.80425e+07	7.54496e+07	7.72151e+07	3.56994e+08	4.75835e+08	8.13651e+07	7.19509e+07	7.54057e+07	5.57752e+08	2.36255e+08	3.56121e+08	8.01902e+07	7.0636e+07	2.77559e+08	3.01094e+08	3.33655e+08	3.86976e+08	2.62338e+08	6.54391e+07	3.47846e+08	3.06349e+08	2.95385e+08	8.3878e+07	3.87891e+08	346704909	3.19471e+08	2.40245e+08	74836720	8.22817e+07	6.01517e+07	3.65655e+08	2.59352e+08	3.18618e+08	8.04347e+07	2.64729e+08	3.76583e+08	5.32786e+08	3.06381e+08	8.58659e+07	3.9174e+08	5.41546e+08	4.45868e+08
M91T448	90.5257	447.851	7.46	1100020580	1.76008e+08	1.91422e+08	1.90918e+08	1336367600	9.55417e+08	8.72964e+08	4.78154e+08	645714353	9.2438e+08	2.08003e+08	9.59506e+08	2.07091e+08	2.04298e+08	2.10334e+08	1.98422e+08	6.14742e+08	9.28446e+08	6.28303e+08	2.02064e+08	6.90818e+08	6.85457e+08	1295578206	1616955766	1780826127	2.10709e+08	7.31394e+08	198012948	1067682197	6.08302e+08	5.3776e+08	8.18513e+08	636027875	7.70576e+08	7.95402e+08	5.30763e+08	1182079454	1.88902e+08	1701782012	188238817	544213129	6.43419e+08	9.02914e+08	2694002735	2986718752	7.83382e+08
M91T1186	90.5253	1186.44	19.77	262969820	7.95564e+08	4.4515e+08	1.1372e+08	2.11963e+08	3.48309e+08	3.97994e+08	9.12255e+07	478366880	6.5944e+08	6.3456e+08	4.81204e+08	1.96006e+08	1.03221e+08	2.89216e+08	8.89056e+07	512079288	8.8584e+08	5.94648e+08	3.70262e+08	3.10291e+08	5.40809e+08	1.29136e+08	2.08092e+08	6.55868e+08	5.77099e+08	9.28347e+08	2.82511e+08	2.38927e+08	1.81227e+08	280059978	5.95868e+08	3.00144e+08	7.57302e+08	4.05611e+08	4.54618e+08	385564965	1.02477e+08	3.93679e+08	2.72357e+08	6.46584e+08	2.16421e+08	6.52006e+08	4.49677e+08	6.5184e+08	2.51957e+08
M91T225_1	90.5258	225.376	3.76	4.39143e+08	7.19873e+07	7.46189e+07	2.8282e+08	7.32433e+07	3.49061e+08	8.49523e+07	3.13542e+08	2.97112e+08	7.90156e+07	8.46496e+07	6.5554e+08	8.96442e+07	330059480	2.85088e+08	318329735	7.33673e+07	4.28243e+08	379026219	2.95181e+08	7.62612e+07	4.37643e+08	7.26147e+07	341972010	866178319	4.6517e+08	8.78829e+07	416491609	3.79607e+08	2.71483e+08	7.42809e+07	8.49991e+07	8.38351e+07	7.72301e+07	2.89532e+08	8.05836e+07	3.76593e+08	7.66204e+07	2.42416e+08	2.39203e+08	7.99484e+07	2.1043e+08	5.47551e+08	282709386	2.82846e+08	3.06499e+08
M91T331	90.5258	331.249	5.52	463334930	3.67358e+08	4.53161e+08	201501307	6.38556e+08	9.28323e+08	3010818907	7.27812e+08	1569087326	4.39149e+08	6.78132e+08	7.06387e+08	5.51859e+08	8.95826e+08	8.50549e+08	2834763788	8.68765e+08	1187488387	7.87414e+08	1928369349	702072397	2089209425	1.91333e+08	7.04131e+08	8.18164e+08	1052614431	4.59422e+08	669837344	6.14038e+08	6.96369e+08	2438135126	6.41079e+08	6.95302e+08	1062799639	4.72811e+08	2.03165e+08	4.94945e+08	2047582863	1.89283e+08	171104388	7.36424e+08	1130124416	9.49954e+08	5.92193e+08	1043484826	2374853020
M91T216	90.5258	215.994	3.6	1.00314e+08	1290607004	9.29848e+08	2.2693e+08	8.75643e+08	4.0879e+08	1410973279	3.18322e+08	1.03352e+08	1460299279	1422969396	1.04809e+08	1202601119	2.33711e+08	2.57911e+08	1.09666e+08	1228904024	1.00156e+08	410839082	3.78179e+08	7.13242e+08	2.84243e+08	1.04012e+08	2.60999e+08	9.97849e+07	4.33604e+08	1167108176	3.05923e+08	1.07506e+08	3.01537e+08	6.4608e+08	1156617298	1168797108	1365676602	4.05758e+08	7.58844e+08	322075444	1.04644e+08	3.82107e+08	1.00708e+08	203021602	2.91494e+08	1.06183e+08	9.36936e+07	2.62494e+08	100898961
M91T1065	90.5257	1065.47	17.76	9.64264e+08	2.42123e+08	2.3081e+08	2.29668e+08	9.14185e+08	6.81178e+08	2008756560	1105055427	5.86667e+08	4.92009e+08	9.25981e+08	9.33397e+08	2.26238e+08	3558304527	7.36283e+08	2589291898	2.41257e+08	1053188741	5813810247	4590017565	2.30527e+08	2.33296e+08	8.48455e+08	5.06264e+08	2450877679	9.00287e+08	5.5656e+08	7.9217e+08	8.13687e+08	1325341546	1045041154	1546967141	2.44593e+08	2.45605e+08	5853504289	1158151958	5.72926e+08	8.7335e+08	2119247353	4041519018	2.56213e+08	2536496280	8.67423e+08	1363457355	8.99385e+08	3607378704
M91T673	90.5253	672.981	11.22	5.17391e+08	3.95232e+08	5.03027e+08	5.27936e+08	2.88853e+08	2.41186e+08	1.1909e+08	1.09695e+08	7.98406e+08	9.72009e+08	1.07727e+08	376371522	1.21557e+08	3.29154e+08	7.15435e+08	1.21565e+08	1435366190	1.1836e+08	1920471521	1.19539e+08	1.24442e+08	9.83699e+08	1151295255	1.20615e+08	4.88837e+08	1.25487e+08	1088467486	1.18937e+08	1.18183e+08	1.17013e+08	2829021485	1.10424e+08	1.19313e+08	1.06403e+08	3.7504e+08	1.16918e+08	3.83748e+08	1.12524e+08	1.0489e+08	4.97487e+08	1.13381e+08	3.74521e+08	3.99036e+08	1649141276	5.90289e+08	3.71011e+08
M91T436	90.5257	436.455	7.27	9.37302e+08	2366097831	1125829321	2902186138	2.02719e+08	1079768077	6.57032e+08	218116190	8.1017e+08	5.85221e+08	2826727557	6.20444e+08	3149101603	2919476428	2677095849	2521737214	736379745	1.86504e+08	5.75885e+08	2890014065	6.38446e+08	3.06113e+08	4.77994e+08	1.99632e+08	2.10591e+08	3055793495	752497341	2554893384	5.54396e+08	1043101152	4.72242e+08	750536261	4.75878e+08	5.3982e+08	9.60425e+08	2.02437e+08	1005844883	2465763401	1.95756e+08	5.53098e+08	6.24249e+08	6.39599e+08	8.27691e+08	172276253	1.93058e+08	5.40982e+08
M91T268	90.5258	267.968	4.47	8.79018e+07	8.02367e+07	2.89345e+08	2.05573e+08	2.6056e+08	9.47044e+07	3.30338e+08	1015493816	6.84639e+08	2.1026e+08	6.48829e+08	9.01396e+07	2.95636e+08	2.81318e+08	3.88135e+08	371786583	2.40211e+08	392183174	3.65771e+08	7.57136e+08	4.70949e+08	722309154	2.14107e+08	2.79066e+08	2.91578e+08	3.10492e+08	365231323	2.31548e+08	4.99335e+08	7.88014e+08	2.78942e+08	9.78836e+07	2.52691e+08	2.99788e+08	7.05521e+08	2.33633e+08	8.21698e+07	3.00903e+08	4.1085e+08	2.32374e+08	5.84447e+08	3.01538e+08	2.91492e+08	2.56425e+08	2.47957e+08	2.22679e+08
M91T592	90.5253	592.053	9.87	3.26786e+08	683486542	5.84007e+08	4.54338e+08	5.22003e+08	4.0157e+08	3.93835e+08	7.71423e+08	1.16597e+08	1.03342e+08	1.07675e+08	4.25468e+08	1.06055e+08	1.03425e+08	3.98323e+08	602127943	4.06389e+08	1.00596e+08	1572119141	5.21053e+08	1.03736e+08	4.12843e+08	3.2834e+08	1.70356e+08	4.20147e+08	1128118203	4.71991e+08	4.7747e+08	3.63624e+08	1.03352e+08	9.98569e+07	105772143	4.51019e+08	9.74617e+07	6.11837e+08	1.01354e+08	1.05245e+08	4.65161e+08	1.10653e+08	5.87742e+08	4.79668e+08	5.28144e+08	4.65424e+08	5.70787e+08	3.9783e+08	5.52073e+08
M91T524	90.5256	524.411	8.74	5.36841e+08	4.57045e+08	8.30777e+08	3120745561	4.63757e+08	1151529533	1.94045e+08	2072790178	6.4529e+08	1.92892e+08	1.93265e+08	5.40731e+08	5.90317e+08	6.20925e+08	4.26936e+08	1465267837	2062291578	4033847176	3406691436	4.84814e+08	6.13206e+08	7.74499e+08	403314879	1048013339	5.86007e+08	4.99644e+08	1897778862	4.82605e+08	2060537678	4020522155	5.43361e+08	503496499	2.01666e+08	1.80006e+08	4.29833e+08	2195651396	1.93256e+08	8.18063e+08	2358598612	1098991923	2.00827e+08	8.3664e+08	4.91431e+08	1.80543e+08	543660608	615270490
M91T1115_1	90.5258	1115.33	18.59	129370575	1.22149e+08	4.46058e+08	6.49208e+08	1.4413e+08	1.43431e+08	5.40018e+08	1410384623	1.42958e+08	1176564318	676438683	1.35882e+08	5.73052e+08	1.37053e+08	1.55301e+08	1964871401	1292867399	5.79952e+08	1.31852e+08	6.09202e+08	3.97233e+08	5.20562e+08	4.75431e+08	1.49054e+08	1.57919e+08	4.72208e+08	8.83907e+08	1.53817e+08	4.96341e+08	5.37934e+08	6.08066e+08	1.49384e+08	1.36652e+08	1985002813	1.55053e+08	5.31744e+08	1.37294e+08	147957079	4.53142e+08	2112857947	1.44439e+08	3.8362e+08	1.46711e+08	5.89364e+08	1.38788e+08	1.3856e+08
M91T614_1	90.5253	614.431	10.24	1.04138e+08	4.37536e+08	4.31463e+08	4.82781e+08	8.43891e+08	3.41884e+08	3.86618e+08	1.12096e+08	386405899	1.10355e+08	1.02104e+08	4.66665e+08	1354629891	6.08867e+08	914978415	4.39106e+08	3.78943e+08	3.19208e+08	1.13018e+08	3.91072e+08	4.4197e+08	1.11251e+08	4.53876e+08	622491504	3.91082e+08	1.14912e+08	1.1552e+08	4.30134e+08	1.08989e+08	3.98319e+08	1.13569e+08	1.11864e+08	6.67775e+08	9.31317e+07	3.43145e+08	1.1138e+08	1.10618e+08	5.02019e+08	1.0748e+08	6.81443e+08	5.12485e+08	1.10187e+08	3.43093e+08	317952428	4.78604e+08	5.20856e+08
M91T1144_1	90.5258	1144.47	19.07	4.00248e+08	5.2375e+08	3.8211e+08	3.95594e+08	5.67108e+08	3.37807e+08	3.84789e+08	3.17997e+08	4.90016e+08	5.67941e+08	3.92022e+08	3.90814e+08	8.61239e+08	1.0962e+08	7.6606e+08	4.26038e+08	3.53768e+08	7.12309e+08	1.12914e+08	4.83706e+08	2.90665e+08	4.1548e+08	4.73346e+08	4.43473e+08	3.45084e+08	4.25016e+08	3.80018e+08	1.06088e+08	1.08241e+08	1.06164e+08	8.45605e+08	6.93009e+08	1.0725e+08	1.04053e+08	3.59157e+08	4.81338e+08	1.02755e+08	9.89941e+07	8.78619e+08	9.80915e+07	3.95205e+08	587456476	1.03361e+08	9.16227e+07	9.67606e+07	627508256
M91T557	90.5256	556.767	9.28	2062909316	3.70274e+08	5.78573e+08	1.56386e+08	2128463257	166311924	9.82978e+08	951446560	7.43566e+08	1461282758	6.02303e+08	1724373093	1238483847	5.16225e+08	1.78991e+08	5.1708e+08	1.67214e+08	1.62477e+08	1.60151e+08	5.90723e+08	5.64496e+08	772858034	1427521922	1301733734	5.44535e+08	6.56101e+08	6.49328e+08	1.80942e+08	4.69449e+08	1.78785e+08	4.62699e+08	463154189	1056854924	4.53844e+08	1.70375e+08	5.69399e+08	7.63248e+08	1462353429	1.55367e+08	1.56552e+08	3.90677e+08	6.00044e+08	5.51193e+08	5.30406e+08	4.71096e+08	387004451
M91T1130	90.5258	1130.35	18.84	4.35814e+08	4.11429e+08	6.83172e+08	6.09281e+08	1.51651e+08	1.42344e+08	5.39552e+08	546611352	6.10295e+08	5.11217e+08	5.8379e+08	1097964326	6.02207e+08	2483420585	1.60193e+08	1.5493e+08	1.51519e+08	1.51894e+08	1630770410	1.50835e+08	5.34565e+08	5.90636e+08	3.05223e+08	5.57153e+08	1.61719e+08	3.43392e+08	1.61398e+08	1217642985	5.24882e+08	1250626683	5.92842e+08	8.71504e+08	1.44004e+08	141280439	5.04128e+08	4.76942e+08	1754441616	1.51448e+08	144208055	1.4833e+08	3.92524e+08	3.46833e+08	1050831808	8.00971e+08	1240166002	370083938
M91T637	90.5253	636.719	10.61	3.92534e+08	4.71724e+08	4.59934e+08	3.56779e+08	4.63536e+08	3.86554e+08	627991542	1145359605	3.27443e+08	4.33053e+08	311134822	5.69221e+08	3.68278e+08	4.05645e+08	1275216626	9.05684e+08	6.89548e+08	1.32178e+08	1.28889e+08	3.70476e+08	1.35799e+08	1242200916	3.36026e+08	5.96619e+08	6.4921e+08	3.93021e+08	1712029556	3.67575e+08	1262362313	4.3642e+08	1.35273e+08	1.36802e+08	1.31954e+08	1.2227e+08	5.92578e+08	3.7067e+08	6.24901e+08	1.40721e+08	1328133664	4.94905e+08	4.36739e+08	1162929925	3.16244e+08	4.6844e+08	3.97257e+08	4.55605e+08
M91T314	90.5258	314.492	5.24	4.44316e+08	1.22638e+08	4.66787e+08	1597933375	6.62404e+08	4.47781e+08	1.28376e+08	4.76566e+08	1.37851e+08	4.61387e+08	6.55499e+08	959897770	5.70974e+08	1022663932	6.40608e+08	1.26136e+08	5.42292e+08	1.18212e+08	5.63884e+08	1.31201e+08	6.82149e+08	1.28164e+08	1304867735	5.96647e+08	569830012	5.92872e+08	3.92824e+08	3.93169e+08	1.30861e+08	4.31288e+08	1.31791e+08	438046614	3.85297e+08	1.24459e+08	506017821	1790303446	5.12038e+08	1.19632e+08	1685973092	1180410926	6.83274e+08	1.2161e+08	4.58227e+08	3.86374e+08	4.55621e+08	1.22504e+08
M91T389	90.5257	388.586	6.48	5.43935e+08	3.79708e+08	554420066	9.66183e+08	2012145281	2260853904	3124571286	5.06188e+08	6.72806e+08	2453484977	7.65715e+08	1607317766	863389458	3004133520	2362008850	8.16889e+08	1786647773	4.08592e+08	5.90824e+08	6.59747e+08	1821539621	2033444173	1979826036	6.54607e+08	4.41425e+08	5.98958e+08	7.51517e+08	1865924233	7.21536e+08	6.76017e+08	7.08229e+08	4.36938e+08	414409056	5.79338e+08	6.58235e+08	4.01895e+08	1490572726	7.05199e+08	2369217315	6.14121e+08	4.87122e+08	3.96599e+08	4.0463e+08	1826521034	1484773186	3.94966e+08
M91T1040	90.5258	1040.46	17.34	2109569467	9.59796e+08	2.05293e+08	2.28672e+08	7.8822e+08	7.4408e+08	8.52236e+08	9.11953e+08	239102060	1465097432	7.32702e+08	2.25153e+08	8.79794e+08	240445817	2.42796e+08	2.33677e+08	2.15761e+08	1035595208	2.36512e+08	2.08088e+08	2.31637e+08	2.09791e+08	9.87963e+08	1059483181	7.40198e+08	933967004	6.07091e+08	1424380355	7.47174e+08	7.32455e+08	6.05231e+08	8.27514e+08	2.31677e+08	2.23738e+08	2.41297e+08	8.06498e+08	1019590771	6.04753e+08	1128549592	2.15003e+08	2.25613e+08	1556752773	1475403022	1340536409	6.95898e+08	1.98015e+08
M91T401	90.5257	400.751	6.68	974069628	1840178680	6.55872e+08	8.01147e+08	2.21501e+08	2.13402e+08	2.1803e+08	8.22993e+08	9.27251e+08	215594296	1061534526	2.20206e+08	6.24011e+08	234486774	2.40603e+08	9.77529e+08	2.27658e+08	1493886161	7.23064e+08	9.69273e+08	2.34162e+08	2.11737e+08	2.11218e+08	738569360	2.41309e+08	2.18562e+08	7.427e+08	2.19073e+08	8.67828e+08	6.65738e+08	6.69988e+08	1265564059	1187005252	5.75945e+08	4.7894e+08	9.32796e+08	2.08382e+08	870909371	2.16611e+08	6.22261e+08	6.02917e+08	2.14544e+08	1397246160	2.16366e+08	2.03522e+08	1694904149
M91T174	90.5258	174.313	2.91	9.19581e+07	8.9466e+07	302754442	3.4203e+08	8.33513e+07	3.18847e+08	8.9543e+08	8.97797e+07	9.59359e+07	9.12449e+07	2.68509e+08	7.77843e+08	2.79959e+08	8.79659e+07	3.6209e+08	3.80756e+08	2.98659e+08	9.48779e+07	3.29086e+08	8.76682e+07	8.18839e+08	9.60011e+08	9.07465e+07	3.47335e+08	346422565	9.13668e+07	2.12447e+08	2.92677e+08	9.73443e+07	3.64016e+08	3.15002e+08	1021735697	1.00948e+08	3.67195e+08	243329262	8.89316e+07	7.8474e+08	8.8041e+07	4.79756e+08	8.70217e+08	9.16908e+07	1058054702	9.0183e+07	8.61923e+07	9.15748e+08	7.99463e+07
M91T1054	90.5258	1053.58	17.56	2.01366e+08	2036834653	1.97048e+08	3154761123	8.20292e+08	8.29475e+08	7.49187e+08	2.29108e+08	2328488507	7.13207e+08	7.40659e+08	1464487592	6.55775e+08	2.31452e+08	8.25642e+08	233616463	2.18257e+08	2.11422e+08	2.31034e+08	2.2839e+08	1837117311	1900626301	9.14806e+08	8.4564e+08	2.34542e+08	817813433	8.32975e+08	6.13798e+08	7.39601e+08	1036777269	9.76081e+08	831827158	3462380336	214493995	2.13061e+08	6.03043e+08	4.74405e+08	2.1995e+08	1.94588e+08	2.14016e+08	2.19065e+08	2.28633e+08	2.22544e+08	213829384	7.76809e+08	2.07295e+08
M91T507_1	90.5257	507.4	8.46	7.27432e+08	9.30135e+08	827881226	2.00785e+08	4.41572e+08	2.20982e+08	7.17768e+08	2.28769e+08	430266342	1029927650	9.58931e+08	5.43371e+08	9.3315e+08	4.18495e+08	6.37177e+08	230310279	2.12739e+08	2.10928e+08	2.16575e+08	6.17005e+08	6.23563e+08	5.01462e+08	5.56175e+08	2.21404e+08	9.19761e+08	1027851414	2.15618e+08	9.76856e+08	2.13384e+08	2.15031e+08	1201064434	2.23829e+08	9.59042e+08	9.30875e+08	6.54755e+08	1.91961e+08	9.48114e+08	5.26791e+08	2.1393e+08	4.19468e+08	2.08309e+08	8.72925e+08	3.60348e+08	1297560566	8.98965e+08	7.0058e+08
M91T703	90.5253	703.406	11.72	8.33881e+07	2.56749e+08	1.94485e+08	3.39974e+08	8.39525e+08	5.78011e+08	5.87641e+08	4.77142e+08	7.23795e+08	222061193	9.12449e+07	3.39985e+08	5.54202e+08	8.85263e+07	8.6648e+07	9.0497e+07	8.52616e+07	9.01735e+07	9.62381e+07	9.14722e+07	1087366489	5.2558e+08	2.41736e+08	9.3473e+07	9.54744e+07	2.52445e+08	1.96654e+08	4.55836e+08	9.72897e+07	9.2532e+07	9.65339e+07	9.58262e+07	3.31671e+08	8.20679e+07	8.87071e+07	4.25012e+08	8.99196e+07	6.67965e+08	8.74067e+07	409035673	9.19273e+07	253375182	9.27519e+08	8.33756e+07	7.40694e+08	3.8624e+08
M91T1085	90.5258	1085.3	18.09	5.7152e+08	1.40186e+08	1.60628e+08	8.23306e+08	6.90908e+08	1.74736e+08	7.03228e+08	7.70559e+08	5.76543e+08	1.67945e+08	1096019061	6.53797e+08	1.71778e+08	1.51858e+08	7.20677e+08	1013578219	1.69221e+08	8.55133e+08	1.84855e+08	671317580	5.72116e+08	1.73439e+08	8.79531e+08	1.48247e+08	9.91628e+08	857257560	1.79225e+08	709284853	1.7951e+08	8.45549e+08	7.6164e+08	1.52549e+08	1.70269e+08	3873868449	170064172	1.66534e+08	1.61224e+08	1.68874e+08	1.6557e+08	1.67006e+08	1.62907e+08	1.63503e+08	8.8404e+08	1.56133e+08	7.45603e+08	621159881
M91T682	90.5253	682.406	11.37	9.11588e+07	2.15145e+08	4.13922e+08	4.18581e+08	2.97045e+08	2.71027e+08	5.07764e+08	5.48599e+08	9.31539e+07	9.77607e+07	9.43736e+07	545649546	8.29151e+08	9.37806e+07	8.42419e+07	4.86291e+08	8.70545e+07	1070094315	9.74886e+07	1422632193	3.54233e+08	9.85631e+07	8.5343e+07	2228095958	3.58652e+08	1004450955	9.94827e+07	3.45642e+08	1147420218	6.16256e+08	9.91783e+07	9.82006e+07	1124846258	2527671874	3.58431e+08	5.61663e+08	9.63206e+07	4.00507e+08	9.00875e+07	2.73273e+08	1.03728e+08	3.87773e+08	2.61652e+08	8.83153e+07	8.5066e+07	2.57613e+08
M91T1094	90.5258	1093.82	18.23	175652266	2590678958	1.73621e+08	1.73739e+08	7.38231e+08	2121918324	652969865	1.82235e+08	4.84626e+08	1.84505e+08	6.76823e+08	1.70961e+08	8.27306e+08	1.81834e+08	1.90925e+08	1.70294e+08	1.79504e+08	554166639	1741312849	5.90092e+08	4.91334e+08	1.81553e+08	1.7036e+08	2772649059	1.67557e+08	5.65298e+08	1.84599e+08	6.61621e+08	6.74231e+08	1.9062e+08	4.06847e+08	1798538373	5.62551e+08	1.67821e+08	5.97858e+08	7.0835e+08	1738128715	1.92625e+08	1.92521e+08	1.77453e+08	1.98783e+08	1.73757e+08	5.52354e+08	6.23592e+08	1.6385e+08	5.59129e+08
M91T579	90.5252	579.48	9.66	1.13225e+08	1.11853e+08	4.72419e+08	1.01769e+08	1.07668e+08	4.44891e+08	3.58552e+08	1.10501e+08	3.93078e+08	546536441	1.24464e+08	101176772	5.66342e+08	4.25207e+08	1.0734e+08	3.63032e+08	1.02571e+08	1.19387e+08	102662338	4.18863e+08	1.11719e+08	8.74866e+08	1.00819e+08	4.18563e+08	4.25094e+08	7.48876e+08	4.28267e+08	425943243	4.94477e+08	1.05951e+08	5.47488e+08	108798825	4.81384e+08	1.01061e+08	6.85893e+08	6.45033e+08	4.38421e+08	358551908	9.67514e+07	1.00938e+08	6.40445e+08	3.61601e+08	4.63476e+08	5.96448e+08	9.95982e+07	5.20125e+08
M91T732	90.5253	732.184	12.2	1.4087e+08	1.11921e+08	2.87633e+07	135418872	1.29605e+08	3.11272e+07	3.29184e+07	3.45187e+08	1.36769e+08	1.22897e+08	1.29365e+08	2.7667e+07	1.68434e+08	3.46373e+07	3.12163e+07	1.25082e+08	160583934	3.20434e+07	3.60956e+07	3.34631e+07	3.78544e+07	3.07391e+07	1.25876e+08	3.45142e+07	3.80725e+07	2.04302e+08	3.36001e+07	135660475	1.12365e+08	1.59288e+08	3.73952e+07	3.58534e+07	1.70518e+08	2.93092e+07	3.19158e+07	3.1252e+07	3.42156e+07	1.813e+08	1.21738e+08	1.71338e+08	3.29625e+07	1.53741e+08	1.71633e+08	1.57999e+08	2.91876e+07	2.93639e+07
M91T1028	90.5258	1027.78	17.13	2.57254e+08	2.52447e+08	8.23593e+08	2.26431e+08	954252845	1096610164	1081035580	9.90826e+08	2.73932e+08	8.71461e+08	3675424628	1817310384	977544722	4218366075	3788651407	1783649608	2.59051e+08	846252247	2.36574e+08	2.58362e+08	3610693886	3734799194	1080423570	6.92963e+08	9.69148e+08	1076757428	9.12824e+08	2.88704e+08	2.94736e+08	5.48327e+08	2.64684e+08	7.73197e+08	1493672968	4083796540	2.71347e+08	9.01822e+08	2.52927e+08	253116489	9.04411e+08	7.11953e+08	2.41967e+08	2.67479e+08	2.80014e+08	8.24675e+08	2.44609e+08	7.16245e+08
M91T661	90.5253	660.605	11.01	5.16272e+08	3.32091e+08	5.93188e+08	4.25619e+08	3.88431e+08	308718982	416146248	3.76989e+08	6.64567e+08	1.113e+08	3.94622e+08	2.83984e+08	7.16936e+08	8.51576e+08	1.09161e+08	3.51045e+08	1.13005e+08	1.28549e+08	1.2422e+08	1.27477e+08	1.30424e+08	3.56843e+08	1.13447e+08	1.14382e+08	6.84576e+08	1.26743e+08	1.16724e+08	9.42251e+08	6.09706e+08	1006173525	1.27852e+08	3387604943	1.09306e+08	1.0215e+08	4.61518e+08	128330042	6.49785e+08	1093530168	3.69887e+08	3.8935e+08	4.34423e+08	3.52773e+08	1.52517e+08	1.08022e+08	333847545	3.73057e+08
M91T718	90.5253	718.364	11.97	6.19207e+07	1.69973e+08	3.81511e+08	2.85627e+08	6.06972e+07	2.03594e+08	2.95681e+08	6.10729e+07	242650985	2.6073e+08	4.37339e+08	3.5826e+08	2.19492e+08	4.88197e+08	4.39694e+08	6.80338e+07	4.36299e+08	6.42404e+08	2.73221e+08	1.90518e+08	6.31416e+07	6.2883e+07	2.16343e+08	6.38722e+07	7.046e+08	2.10595e+08	385302627	2.05349e+08	1.53203e+08	2.31901e+08	6.27313e+07	7.38083e+07	1.72402e+08	5.53991e+07	6.27561e+07	2.43154e+08	2.54283e+08	6.03398e+07	249317723	2.82612e+08	5.98083e+07	2.60411e+08	65238656	1.89888e+08	5.87628e+07	2.95131e+08
M91T424	90.5258	423.627	7.06	1.54655e+08	176512869	1.54487e+08	1.56796e+08	6.44137e+08	6.3598e+08	1.74856e+08	8.03984e+08	6.33454e+08	158911584	1.68993e+08	1258205993	1.70872e+08	1.65819e+08	1.66673e+08	177047296	3.85441e+08	1049156823	6.43352e+08	1.56675e+08	1415014696	4.74757e+08	1.60584e+08	1434804499	6.81401e+08	1.71805e+08	1.62046e+08	1.62347e+08	5.76218e+08	1.6258e+08	1295573426	474598439	1.50736e+08	7.0557e+08	4.67938e+08	1236375455	1.5364e+08	1.65811e+08	4.65751e+08	3.94667e+08	1311952356	8.08464e+08	4.93737e+08	1.64965e+08	1.39495e+08	5.25894e+08
M91T768	90.5253	767.916	12.8	6.77002e+07	6.5737e+07	1.52023e+07	4.63024e+07	7.71978e+07	9.44775e+07	7.97541e+07	8.48432e+07	1.66336e+07	5.17586e+07	4.55633e+07	1.36932e+07	1.40666e+08	6.14427e+07	1.58039e+07	1.55963e+07	1.58892e+07	5.2848e+07	5.46988e+07	4.84048e+07	1.54394e+07	4.90346e+07	9.01483e+07	9.16089e+07	8.73212e+07	5.73024e+07	7.60152e+07	1.08301e+08	5.1134e+07	5.78701e+07	4.52604e+07	6.5042e+07	4.02497e+07	1.46797e+07	4.75833e+07	1.61322e+07	1.58223e+07	1.56838e+07	88838134	5.50997e+07	1.60592e+07	1.61235e+08	6.68948e+07	7.79143e+07	5.16827e+07	1.41532e+07
M91T74	90.9474	74.0904	1.23	7.60293e+06	4.61903e+06	6.34408e+06	1.05496e+07	3.24546e+06	5.58383e+06	3.67279e+06	3.89332e+06	3.95508e+06	3.34362e+06	5.44663e+06	3.29814e+06	4.22402e+06	4.92579e+06	4.98593e+06	5.10544e+06	3.55436e+06	6.21629e+06	3.26428e+06	2.91989e+06	8.7072e+06	4.47036e+06	2.77848e+06	3.70373e+06	3.59359e+06	7.23425e+06	4.22304e+06	4.20776e+06	3.69583e+06	4.63509e+06	3.9541e+06	4.46263e+06	4.09601e+06	3.87804e+06	8.6559e+06	3.70946e+06	5.38904e+06	6.32865e+06	2.85699e+06	5.40925e+06	8.8191e+06	6.47675e+06	3.14401e+06	5.52543e+06	913992	759938
M91T7	90.9474	6.78482	0.11	2.16126e+06	4.54671e+06	2.65764e+06	3.57017e+06	3.76681e+06	2.47552e+06	3.49517e+06	674384	1.9492e+06	3.89522e+06	667796	2.67919e+06	649460	3.02971e+06	8.18179e+06	723643	687680	2.52191e+06	2.41455e+06	749240	1.95212e+06	2.85061e+06	599940	686001	3.09455e+06	2.84838e+06	3.40921e+06	3.22089e+06	3.36459e+06	2.7039e+06	2.26058e+06	2.11451e+06	3.05608e+06	662753	2.29091e+06	4.75057e+06	1.9749e+06	1.89555e+06	3.17516e+06	797159	2.99113e+06	2.66525e+06	3.34889e+06	535538	692775	672456
M91T22	90.9474	21.5147	0.36	2.08562e+06	441616	2.99647e+06	3.16025e+06	588483	421935	3.78672e+06	848064	3.78249e+06	3.23338e+06	620665	3.58206e+06	778391	2.2993e+06	779369	2.16953e+06	800572	741639	7.70774e+06	2.15868e+06	2.45568e+06	1.85586e+06	771705	3.51594e+06	2.52806e+06	557648	3.47522e+06	469563	2.71916e+06	1.72092e+06	2.85012e+06	3.04979e+06	4.70262e+06	684975	792503	476310	617718	704681	3.19489e+06	5.49626e+06	951502	3.09497e+06	2.554e+06	5.47856e+06	3.40462e+06	595142
M91T88	90.9768	87.6116	1.46	1531188093	1512180926	1515337070	1499441527	1642954257	1563170370	1523908655	1561448134	1596041387	1519659072	1546710868	1503580577	1744058553	1490890662	1533441739	1479013670	1485432499	1535564634	1513464168	1514100146	1504606279	1520384686	1580431111	1538835046	1586154965	1536770698	1547449952	1526260088	1530857382	1477020862	1481713421	1569945307	1509363308	1488550419	1476135567	1427080707	1467797801	1448684632	1482290244	1488929504	1527526508	1542739218	1384009976	1529307584	1511024039	1587972372
M91T971	90.9766	970.664	16.18	2.82562e+08	1.20787e+08	1.313e+08	1.31468e+08	1.60387e+08	1.62731e+08	1.65766e+08	1.58177e+08	1.46197e+08	9.71704e+07	8.83293e+07	1.80964e+08	5.30858e+07	9.12467e+07	1.12023e+08	1.09525e+08	146985638	1.07909e+08	1.09393e+08	1.1269e+08	1.403e+08	1.0078e+08	1.35238e+08	1.11223e+08	1.06071e+08	1.53845e+08	9.83844e+07	8.72703e+07	7.86317e+07	1.40581e+08	7.31881e+07	6.56132e+07	1.41679e+08	2.64959e+08	1.01431e+08	1.11403e+08	1.40559e+08	1.44568e+08	5.75116e+07	1.41917e+08	1.46703e+08	148459517	1.45442e+08	2.59666e+08	2.24567e+08	1.74294e+08
M91T986	91.0084	986.486	16.44	3.18658e+07	2.44704e+07	2.17123e+07	2.09175e+07	2.43215e+07	2.0198e+07	2.07226e+07	2.48767e+07	2.65773e+07	2.1884e+07	2.24761e+07	1.44743e+07	2.6628e+07	2.99925e+07	2.87197e+07	3.16296e+07	2.62114e+07	3.10177e+07	2.68736e+07	3.45815e+07	2.52712e+07	3.00412e+07	2.50278e+07	2.95881e+07	2.45396e+07	2.91898e+07	2.32342e+07	2.59475e+07	3.12133e+07	2.82387e+07	3.27908e+07	3.92265e+07	3.18584e+07	2.6424e+07	2.8254e+07	2.99988e+07	2.76954e+07	2.48956e+07	2.53658e+07	3.6898e+07	2.5698e+07	2.49056e+07	3.11195e+07	2.3222e+07	2.4775e+07	1.93942e+07
M91T987_3	91.0277	987.333	16.46	1.76388e+08	1.67092e+08	2.10151e+08	163174666	2.29283e+08	1.65239e+08	1.58016e+08	1.86928e+08	1.70666e+08	1.81074e+08	1.70453e+08	1.64788e+08	2.28603e+08	1.65813e+08	1.77611e+08	1.68818e+08	1.69856e+08	1.99082e+08	1.75451e+08	1.6164e+08	1.75764e+08	1.74145e+08	1.66084e+08	1.78528e+08	1.78776e+08	1.72628e+08	1.85051e+08	179397352	1.65208e+08	1.43069e+08	1.67781e+08	178060663	1.63e+08	2.05608e+08	1.80656e+08	1.75498e+08	1.52977e+08	1.55255e+08	1.56104e+08	1.6745e+08	1.68479e+08	1.71569e+08	1.61787e+08	1.66276e+08	175719134	1.78932e+08
M91T118_2	91.0277	118.029	1.97	4.01393e+07	3.03303e+07	5.43974e+07	6.35338e+07	6.27638e+07	27206684	5.57321e+07	2.16728e+07	1.7618e+07	2.98174e+07	6.17059e+07	3.34908e+07	4.34015e+07	3.36816e+07	5.92819e+07	5.32206e+07	2.09292e+07	2.56636e+07	6.05466e+07	3.21105e+07	5.69657e+07	5.40694e+07	3.33072e+07	3.25273e+07	1.87181e+07	3.01016e+07	6.11729e+07	1.69695e+07	3.31523e+07	3.35079e+07	3.69499e+07	5.52377e+07	2.39872e+07	2.76029e+07	3.24622e+07	5.2416e+07	2.08139e+07	5.65694e+07	2.09679e+07	2.59734e+07	2.41131e+07	5.72177e+07	5.99337e+07	2.57989e+07	6.02111e+07	3.09728e+07
M91T1029	91.0278	1029.11	17.15	8.14191e+07	4.0822e+07	6.05285e+07	1.43855e+07	6.30146e+07	6.74407e+07	6.18797e+07	4.30847e+07	7.07626e+07	1.29147e+07	4.86467e+07	5.83667e+07	5.92321e+07	4.14582e+07	9.3434e+07	1.19394e+07	8.21419e+06	6.12396e+07	4.75662e+07	5.97331e+07	5.8257e+07	5.94148e+07	2.14623e+08	7.35817e+07	5.45759e+07	8.20249e+07	2.50645e+08	4.91112e+07	1.4046e+07	5.27885e+07	4.71871e+07	1.50965e+07	4.94574e+07	4.35448e+07	1.52852e+07	1.29663e+07	5.95375e+07	5.95002e+07	7.62559e+07	7.31756e+07	1.32856e+07	6.73206e+07	6.402e+07	5.62279e+07	8.36054e+07	7.58621e+07
M91T225_2	91.0276	225.339	3.76	2.26523e+07	1.95177e+06	2.5298e+07	5.58159e+06	3.50806e+07	2.84216e+07	1.93346e+07	4.89939e+06	1.93142e+07	5.48898e+06	3.53479e+07	2.39764e+07	4.92672e+06	5.4785e+06	1.57213e+07	2.24144e+07	1.5138e+07	1.66172e+07	2.22013e+07	5.9302e+06	1.19956e+07	4.51068e+07	5.30423e+07	3.54692e+07	2.69652e+07	5.02657e+07	1.72429e+07	2.48845e+07	2.92201e+07	2.12385e+07	5.79484e+06	2.32103e+07	1.93122e+07	1.92334e+07	2.37391e+07	2.55522e+07	1.32528e+07	4.39275e+06	2.17014e+07	1.66125e+07	1.46665e+07	5.93987e+06	4.58728e+06	2.179e+07	5.4652e+06	1.84372e+07
M91T1071	91.0278	1070.57	17.84	4.55662e+07	1.36082e+07	1.36254e+07	1.36695e+08	2.93679e+08	9.56165e+07	6.06954e+07	4.40154e+07	1.40325e+07	1.2607e+07	1.34922e+07	6.15334e+07	7.01899e+07	12349820	6.42218e+07	4.8235e+07	1.23193e+08	2.20542e+08	4.29107e+07	5.90245e+07	6.17314e+07	1.18527e+07	1.27306e+07	6.7165e+07	7.66066e+07	4.23962e+07	4.27202e+07	1.21413e+07	8.36893e+07	1.74141e+08	5.47547e+07	1.37386e+07	5.54919e+07	4.63335e+07	5.59448e+07	3.69899e+07	5.02191e+07	4.6319e+07	5.28166e+07	5.01511e+07	1.29896e+07	2.54516e+08	4.10146e+07	8.29371e+07	4.86474e+07	4.49499e+07
M91T242	91.0276	242.417	4.04	1.55019e+07	3.9666e+06	2.28298e+07	1.9106e+07	4.39555e+06	3.41986e+07	1.44658e+07	2.36597e+07	1.93412e+07	2.90114e+07	2.34241e+07	1.99611e+07	4.74328e+07	3.57201e+07	2.41943e+07	1.77566e+07	1.49648e+07	4.30188e+07	1.21658e+07	2.03363e+07	2.67605e+07	1.5275e+07	1.11053e+07	4.30533e+06	1.63391e+07	2.45031e+07	1.77848e+07	1.60733e+07	2.0934e+07	2.38804e+07	2.11875e+07	2.15459e+07	2.03735e+07	1.77445e+07	1.9917e+07	1.34904e+07	4.21934e+06	2.47899e+07	1.51288e+07	1.69247e+07	1.86173e+07	4.58482e+06	1.61496e+07	1.83019e+07	4.11756e+06	1.60819e+07
M91T601	91.0278	600.567	10.01	3.29343e+07	2.80604e+07	1.20083e+08	2.54043e+07	3.24932e+07	3.84536e+07	2.80558e+07	7.381e+06	7.70599e+06	7.9242e+06	2.31608e+07	3.43534e+07	5.66203e+07	8.23259e+06	8.55255e+06	3.88843e+07	2.637e+07	2.82672e+07	3.68671e+07	2.84043e+07	8.60718e+06	6.86624e+07	7.39773e+07	3.84539e+07	2.55371e+07	8.64719e+06	2.60433e+07	4.37231e+07	2.78976e+07	7.79349e+06	3.48659e+07	1.08584e+08	7.40835e+06	7.68916e+07	4.65141e+07	30344976	8.85352e+07	2.89042e+07	8.0872e+07	2.83988e+07	5.7673e+07	3.22933e+07	3.18611e+07	7.78203e+06	7.18974e+06	3.6334e+07
M91T481	91.0278	481.283	8.02	2.5201e+07	1.12438e+08	1.13512e+07	9.43933e+07	3.28982e+07	4.57879e+07	3.47111e+07	2.85727e+07	8.62577e+07	2.14785e+07	1.13768e+08	6.20397e+07	1.11855e+07	4.37705e+07	9.97623e+07	3.47505e+07	3.17934e+07	1.18446e+07	1.06194e+08	4.24405e+07	6.46223e+07	9.95471e+07	1.10422e+07	2.18884e+07	3.26704e+07	7.12236e+07	6.25527e+07	3.71889e+07	3.75672e+07	4.02195e+07	1.1026e+07	4.53752e+07	4.08502e+07	4.13428e+07	9.8469e+07	1.12309e+08	2.62433e+07	9.01071e+07	3.81848e+07	8.43623e+07	1.09936e+07	3.50382e+07	9.28485e+07	1.13289e+07	3.55063e+07	8.70153e+07
M91T1017	91.0278	1017.21	16.95	6.01934e+07	7.08022e+07	4.93141e+07	7.80329e+07	5.29545e+07	5.73203e+07	8.68595e+07	6.07042e+07	8.53526e+07	2.31685e+08	6.26734e+07	4.87534e+07	4.8693e+07	6.78233e+07	1.17596e+07	1.32195e+07	9.3001e+07	2.06787e+08	1.26452e+07	6.26938e+07	8.71238e+07	8.2267e+07	1.33312e+07	8.44515e+07	4.87835e+07	4.77805e+07	1.35553e+07	4.6647e+07	3.95573e+07	5.36507e+07	1.4772e+07	1.55195e+07	5.13564e+07	4.72458e+07	1.29083e+07	4.16818e+07	89678637	6.05173e+07	1.15954e+07	8.61531e+07	1.39182e+07	7.89884e+07	7.30489e+07	8.04291e+07	6.84314e+07	7.05996e+07
M91T358_2	91.0277	357.697	5.96	4.26798e+07	5.09981e+07	3.81171e+07	1.53317e+08	3.36689e+07	6.38786e+07	4.55403e+07	5.00054e+07	9.28038e+06	2.85991e+07	4.46712e+07	9.46718e+06	4.68089e+07	1.44186e+08	5.45746e+06	7.2129e+07	3.77554e+07	65060507	3.69177e+07	3.67425e+07	2.02724e+08	2.48851e+07	1.54497e+08	4.12839e+07	4.6344e+07	4.58273e+07	4.93316e+07	4.58644e+07	1.17863e+08	4.40232e+07	5.18086e+07	3.95651e+07	7.23488e+07	1.00685e+07	1.33753e+08	4.21693e+07	6.25538e+07	3.18411e+07	6.36976e+07	1.08471e+08	1.04368e+07	3.4123e+07	5.0339e+07	1.1426e+07	4.75304e+07	7.45727e+07
M91T158	91.0276	157.531	2.63	2.10459e+07	1.86782e+07	4.28774e+07	4.49846e+06	3.52707e+07	1.43251e+07	1.73389e+07	1.54539e+07	3.90269e+06	1.50889e+07	3.377e+06	1.66941e+07	3.55613e+06	4.23907e+06	1.3466e+07	1.62387e+07	1.79999e+07	1.63081e+07	3.74643e+06	3.73935e+07	1.67428e+07	2.81519e+07	1.47067e+07	4.17383e+06	2.32367e+07	1.95852e+07	4.13214e+06	3.87506e+07	1.80314e+07	2.25749e+07	4.34849e+06	4.58745e+07	2.79623e+07	1.29581e+07	1.48965e+07	3.4239e+06	3.96847e+06	3.83316e+06	1.36317e+07	2.57184e+07	3.14686e+06	1.34257e+07	1.75435e+07	1.4291e+07	1.35268e+07	1.43103e+07
M91T507_2	91.0278	506.891	8.45	4.34797e+07	5.3192e+07	3.39364e+07	11174055	4.84322e+07	3.99056e+07	1.19111e+07	4.12648e+07	1.14578e+07	5.3992e+07	5.62791e+06	3.66539e+07	3.13406e+07	3.262e+07	5.9782e+07	4.01591e+07	1.12453e+07	5.35804e+07	8.01082e+07	2.97932e+07	4.18226e+07	3.16754e+07	2.86302e+07	5.24267e+07	1.08386e+07	2.83545e+07	7.79452e+07	3.80858e+07	3.59081e+07	1.04942e+08	3.15724e+07	1.25543e+07	3.52425e+07	5.41675e+07	1.2744e+07	1.07706e+07	5.06635e+07	1.11894e+07	4.59087e+07	1.22263e+07	3.27e+07	5.27921e+07	5.17957e+07	1.23205e+07	1.10975e+07	1.26768e+07
M91T327	91.0276	327.346	5.46	3.26241e+07	3.32702e+07	6.17962e+07	1.11616e+07	3.58462e+07	3.29322e+07	8.70725e+07	3.48667e+07	1.09483e+07	1.81396e+08	6.32138e+07	1.95663e+08	1.12176e+07	5.33386e+07	182547616	4.25084e+07	3.1718e+07	3.15343e+07	3.11609e+07	3.48409e+07	1.2262e+07	4.7308e+07	3.5868e+07	1.12946e+07	8.12113e+07	1.51937e+08	2.77063e+07	1.19111e+07	4.51054e+07	1.60526e+08	2.80223e+07	6.71235e+07	4.01606e+07	3.62035e+07	1.09742e+07	2.36808e+07	2.36816e+07	4.84201e+07	1.2491e+07	1.00229e+07	4.28554e+07	3.86917e+07	1.14609e+07	1.18731e+08	3.542e+07	3.23497e+07
M91T650	91.0278	649.771	10.83	5.04729e+06	6.18666e+06	2.50346e+07	5.61896e+06	6.09658e+06	4.73829e+07	1.9469e+07	2.50571e+07	2.61834e+07	6.28043e+06	5.94183e+06	2.22449e+07	8.14617e+07	6.395e+06	6.44614e+06	5.64397e+06	2.46769e+07	3.21659e+07	6.80911e+06	2.33267e+07	2.8032e+07	3.75531e+07	2.33837e+07	2.44566e+07	6.69017e+06	5.66596e+07	6.11684e+07	1.96288e+07	2.02977e+07	6.13529e+06	6.00212e+06	2.37713e+07	3.40162e+07	6.61338e+07	2.86939e+07	5.68884e+06	1.06076e+08	1.48501e+07	5.72575e+07	3.08474e+07	6.2634e+06	6.48923e+06	7.42465e+06	2.52535e+07	6.06118e+06	1.88008e+07
M91T1009	91.0278	1008.8	16.81	5.8914e+07	5.47224e+07	5.76201e+07	1.53618e+07	6.22823e+07	1.5087e+08	6.17935e+07	4.72688e+07	1.66751e+07	1.61732e+07	1.04697e+08	5.62335e+07	3.67941e+07	5.11418e+07	1.28882e+08	5.81154e+07	7.4623e+07	1.83369e+07	1.90094e+08	6.84318e+07	1.41712e+07	6.56528e+07	4.3075e+07	1.56568e+07	1.64988e+07	1.58614e+07	1.53514e+07	6.50209e+07	7.63414e+07	1.52903e+07	1.76832e+08	1.62298e+07	5.04583e+07	1.59664e+07	1.65248e+07	5.83884e+07	1.30421e+07	4.89577e+07	7.18545e+07	1.61885e+07	1.55964e+07	1.52045e+07	1.42376e+07	1.34647e+07	4.83326e+07	5.7508e+07
M91T390	91.0278	390.4	6.51	2.81691e+07	3.61832e+07	3.46042e+07	4.63454e+07	1.29589e+07	1.35761e+08	1.41041e+08	4.45722e+07	2.33353e+08	1.08544e+08	6.57971e+07	1.19914e+08	1.20565e+08	3.63152e+07	4.30156e+07	5.60031e+07	3.15837e+07	4.07589e+07	1.19346e+08	3.92817e+07	4.6298e+07	4.85279e+07	5.23687e+07	5.06425e+07	3.21905e+07	1.27384e+08	4.23495e+07	3.25404e+07	3.00494e+07	4.22873e+07	4.29771e+07	1.58158e+08	4.51604e+07	4.99423e+07	1.03718e+08	6.13228e+07	1.06782e+08	4.03995e+06	5.64483e+07	3.11875e+07	1.30166e+07	7.57805e+07	1.37765e+07	4.4965e+07	5.07953e+07	4.34478e+07
M91T270	91.0276	269.728	4.5	6.39744e+06	1.70534e+07	2.48128e+07	1.28566e+07	2.52999e+07	4.67178e+06	1.84223e+07	4.32873e+06	3.94421e+06	1.67805e+07	3.62446e+06	4.62908e+06	3.95456e+06	4.47627e+06	1.55441e+07	1.7582e+07	2.34072e+07	1.98874e+07	3.40856e+07	2.15396e+07	1.958e+07	2.17726e+07	1.39573e+07	1.8528e+07	2.40189e+07	2.6896e+07	4.23777e+06	3.24303e+06	2.44092e+07	1.75782e+07	3.5675e+07	1.98892e+07	1.56728e+07	1.50161e+07	1.54839e+07	1.18783e+07	1.3682e+07	2.37168e+07	1.94983e+07	2.0527e+07	1.73569e+07	4.42068e+06	3.59812e+07	1.77729e+07	3.72376e+06	1.72772e+07
M91T1168	91.0274	1167.99	19.47	4.1231e+06	5.42314e+06	2.38506e+07	2.01775e+07	2.5108e+07	2.12003e+07	4.93626e+06	1.45177e+07	5.70894e+06	1.98318e+07	2.05229e+07	4.8252e+06	1.40119e+07	4.31056e+06	4.70744e+06	8.4006e+07	5.67136e+06	5.49594e+06	2.77815e+07	2.23384e+07	1.66812e+07	2.31711e+07	2.11555e+07	5.37832e+06	2.52301e+07	2.76075e+07	4.85755e+06	2.28745e+07	5.02436e+06	2.91643e+07	4.38012e+06	1.63709e+07	1.98965e+07	1.70756e+07	2.92763e+06	5.041e+06	4.90239e+06	4.13452e+06	6.74188e+07	2.6936e+07	1.54803e+07	2.95666e+07	1.59413e+07	3.29099e+06	8.01385e+07	4.97731e+06
M91T1047	91.0278	1046.68	17.44	4.68495e+07	6.76998e+07	12902358	1.07135e+07	1.16134e+07	9.85152e+07	5.45444e+07	5.26565e+07	5.27457e+07	5.21312e+07	1.18247e+07	1.18975e+08	9.49803e+07	6.0006e+07	7.42539e+07	4.69015e+07	4.53365e+07	4.25539e+07	1.16597e+07	1.08673e+07	3.66808e+07	6.18364e+07	3.88672e+07	5.24902e+07	4.28197e+07	6.85649e+06	3.69605e+07	5.68916e+07	1.25456e+08	3.92683e+07	5.87602e+07	1.26394e+07	5.43597e+07	5.02833e+07	1.08329e+07	1.0051e+08	5.1357e+07	7.64652e+07	4.49152e+07	5.17695e+07	1.27276e+07	1.47881e+07	4.33987e+07	5.60947e+07	5.32803e+07	3.62009e+07
M91T684	91.0277	683.835	11.4	1.55179e+07	5.47915e+06	3.03128e+07	5.68829e+07	4.63072e+06	4.56095e+06	3.73037e+07	5.40232e+07	2.53036e+07	2.09665e+07	5.71475e+06	1.71422e+07	1.5897e+07	4.82758e+06	1.98491e+07	1.86166e+07	3.34167e+07	2.06068e+07	2.67938e+07	5.44883e+07	2.19903e+07	1.58668e+07	2.01905e+07	2.94264e+07	2.18238e+07	2.66332e+07	4.84054e+06	2.18547e+07	1.38546e+07	5.01599e+06	2.31201e+07	2.17751e+07	1.64793e+07	1.99572e+07	2.20018e+07	2.96493e+07	2.43392e+07	4.84755e+06	2.4623e+07	6.84406e+07	5.83532e+06	2.61376e+07	6.8979e+07	5.08865e+06	5.37561e+06	20773637
M91T1125	91.0276	1124.81	18.75	3.5956e+07	7.55437e+06	3.7062e+07	8.58489e+06	9.17248e+06	8.32534e+06	4.79063e+07	3.41223e+07	8.48783e+06	1.62536e+08	8.32084e+06	3.42369e+07	7.86511e+06	2.73685e+07	3.99342e+07	4.87505e+07	7.84499e+06	7.61021e+06	3.14129e+07	8.56702e+06	8.62213e+07	1.00196e+08	6.79251e+07	8.35137e+06	4.79766e+07	2.3652e+07	6.61052e+07	2.93393e+07	5.47183e+07	8.31319e+06	102545088	2.87951e+07	3.95866e+07	2.65041e+07	8.64184e+06	6.19871e+07	2.97551e+07	2.06484e+08	3.35203e+07	8.00777e+06	2.42686e+07	7.55158e+06	2.28736e+07	8.01818e+06	5.73046e+07	7.71343e+06
M91T638	91.0278	638.419	10.64	9.04016e+07	2.26569e+07	2.3055e+07	4.10766e+07	3.48139e+07	5.7582e+06	2.5979e+07	2.1252e+07	6.54361e+06	3.62242e+07	1.81231e+07	1.85019e+07	6.38675e+06	3.8878e+07	2.3186e+07	2.35911e+07	3.31071e+07	2.20791e+07	2.82245e+07	2.34795e+07	6.91879e+06	6.53119e+06	2.39382e+07	4.06891e+07	5.50832e+07	6.18962e+06	6.7223e+06	2.26989e+07	2.35184e+07	6.52101e+06	2.90308e+07	2.74403e+07	2.55534e+07	6.42732e+06	2.6227e+07	4.18993e+07	6.46681e+06	2.44181e+07	6.02516e+06	2.60351e+07	3.06993e+07	3.70554e+07	2.535e+07	3.84352e+07	9.18921e+07	6.93139e+06
M91T1086	91.0278	1085.69	18.09	6.60895e+07	195898848	7.14999e+07	1.14785e+07	1.2701e+07	1.20164e+07	6.55979e+07	7.597e+07	4.51011e+07	5.36857e+07	1.24612e+07	3.03279e+07	3.0372e+07	1.6087e+08	5.98461e+07	4.39766e+07	1.12595e+07	1.1232e+07	4.20246e+07	4.88169e+07	3.6714e+07	1.1624e+07	1.15491e+07	4.33892e+07	3.95412e+07	5.54238e+07	7.8336e+07	1.21447e+07	1.30607e+07	1.18531e+07	4.17556e+07	4.67796e+08	4.1864e+07	6.23012e+07	30358516	3.73837e+07	9.3559e+07	5.4982e+07	1.0897e+07	3.24619e+07	5.6774e+07	1.17046e+07	3.14326e+07	3.91135e+07	3.60532e+07	4.95715e+07
M91T1097	91.0278	1097.02	18.28	9.23295e+06	9.28119e+06	3.74482e+07	1.00677e+07	9.29802e+06	1.01788e+08	3.70856e+07	1.02387e+07	9.11604e+06	8.44856e+06	1.00143e+07	8.84132e+06	4.40342e+07	1.07243e+07	3.65385e+07	5.14653e+07	8.17867e+06	8.67621e+06	8.79223e+06	3.05147e+07	3.67477e+07	7.19637e+06	8.09217e+07	1.04307e+07	8.90099e+06	3.47737e+07	4.43778e+07	9.58501e+07	3.87512e+07	3.44492e+07	3.46311e+07	1.00455e+07	6.42117e+07	8.76501e+06	3.49454e+07	8.73957e+06	8.55565e+06	8.38139e+06	7.87839e+07	4.12816e+07	8.79095e+06	8.39667e+06	4.33056e+07	3.65311e+07	8.73332e+06	3.31101e+07
M91T522	91.0278	521.646	8.69	2.38909e+07	9.61426e+06	3.58428e+07	9.66006e+06	1.00841e+07	3.86001e+07	1.00412e+08	1.04019e+07	4.52405e+07	5.2953e+07	1.39708e+07	5.02839e+07	5.51454e+07	3.21331e+07	3.62525e+07	9.7903e+06	116087887	3.56179e+07	9.29676e+06	3.09411e+07	5.55172e+07	4.64884e+07	3.54782e+07	4.35498e+07	2.44611e+08	4.2937e+07	1.0057e+07	2.69719e+07	3.09219e+07	1.06075e+07	2.79585e+07	1.94757e+08	20826902	9.26587e+06	2.72586e+07	1.54026e+08	9.69749e+06	1.28054e+08	1.01775e+07	1.43097e+08	6.2445e+07	9.34653e+06	4.70194e+07	5.81648e+07	1.1488e+07	4.55001e+07
M91T556	91.0278	556.424	9.27	4.17178e+07	2.88498e+07	2.82597e+07	6.96301e+06	4.27754e+07	8.02707e+06	3.57675e+07	2.91427e+07	8.43722e+06	3.65801e+07	2.81881e+07	2.5207e+07	4.65862e+07	3.96202e+07	7.4722e+06	3.65829e+07	2.94158e+07	7.51872e+06	5.22758e+07	8.32461e+06	3.78429e+07	3.47766e+07	2.73359e+07	3.78609e+07	7.47945e+06	4.78245e+07	1.37164e+08	3.11646e+07	8.56071e+06	4.14144e+07	3.43963e+07	8.32737e+06	8.17007e+07	7.78721e+06	2.99966e+07	7.56674e+06	8.33716e+06	3.63104e+07	7.16268e+06	3.51331e+07	8.21778e+06	1.04528e+08	7.41529e+06	3.20657e+07	7.78298e+06	7.99886e+06
M91T1115_2	91.0278	1114.73	18.58	6.64712e+07	5.62236e+07	3.30745e+07	3.488e+06	6.23292e+07	9.05185e+07	2.75406e+07	9.34323e+06	4.22271e+07	9.79988e+06	6.0057e+06	9.23086e+06	8.86042e+07	3.44633e+07	1.06903e+07	3.53172e+07	2.84825e+07	1.11589e+08	2.44422e+07	3.13545e+07	4.21282e+07	8.94566e+06	9.55346e+06	9.7658e+06	1.12522e+07	2.3652e+07	9.51317e+06	2.49168e+07	9.83696e+06	5.69911e+07	3.37071e+07	1.04983e+07	4.86345e+07	4.40494e+07	108662091	8.88457e+06	8.26787e+06	9.38574e+06	3.20876e+07	9.95295e+07	4.43556e+07	1.63726e+08	3.34077e+07	2.52107e+07	9.31096e+06	7.35184e+07
M91T614_2	91.0277	613.666	10.23	6.15291e+06	3.40975e+07	6.52033e+06	2.61246e+07	3.30264e+07	3.06251e+07	3.29216e+07	5.88431e+07	9.45701e+07	2.30395e+07	2.50206e+07	4.51888e+07	7.15494e+06	2.40678e+07	2.60057e+07	3.27215e+06	3.78026e+07	3.37343e+07	2.34012e+07	2.32614e+07	6.73035e+06	6.53716e+06	5.78098e+06	2.59869e+07	6.9065e+06	2.78346e+07	6.21995e+06	2.94886e+07	3.4527e+07	2.34369e+07	3.44585e+07	6.98539e+06	6.70901e+06	7.16442e+06	7.07099e+06	5.84771e+07	6.32822e+06	6.68711e+06	5.60125e+06	2.33563e+07	6.69436e+06	3.49984e+07	1.99831e+07	2.1605e+07	2.5186e+07	40739776
M91T403	91.0278	402.638	6.71	9.58711e+06	3.33929e+07	9.1114e+06	4.3662e+07	8.55246e+06	8.45427e+06	8.63898e+06	3.3735e+07	8.05502e+06	8.38769e+06	3.99329e+07	7.84462e+06	8.75545e+06	4.17848e+07	4.25762e+07	4.13335e+07	4.45365e+07	3.90402e+07	8.72394e+06	3.73437e+07	4.11526e+07	4.75403e+07	3.073e+07	4.75695e+07	1.01752e+07	8.69284e+06	3.47786e+07	3.78118e+07	3.58656e+07	3.18004e+07	3.90524e+07	1.00797e+07	5.40476e+07	4.7312e+07	8.24003e+06	8.54847e+06	8.0047e+06	7.90383e+06	8.7712e+06	8.85599e+06	9.65914e+06	4.52648e+07	9.9413e+06	3.91176e+07	8.50003e+06	6.16941e+07
M91T1134	91.0277	1134.24	18.9	7.1905e+06	4.01852e+07	7.17201e+06	6.59049e+07	3.15559e+07	6.63701e+06	7.13498e+06	2.26195e+07	3.55976e+07	7.44052e+06	6.59311e+07	2.79638e+07	7.35257e+06	2.15189e+07	2.88087e+07	3.76004e+06	3.4204e+07	2.92472e+06	5.69054e+07	2.30818e+07	6.73731e+06	6.70952e+06	6.95636e+06	3.64489e+07	3.33023e+07	3.59415e+07	6.68796e+06	7.82027e+06	7.03234e+06	6.46918e+07	7.27058e+06	2.16045e+07	6.76554e+06	6.50436e+06	8.6502e+06	6.82671e+06	3.43892e+07	7.14942e+06	1.89041e+07	7.06774e+06	3.1281e+07	6.66138e+06	1.99285e+07	3.58003e+07	7.19491e+06	7.3676e+06
M91T1000	91.0278	1000.43	16.67	1.06053e+08	1.08505e+08	2.17064e+07	1.3319e+08	2.18026e+07	2.28667e+07	66829289	9.27922e+07	8.66563e+07	8.09804e+07	9.80041e+07	8.10249e+07	2.22425e+07	1.04691e+08	2.37443e+07	8.72982e+07	2.27594e+07	2.36069e+07	2.31421e+07	1.3251e+07	9.82926e+07	8.8796e+07	1.38982e+07	2.44657e+07	1.22401e+08	6.2906e+07	2.48877e+07	1.0447e+08	2.42024e+07	6.81682e+07	2.1784e+07	1.71727e+07	2.33832e+07	2.186e+07	125105211	1.10402e+08	8.11592e+06	130121743	7.82102e+07	1.27481e+08	8.21385e+07	9.96893e+07	9.64676e+07	1.20035e+08	8.80684e+07	8.57022e+07
M91T1104	91.0277	1104.41	18.41	8.73777e+06	9.12201e+06	2.32781e+07	6.09525e+07	9.26925e+06	7.55921e+06	9.59306e+06	6.16715e+07	4.74379e+07	9.94144e+06	2.8106e+07	9.65619e+07	8.92455e+06	1.01742e+07	5.23771e+07	1.01731e+07	9.21139e+06	9.00534e+06	4.50911e+07	2.48542e+07	4.94553e+07	8.75109e+06	1.04878e+07	1.09608e+08	4.52227e+07	9.9409e+06	3.67213e+07	9.49434e+06	5.32458e+07	1.00326e+07	3.27028e+07	8.9592e+06	8.87909e+06	5.49991e+07	2.7037e+07	5.52707e+07	2.87872e+07	9.35759e+06	8.99353e+06	1.05795e+07	5.30227e+07	9.29807e+06	2.5727e+07	3.05839e+07	8.87319e+07	8.1538e+06
M91T215	91.0275	215.314	3.59	1.98739e+07	4.76921e+06	2.52283e+07	7.81963e+07	5.44413e+06	5.55191e+06	3.16752e+07	4.17699e+07	5.25733e+06	2.23138e+07	5.48104e+06	2.48798e+07	5.41288e+06	7.55245e+07	2.32204e+07	1.65251e+07	2.16986e+07	5.33299e+06	1.717e+07	1.43905e+07	4.81597e+06	5.37201e+06	5.87638e+06	1.89658e+07	1.63273e+07	5.68023e+06	2.52428e+07	3.01735e+07	5.17822e+06	2.91501e+07	4.79227e+07	5.26348e+06	2.50581e+07	1.3549e+07	1.88418e+07	1.3582e+07	1.97328e+07	3.08032e+07	1.5555e+07	1.39306e+07	5.08315e+06	8.6189e+07	5.95879e+06	1.9166e+07	5.24987e+06	5.74811e+06
M91T252	91.0276	252.5	4.21	1.49566e+07	2.70371e+07	1.3954e+07	3.07036e+06	3.96619e+06	3.68886e+06	1.64461e+07	3.78471e+06	3.40922e+06	1.59405e+07	3.11573e+06	4.00786e+06	4.31436e+06	4.04183e+06	4.0791e+06	1.23943e+07	3.41233e+06	3.55195e+06	4.97543e+06	1.77846e+07	1.82564e+07	2.02773e+07	3.9653e+06	2.87784e+07	1.98692e+07	4.2937e+06	1.7787e+07	1.74764e+07	1.44371e+07	2.38949e+07	3.93874e+06	2.74598e+07	1.94774e+07	3.22585e+06	3.95894e+06	1.60344e+07	1.56952e+07	4.1728e+06	1.38943e+07	1.93208e+07	1.61039e+07	1.50969e+07	3.87165e+06	4.24187e+06	5.02364e+07	4.14381e+06
M91T454	91.0278	454.054	7.57	3.09164e+07	7.06779e+07	1.1025e+07	6.15199e+07	1.02911e+07	1.12413e+07	3.48873e+07	5.23593e+07	6.26918e+07	1.11721e+07	9.24811e+06	2.98787e+07	6.31388e+07	3.6471e+07	1.08633e+07	3.22415e+07	5.37042e+07	4.367e+07	1.08585e+07	5.90112e+07	4.39686e+07	9.9697e+06	5.32372e+07	3.93803e+07	3.27894e+07	4.5744e+07	7.80053e+07	9.6458e+06	6.57131e+07	3.18527e+07	4.32232e+07	4.6961e+07	1.03348e+07	3.28502e+07	1.11318e+07	5.02621e+07	8.8799e+07	1.04725e+07	9.24131e+06	1.0672e+07	5.07987e+07	3.47501e+07	1.18346e+07	1.02856e+07	1.17473e+07	1.13124e+07
M91T1144_2	91.0277	1143.66	19.06	3.40971e+07	107813702	2.40558e+07	2.9771e+06	2.4086e+07	6.24951e+06	3.49386e+07	1.54511e+07	1.84214e+07	6.30893e+06	6.04518e+06	6.13319e+06	4.84321e+07	5.78447e+06	1.93228e+07	5.86494e+06	2.7062e+07	6.46986e+06	6.76955e+06	3.35573e+07	6.0265e+06	5.70579e+07	3.01104e+07	6.52959e+06	3.17884e+07	3.10948e+07	2.25362e+07	2.68021e+07	6.36644e+06	5.62473e+06	5.88487e+06	2.26878e+07	2.86143e+07	3.14153e+07	6.96743e+06	6.64635e+06	1.00851e+08	5.85791e+06	2.36336e+07	5.8078e+06	2.87603e+07	6.25375e+06	1.91518e+07	3.17361e+07	2.83114e+07	2.923e+07
M91T571	91.0278	570.629	9.51	4.19557e+07	3.42033e+07	3.03366e+07	8.70186e+07	8.43033e+06	4.22174e+07	2.53643e+07	2.8322e+07	9.99564e+07	8.59044e+06	4.4632e+07	2.33874e+07	4.12399e+07	3.57882e+07	3.42888e+07	4.60589e+07	3.25198e+07	8.11449e+07	8.96709e+06	2.36313e+07	2.67409e+07	3.10318e+07	5.84731e+07	3.58251e+07	8.95137e+06	9.00192e+06	9.37897e+06	2.58573e+07	3.27261e+07	3.29909e+07	3.7316e+07	3.7686e+07	2.32384e+07	2.58512e+07	3.21778e+07	8.22595e+06	3.1362e+07	2.71207e+07	9.33895e+07	2.28607e+07	5.87871e+07	9.39906e+06	9.71861e+07	3.93574e+07	7.81802e+06	3.26572e+07
M91T1156	91.0277	1155.6	19.26	1.66752e+07	5.75119e+06	1.80508e+07	1.58756e+07	2.33162e+07	3.3708e+07	4.00691e+07	2.80631e+07	3.78502e+07	2.80986e+06	3.05629e+07	2.25766e+07	5.18902e+06	3.67467e+07	5.06238e+07	5.86737e+06	2.34107e+07	5.1948e+07	3.14707e+07	1.85841e+07	5.01247e+06	5.39176e+06	2.26789e+07	5.76392e+07	2.12403e+07	2.74986e+07	2.08943e+07	5.58204e+06	9.25441e+07	1.76513e+07	5.52674e+06	3.16393e+07	2.27701e+07	2.08491e+07	2.50851e+07	2.52542e+07	5.4352e+06	5.35168e+06	4.4782e+06	1.6491e+07	5.46748e+06	5.11385e+06	2.32468e+07	5.82832e+06	4.89326e+06	2.46033e+07
M91T719	91.0278	718.909	11.98	3.55576e+07	1.49891e+07	9.87283e+06	1.06929e+07	3.04275e+06	3.76185e+06	3.19471e+06	3.37505e+06	1.28658e+07	1.30054e+07	1.4061e+07	1.05897e+07	1.2674e+07	3.59736e+06	1.0317e+07	3.15763e+06	4.94886e+07	1.03961e+07	2.64118e+07	2.43736e+07	3.38388e+06	1.50012e+07	2.26065e+07	1.37444e+07	1.29793e+07	3.93661e+06	1.26197e+07	1.75004e+07	3.41376e+06	3.59496e+06	1.10675e+07	9.34991e+06	9.70505e+06	2.64487e+07	3.82537e+06	4.12029e+07	3.0648e+07	2.71018e+07	3.00472e+07	1.64502e+07	1.76788e+07	1.31708e+07	3.62038e+06	2.73574e+06	3.31147e+06	1.06507e+07
M91T440	91.0278	439.603	7.33	3.18792e+07	1.31565e+07	3.08506e+08	5.61489e+07	1.22368e+07	191866361	3.96025e+07	4.68636e+07	5.17989e+07	4.16356e+07	3.52245e+07	1.11492e+07	1.23659e+07	1.13723e+07	1.85184e+08	1.21049e+07	1.19266e+07	3.96497e+07	134648433	5.55387e+07	3.99903e+07	1.22096e+07	1.14012e+07	3.37183e+07	5.35964e+07	1.32077e+07	1.14947e+07	1.98951e+08	4.13597e+07	5.07731e+07	1.21738e+07	3.54595e+07	6.82592e+07	3.80511e+07	1.23215e+07	1.03315e+07	9.96366e+06	2.15788e+08	163975470	2.0304e+08	1.22996e+07	5.23594e+07	1.8301e+08	1.22436e+07	3.94467e+07	1.06523e+07
M91T665	91.0276	664.777	11.08	3.18117e+07	5.53492e+06	2.58452e+07	4.78398e+06	7.29553e+07	2.40456e+07	5.9433e+06	5.16446e+06	5.18057e+06	1.92658e+07	4.25538e+07	2.31713e+07	5.61911e+06	5.79464e+06	2.10992e+07	6.04233e+06	5.99425e+06	5.26003e+06	6.251e+06	3.43288e+07	2.83984e+07	3.28685e+07	3.05006e+07	5.16974e+06	2.56181e+07	6.21682e+06	5.60406e+06	2.33755e+07	2.54202e+07	3.55135e+07	3.18441e+07	2.31892e+07	2.46905e+07	5.72756e+06	2.02431e+07	2.12059e+07	5.47372e+06	2.17392e+07	6.12533e+06	2.38682e+07	5.73773e+06	6.22332e+06	6.39128e+06	5.51225e+06	3.55189e+07	1.92208e+07
M91T374	91.0278	374.156	6.24	3.99242e+07	3.94008e+07	3.32965e+07	1.15746e+07	1.39101e+08	1.12706e+07	1.12935e+07	1.14502e+07	1.00013e+07	1.13035e+07	8.00822e+07	1.09008e+07	1.18861e+07	1.10624e+07	2.97859e+07	1.15063e+07	3.41811e+07	1.04727e+07	1.01631e+07	1.08009e+07	1.07839e+07	1.0996e+07	1.09877e+07	4.55882e+07	3.23092e+07	1.14977e+07	4.72394e+07	3.49703e+07	1.17085e+07	5.01729e+07	77853630	1.18996e+07	5.42658e+07	3.61149e+07	1.19263e+07	5.07104e+07	6.10227e+07	3.79207e+07	5.11649e+07	1.20491e+07	2.03483e+08	1.25126e+07	146567195	5.22067e+07	1.0182e+07	53524685
M91T698	91.0277	697.874	11.63	4.80803e+06	4.63231e+06	1.34411e+07	5.20362e+06	1.54613e+07	9.64828e+07	4.96314e+06	4.98684e+06	1.65593e+07	2.21088e+07	2.90474e+07	4.79392e+06	4.55876e+06	4.70595e+06	1.54584e+07	1.39789e+07	4.55795e+06	2.06639e+07	2.27884e+07	5.40368e+06	1.60405e+07	3.037e+07	1.83814e+07	2.66385e+07	1.76326e+07	3.0695e+07	1.59068e+07	2.70376e+07	1.81901e+07	5.24242e+06	2.18648e+07	1.49843e+07	5.55378e+06	1.50966e+07	1.63247e+07	4.72555e+06	1.63445e+07	3.37112e+07	1.30237e+07	5.29459e+06	3.8962e+07	5.22e+06	6.01507e+06	4.76042e+07	5.40546e+07	1.48391e+07
M91T175	91.0276	174.963	2.92	5.25751e+06	5.13126e+06	5.59444e+06	2.08648e+07	1.80897e+07	1.95468e+07	2.48635e+07	2.91355e+07	5.39414e+07	5.34012e+06	1.32385e+07	2.68439e+07	1.88065e+07	6.05648e+06	1.83323e+07	5.59986e+06	1.88628e+07	1.64868e+07	5.26613e+07	1.95055e+07	1.4755e+07	5.28322e+06	5.11782e+06	3.29465e+07	2.24742e+07	2.70648e+07	8.00157e+07	5.87711e+06	5.39527e+06	2.25707e+07	6.33869e+06	6.10149e+06	1.66844e+07	2.22916e+07	2.30345e+07	5.22261e+06	6.74812e+07	6.10365e+07	1.34427e+07	2.14903e+07	6.12741e+06	6.40199e+06	5.17118e+06	5.43e+06	5.04918e+06	5.52669e+06
M91T287	91.0276	287.067	4.78	2.16864e+07	1.68695e+07	1.48925e+07	4.01141e+06	3.17908e+07	1.97467e+07	4.45e+06	5.38225e+06	4.41254e+06	4.69817e+06	2.03858e+07	4.22812e+06	4.82482e+06	5.29501e+06	5.44365e+06	1.81146e+07	4.68687e+06	2.21712e+07	1.61417e+07	4.18453e+06	3.15085e+07	4.96386e+07	2.0384e+07	17056486	2.76525e+07	4.87637e+06	1.60081e+07	4.3882e+06	1.67852e+07	4.09319e+06	5.40871e+06	1.9341e+07	2.24017e+07	18663002	4.73924e+06	1.65247e+07	2.66522e+07	1.96692e+07	1.37266e+07	4.20143e+06	5.30022e+07	1.50905e+07	2.15764e+07	3.77017e+06	4.73768e+06	4.35307e+06
M91T755	91.0274	754.961	12.58	1.8195e+07	1.41413e+06	1.37e+06	4.42769e+06	5.68674e+06	1.57962e+06	4.99937e+06	4.20261e+06	4.70271e+06	5.3009e+06	5.45645e+06	3.95707e+06	1.40942e+06	1.26349e+06	1.32617e+06	4.30313e+06	3.93975e+06	1.41646e+06	4.59152e+06	6.82991e+06	1.50318e+07	1.29546e+06	4.83119e+06	4.59311e+06	5.36879e+06	5.74676e+06	4.94118e+06	5.96308e+06	1.48911e+06	1.35269e+06	1.08066e+06	1.25856e+06	1.40659e+06	974629	4.77472e+06	978646	8.25814e+06	4.20179e+06	1.20395e+06	1.58638e+06	3.72648e+06	5.58067e+06	5.36604e+06	1.335e+06	8.64216e+06	1.39227e+06
M91T469	91.0278	468.541	7.81	5.40715e+07	9.98755e+06	9.41219e+06	9.64053e+06	3.63669e+07	3.24911e+07	4.14205e+07	3.65425e+07	1.04246e+07	6.43741e+07	1.01947e+07	9.73976e+06	1.03518e+08	4.06688e+07	1.01004e+07	3.39863e+07	3.93072e+07	5.11159e+07	1.04917e+07	1.08989e+07	9.05128e+06	9.65929e+06	3.76e+07	4.93387e+07	3.45341e+07	4.18285e+07	8.88022e+06	2.18256e+07	4.17114e+07	3.58839e+07	1.19537e+08	4.04192e+07	4.89345e+07	4.06626e+07	9.50936e+06	9.38195e+06	8.99647e+06	9.56368e+06	3.55558e+07	8.39995e+06	1.02558e+07	3.48427e+07	1.09096e+07	6.84539e+07	4.80754e+07	9.31309e+06
M91T190	91.0276	189.9	3.17	3.06295e+07	1.67484e+07	5.36215e+06	5.87716e+06	2.34922e+07	5.88865e+06	2.00524e+07	5.61921e+06	4.80134e+06	4.49118e+07	5.49501e+06	5.83199e+06	5.58952e+06	1.58813e+07	2.8318e+07	2.08337e+07	1.52159e+07	1.81748e+07	5.51092e+06	1.74706e+07	2.00077e+07	1.82353e+07	1.69912e+07	1.50566e+07	1.76117e+07	5.13798e+06	6.44219e+06	4.76504e+07	1.6352e+07	1.89137e+07	6.27163e+06	6.25545e+06	1.76439e+07	1.59706e+07	1.40508e+07	2.86085e+07	5.25519e+06	5.37938e+06	5.89331e+06	1.73013e+07	2.04904e+07	6.30645e+06	5.78673e+06	2.42452e+07	5.13418e+06	1.64758e+07
M91T625	91.0278	625.203	10.42	6.85764e+06	2.53853e+07	5.28414e+06	6.40329e+06	3.5982e+07	2.37017e+07	2.63722e+07	5.83958e+06	5.76531e+06	2.74437e+07	3.11265e+07	2.82855e+07	3.67659e+07	6.64053e+06	2.43097e+07	2.65829e+07	2.58437e+07	1.73546e+07	30932009	3.03533e+07	6.43037e+07	5.74854e+06	3.35744e+07	2.94827e+07	4.99344e+07	4.71317e+07	2.17763e+07	3.33767e+07	6.55444e+06	5.53142e+07	2.48488e+07	3.00977e+07	7.18293e+07	6.51176e+06	3.50889e+07	6.12261e+06	6.71954e+06	3.10864e+07	3.07788e+07	3.00159e+07	2.51127e+07	3.02135e+07	4.75673e+07	6.35902e+06	6.25791e+06	2.4495e+07
M91T140	91.0276	139.757	2.33	2.56662e+07	4.58992e+06	4.70425e+06	5.39128e+06	5.57175e+06	2.25826e+07	4.68889e+06	2.56626e+07	2.98734e+07	2.22759e+07	4.77158e+06	4.97465e+06	5.16302e+06	5.41938e+06	5.13035e+06	4.60751e+06	2.07995e+07	2.15472e+07	4.92986e+06	21520535	5.2136e+06	4.48442e+06	1.31668e+07	2.56346e+07	1.38554e+07	3.31668e+06	4.8658e+06	7.48497e+06	1.44657e+07	5.09013e+06	5.39165e+06	4.57607e+06	3.43422e+07	1.96232e+07	2.89682e+07	4.51892e+06	1.37433e+07	4.11236e+06	1.54725e+07	2.09228e+07	1.92772e+07	4.64143e+06	5.16633e+06	3.04181e+07	5.00714e+06	1.31455e+07
M91T354	91.0536	354.367	5.91	1.22876e+07	1.34165e+07	1.31238e+07	1.45619e+07	1.63829e+07	1.72291e+07	1.91544e+07	1.45438e+07	1.58598e+07	1.41886e+07	1.63324e+07	1.64997e+07	1.66324e+07	1.46234e+07	1.61132e+07	1.30303e+07	1.36744e+07	1.31697e+07	1.54676e+07	1.4396e+07	1.49541e+07	2.01632e+07	1.39595e+07	1.13131e+07	1.16915e+07	1.65714e+07	1.69832e+07	1.58257e+07	1.28086e+07	1.61951e+07	1.86026e+07	1.27419e+07	1.31026e+07	1.70075e+07	1.17513e+07	1.71214e+07	14344587	1.29457e+07	1.73955e+07	1.27331e+07	1.60133e+07	1.59325e+07	1.86958e+07	1.7857e+07	1.5977e+07	1.27345e+07
M91T412	91.0536	412.098	6.87	9.29399e+06	1.26174e+07	1.08601e+07	6.35036e+06	1.12363e+07	8.90558e+06	9.00184e+06	8.56911e+06	1.02171e+07	9.51134e+06	9.95971e+06	1.00501e+07	9.06606e+06	9.26252e+06	9.79765e+06	8.74173e+06	9.47726e+06	8.59961e+06	8.19078e+06	1.20325e+07	7.21778e+06	1.03056e+07	1.02803e+07	6.83149e+06	1.44374e+07	8.41837e+06	1.05906e+07	8.40189e+06	9.86743e+06	8.52463e+06	9.52586e+06	8.83221e+06	8.95092e+06	1.13332e+07	8.17668e+06	9.53707e+06	1.10024e+07	9.12174e+06	9.53149e+06	1.18145e+07	8.88739e+06	1.16303e+07	1.15815e+07	1.53391e+07	9.57865e+06	5.64025e+06
M91T510	91.0542	509.734	8.5	8.1404e+06	3.83117e+06	7.43567e+06	5.52304e+06	7.41718e+06	859743	4.36024e+06	6.10421e+06	4.81009e+06	4.82024e+06	7.0004e+06	9.0048e+06	5.24351e+06	5.18473e+06	9.19714e+06	5.26977e+06	5.70941e+06	6.2254e+06	6.57708e+06	6.58223e+06	8.06659e+06	1.22593e+06	6.4702e+06	6.7307e+06	5.70755e+06	6.92459e+06	7.10982e+06	7.23861e+06	4.07197e+06	4.53695e+06	6.01667e+06	1.03249e+07	7.47013e+06	8.4356e+06	1.06495e+07	8.63033e+06	6.41421e+06	1.64276e+07	9.13226e+06	1.27291e+06	1.38901e+07	7.38373e+06	6.99214e+06	8.68768e+06	6.99516e+06	1.03092e+07
M91T219	91.054	218.77	3.65	1.256e+07	1.38793e+07	1.86244e+07	1.94863e+07	1.95473e+07	1.71429e+07	1.49264e+07	1.35948e+07	1.41e+07	1.87293e+07	3.55615e+07	1.50297e+07	2.16564e+07	2.94906e+07	1.39308e+07	1.88401e+07	1.52167e+07	1.87862e+07	1.67464e+07	1.3803e+07	1.50364e+07	1.74704e+07	1.31975e+07	1.5214e+07	2.05085e+07	3.98258e+07	1.51181e+07	1.84919e+07	1.74155e+07	2.09598e+07	1.98388e+07	1.88069e+07	1.75642e+07	2.28595e+07	1.7167e+07	1.63784e+07	2.9265e+07	19458240	1.97393e+07	1.49395e+07	2.00103e+07	22579741	3.15924e+07	1.84623e+07	1.68684e+07	1.4475e+07
M91T6	91.054	5.67746	0.09	9.55783e+06	5.35788e+06	0	4.2576e+06	0	5.16922e+06	6.45441e+06	2.60395e+06	0	5.30417e+06	3.67769e+06	1.72635e+07	0	5.30886e+06	4.80691e+06	4.14171e+06	0	4.75345e+06	0	1.22774e+06	3.93667e+06	0	6.12309e+06	6.78841e+06	0	1.20667e+07	0	0	0	7.74853e+06	7.55612e+06	3.60384e+06	5.31506e+06	1.02197e+07	6.40436e+06	6.73873e+06	1.94499e+07	6.36193e+06	0	4.78956e+06	6.65967e+06	2.51436e+07	6.19664e+06	3.95631e+06	4.96525e+06	4.78723e+06
M91T93	91.0583	93.4749	1.56	1.18122e+06	1.27758e+06	1.46042e+06	1.17944e+06	5.35743e+06	1.87899e+06	1.35679e+06	6.76114e+06	5.00341e+06	5.08827e+06	5.3524e+06	7.61095e+06	4.97498e+06	6.24825e+06	4.93219e+06	7.8031e+06	905997	9.73842e+06	6.90674e+06	1.58056e+06	8.73324e+06	1.38616e+06	883175	3.90658e+06	1.16973e+06	6.72952e+06	4.20837e+06	919414	1.00012e+06	4.42945e+06	1.31498e+06	1.07512e+06	3.88377e+06	1.5555e+06	1.12055e+06	967216	3.62176e+06	2.99022e+06	8.08957e+06	1.1021e+06	1.39845e+06	6.44949e+06	7.27587e+06	9.09118e+06	5.38801e+06	5.82502e+06
M91T76	91.054	75.9806	1.27	1.11248e+07	5.13808e+06	1.13861e+07	1.8382e+06	1.56088e+07	6.7594e+06	5.21351e+06	1.8141e+06	1.80262e+07	5.70467e+06	1.52609e+06	1.67777e+07	3.35011e+06	1.54398e+06	2.20687e+07	3.22809e+06	1.58327e+07	7.23026e+06	2.22567e+07	4.3895e+06	1.67067e+06	1.15546e+07	4.27589e+06	1.96208e+06	2.94281e+06	5.72026e+06	1.77184e+06	3.9995e+06	5.21491e+06	5.58335e+06	1.78017e+07	2.39009e+06	3.76417e+06	1.8406e+06	6.17034e+06	1.40375e+07	7.54603e+06	6.62379e+06	1.01813e+07	2.71835e+07	2.24489e+06	1.50499e+07	6.48951e+06	8.41191e+06	3.48145e+06	1.73301e+07
M91T24	91.054	24.3823	0.41	1.19613e+06	1.23521e+06	1.17231e+06	1.11472e+06	5.42231e+06	5.63747e+06	6.57932e+06	4.63242e+06	4.62304e+06	6.76976e+06	1.29811e+06	1.21222e+06	6.04838e+06	4.58233e+06	6.16964e+06	8.27199e+06	5.94644e+06	1.28324e+06	4.77805e+06	7.05286e+06	1.1444e+06	1.23492e+06	1.21838e+06	7.57414e+06	1.22119e+07	1.13623e+06	4.82029e+06	6.74964e+06	1.25127e+06	6.88645e+06	4.94236e+06	5.29967e+06	3.8782e+06	4.12347e+06	1.28564e+07	4.79198e+06	1.42042e+06	1.63189e+06	1.60884e+06	5.02426e+06	1.61157e+06	1.77518e+06	1.36911e+06	4.98187e+06	1.29018e+06	7.47094e+06
M92T987_1	91.5044	986.545	16.44	1.60003e+08	1.65308e+08	1.75586e+08	1.68169e+08	1.69618e+08	1.78891e+08	1.79129e+08	185798072	177951929	1.74412e+08	1.83723e+08	1.59302e+08	1.80529e+08	185874461	2.22286e+08	1.74121e+08	1.88632e+08	1.9758e+08	1.94204e+08	1.88301e+08	1.84207e+08	1.81065e+08	1.67793e+08	2.06184e+08	2.03487e+08	1.91746e+08	196830634	1.95607e+08	1.94097e+08	178360941	1.91613e+08	2.15312e+08	1.8869e+08	162473107	2.03174e+08	1.83258e+08	1.84047e+08	1.81378e+08	1.87715e+08	1.94084e+08	1.99387e+08	1.85632e+08	1.89286e+08	1.53328e+08	1.68496e+08	1.70493e+08
M92T896	91.5043	895.753	14.93	4.98154e+06	3.79912e+07	8.85156e+06	1.08478e+07	1.01496e+07	4.30497e+06	2.70567e+07	1.14089e+07	1.6409e+07	3.44273e+07	3.73004e+06	5.47808e+07	3.46986e+06	4.7121e+06	4.27879e+06	3.89719e+07	1.21322e+07	2.78838e+07	9.7803e+06	4.8846e+06	1.38214e+07	1.06771e+07	2.74758e+07	2.20301e+07	1.42298e+07	1.40651e+07	3.34089e+07	978872	1.26797e+07	4.37379e+07	1.51913e+07	1.47865e+07	4.24917e+07	2.78283e+07	3.86888e+06	1.07712e+07	1.85779e+07	1.01751e+07	4.66784e+06	3.2973e+07	1.87737e+07	1.27395e+07	1.60816e+07	1.40846e+07	1.8928e+07	1.82299e+07
M92T1021	91.5041	1020.86	17.01	7.74505e+06	3.07448e+06	1.05391e+07	1.31745e+07	2.65843e+06	1.14977e+07	1.56106e+07	2.6116e+06	7.33004e+06	1.21138e+07	2.94783e+06	1.15804e+07	2.77391e+06	1.15923e+07	1.45852e+07	1.29996e+07	3.20266e+06	3.16351e+06	9.9312e+06	3.69898e+06	54942914	1.4405e+07	4.32033e+07	3.19793e+06	2.98245e+06	9.63435e+06	3.154e+06	1.536e+07	1.48287e+07	2.39654e+07	5.12791e+07	3.41298e+06	1.01094e+07	1.15692e+07	3.15329e+06	3.25617e+06	4.51914e+07	1.76778e+07	5.04586e+07	1.25985e+07	2.48743e+06	9.32659e+06	2.9086e+06	9.40539e+06	2.23473e+06	1.17764e+07
M92T807	91.5041	806.652	13.44	1.93689e+07	4.91348e+06	1.6429e+07	5.63269e+06	2.39141e+07	3.09596e+07	5.61897e+06	5.2611e+06	5.40721e+06	1.49089e+07	2.2303e+07	1.6163e+07	5.67191e+07	5.84147e+06	1.29141e+07	5.24898e+06	5.66978e+06	1.98504e+07	6.43353e+06	5.09843e+06	5.60747e+06	1.25602e+07	5.0071e+07	1.47721e+07	5.09482e+06	5.8266e+06	5.96954e+06	6.05325e+06	5.87852e+06	6.43406e+06	5.50536e+06	6.35042e+06	4.57483e+07	2.4147e+07	1.82828e+07	13941613	5.28583e+07	6.08096e+06	5.46008e+06	6.46852e+06	2.56872e+07	7.19826e+06	2.32986e+07	1.02464e+08	1.70831e+07	1.60252e+07
M92T1008	91.5238	1008.08	16.8	3.24851e+06	3.23727e+06	4.87705e+06	3.52699e+06	3.17694e+06	3.81147e+06	5.11504e+06	7.26994e+06	4.12199e+06	5.27183e+06	8.65659e+06	6.54414e+06	7.94863e+06	3.80425e+06	9.64664e+06	3.43432e+06	4.50498e+06	7.68376e+06	6.25252e+06	3.61799e+06	4.30151e+06	8.5966e+06	8.18272e+06	4.54599e+06	5.52831e+06	3.45451e+06	4.1167e+06	9.65412e+06	4.75633e+06	4.92807e+06	9.3734e+06	3.72717e+06	4.27309e+06	1.01864e+07	3.73663e+06	3.97074e+06	4.19322e+06	4.24656e+06	8.11428e+06	3.91567e+06	4.24855e+06	1.30173e+07	5.59928e+06	3.54107e+06	3.50848e+06	3.93726e+06
M92T987_2	91.5238	987.472	16.46	1.41275e+07	1.22675e+07	1.51098e+07	1.69952e+07	1.5475e+07	8.77377e+06	1.05266e+07	9.1171e+06	1.67382e+07	1.96279e+07	1.81246e+07	1.16996e+07	1.0376e+07	9.56566e+06	1.26809e+07	3.90939e+07	1.35243e+07	1.00124e+07	9.34778e+06	1.64271e+07	1.22482e+07	1.53927e+07	1.2548e+07	1.53985e+07	1.66113e+07	9.87746e+06	1.26989e+07	1.98914e+07	1.8895e+07	2.00712e+07	1.47758e+07	1.36171e+07	1.21459e+07	3.46665e+07	3.68509e+07	2.30059e+07	1.69545e+07	1.00534e+07	6.38995e+06	1.26127e+07	1.6516e+07	1.05496e+07	1.8932e+07	2.35296e+07	1.42844e+07	1.77901e+07
M92T78	91.5423	78.0079	1.3	1.6661e+07	1.98106e+07	7.87763e+06	5.29859e+06	1.21014e+07	1.18552e+07	2.68371e+07	1.60863e+07	1.24983e+07	1.34682e+07	1.04771e+07	2.25596e+07	8.06413e+06	2.16739e+07	1.63628e+07	1.4269e+07	1.13217e+07	9.53045e+06	1.46347e+07	1.41995e+07	1.26557e+07	1.21985e+07	2.15776e+07	1.25012e+07	1.38378e+07	1.26445e+07	7.82962e+06	1.02658e+07	8.30825e+06	1.48126e+07	4.65055e+06	7.36133e+06	8.55178e+06	1.22999e+07	8.91267e+06	1.37939e+07	5.05151e+06	6.14272e+06	11502339	1.30775e+07	5.32299e+06	6.90931e+06	7.65783e+06	1.14816e+07	9.61162e+06	1.99756e+07
M92T87	91.98	87.4468	1.46	1.62154e+07	1.53704e+07	4.30077e+06	1.61278e+07	1.70615e+07	1.72232e+07	1.56807e+07	1.89936e+07	1.58032e+07	1.56443e+07	1.70821e+07	1.75461e+07	1.63099e+07	1.78256e+07	1.8489e+07	1.55238e+07	1.34993e+07	1.42019e+07	1.61415e+07	1.65114e+07	1.64001e+07	1.7402e+07	1.88511e+07	1.7441e+07	1.85736e+07	1.55468e+07	1.77495e+07	1.4886e+07	1.65946e+07	1.45128e+07	1.65879e+07	1.56636e+07	1.60083e+07	1.62353e+07	4.13369e+06	1.46952e+07	1.54448e+07	1.53707e+07	1.65739e+07	1.39775e+07	4.74617e+06	4.26766e+06	1.40332e+07	1.63713e+07	1.6584e+07	1.85064e+07
M93T987_1	92.5032	986.707	16.45	1.92081e+07	2.17207e+07	1.73971e+07	2.02037e+07	1.30054e+07	1.31239e+07	1.45026e+07	1.40102e+07	1.59147e+07	1.53334e+07	2.24304e+07	1.39064e+07	1.89542e+07	1.93193e+07	2.2788e+07	2.17418e+07	2.74166e+07	1.76292e+07	2.34232e+07	1.93606e+07	1.48612e+07	2.60289e+07	1.62167e+07	1.38242e+07	2.10799e+07	2.06851e+07	2.10672e+07	1.95461e+07	1.91836e+07	2.43532e+07	1.69265e+07	2.29295e+07	1.27392e+07	1.3117e+07	2.56986e+07	2.75639e+07	1.93654e+07	1.03031e+07	2.62953e+07	2.31798e+07	2.38632e+07	2.03505e+07	1.54762e+07	1.56727e+07	1.75366e+07	2.23635e+07
M93T987_2	92.5222	987.333	16.46	5.96633e+07	4.77211e+07	5.92668e+07	6.09301e+07	6.20655e+07	5.18374e+07	6.6638e+07	5.73161e+07	6.10185e+07	5.98319e+07	5.73703e+07	5.5406e+07	5.44699e+07	5.34394e+07	6.83356e+07	5.53231e+07	5.65909e+07	5.98268e+07	4.63568e+07	5.84208e+07	5.83875e+07	5.32524e+07	5.27565e+07	5.09794e+07	6.76065e+07	5.10766e+07	4.19179e+07	5.48488e+07	5.61494e+07	5.41183e+07	5.4054e+07	5.6117e+07	4.26591e+07	7.00229e+07	5.03699e+07	5.05533e+07	5.96072e+07	4.67893e+07	4.75566e+07	5.91299e+07	5.9965e+07	5.3728e+07	6.00116e+07	6.12828e+07	5.81002e+07	6.06528e+07
M93T1013	92.5222	1013.36	16.89	4.67495e+06	5.79648e+07	1.61594e+07	1.41275e+07	1.46827e+07	1.66656e+07	3.44264e+07	1.72538e+07	2.02646e+07	3.35853e+07	2.74738e+07	2.64589e+07	3.33018e+07	5.22542e+06	1.71799e+07	1.48017e+07	4.12866e+06	2.92584e+07	1.63563e+07	2.32224e+07	1.92601e+07	1.75243e+07	1.92528e+07	1.80164e+07	1.56869e+07	2.04401e+07	2.98762e+07	4.44462e+06	1.23639e+07	4.47548e+06	2.0033e+07	1.87307e+07	2.84184e+07	2.49529e+07	2.15806e+07	1.7387e+07	1.61967e+07	1.44518e+07	4.68585e+06	4.14355e+07	2.89476e+07	2.58896e+07	4.92198e+07	2.49687e+07	4.36421e+06	2.62566e+07
M93T1198	92.522	1197.7	19.96	3.58868e+06	4.5351e+06	4.73178e+06	2.73299e+06	0	0	0	5.17631e+06	5.72517e+06	0	4.50036e+06	0	3.83868e+06	3.18674e+06	2.34868e+06	2.27558e+06	0	5.42046e+06	5.08517e+06	3.39452e+06	2.872e+06	4.29147e+06	2.70576e+06	0	0	4.65753e+06	0	0	3.74827e+06	2.80221e+06	2.49207e+06	0	2.20071e+06	0	0	0	4.37314e+06	2.50253e+06	3.91442e+06	2.18372e+06	4.1628e+06	0	3.12519e+06	6.07884e+06	0	0
M93T1064	92.522	1064.16	17.74	1.23584e+07	1.61378e+07	1.2089e+07	1.29267e+07	2.75897e+07	2.29306e+07	1.89196e+07	4.50459e+07	1.24655e+07	2.73599e+07	2.69856e+07	1.34996e+07	5.53421e+07	1.83553e+07	1.67629e+07	2.15063e+07	1.28179e+07	2.20295e+07	2.61135e+07	3.04307e+06	2.86748e+07	2.43861e+07	4.21405e+07	4.56592e+06	2.56528e+07	1.35216e+07	3.25271e+07	4.49339e+07	4.61341e+06	4.66114e+06	2.01926e+07	3.91311e+06	4.41146e+06	1.18436e+07	3.52987e+07	1.51756e+07	1.27836e+07	1.63352e+07	1.78756e+07	2.00645e+07	6.14566e+07	1.26908e+07	3.86461e+06	2.63854e+07	1.66673e+07	2.71353e+07
M93T1179	92.5219	1179.44	19.66	6.97517e+06	7.38641e+06	9.11053e+06	5.98037e+06	4.93248e+06	1.54727e+06	1.20326e+07	1.74262e+07	1.16377e+07	1.88585e+07	1.71241e+07	1.62072e+07	5.94555e+06	7.2971e+06	5.92762e+06	4.18779e+06	2.61407e+07	4.81822e+06	9.62264e+06	6.20243e+06	4.80189e+06	5.48156e+06	1.04564e+07	1.90834e+06	7.57377e+06	1.88466e+06	2.00447e+06	1.74358e+06	1.11929e+07	6.25497e+06	8.0325e+06	4.7826e+06	4.38052e+06	8.93163e+06	2.39987e+06	1.73982e+06	8.9575e+06	5.91302e+06	1.2755e+06	3.40345e+06	1.98015e+06	2.0255e+07	5.35939e+06	9.829e+06	1.87948e+06	2.08977e+07
M93T486	92.522	485.715	8.1	1.16083e+07	1.18643e+07	4.06533e+07	8.75412e+06	2.90083e+07	1.29633e+07	1.61981e+07	1.09181e+07	1.87423e+07	1.33939e+07	8.80056e+06	1.38407e+07	3.64842e+06	3.72144e+06	2.08562e+07	8.74791e+06	3.63474e+06	1.96342e+07	2.39354e+07	1.07819e+07	1.14733e+07	1.32348e+07	3.25842e+07	1.94901e+07	1.09289e+07	1.29783e+07	3.11543e+07	1.87422e+07	2.82673e+07	1.04305e+07	3.71735e+06	9.04013e+06	2.04964e+07	2.33347e+07	8.23094e+06	7.99647e+06	9.38041e+06	2.43804e+07	1.4653e+07	1.06961e+07	1.14347e+07	1.44075e+07	1.21421e+07	1.14959e+07	2.18827e+07	1.0585e+07
M93T1117	92.522	1117.42	18.62	1.95285e+07	9.06356e+06	2.09093e+07	1.3889e+07	1.03693e+07	9.55096e+06	12969756	3.36813e+06	1.1919e+07	8.91195e+06	13340916	2.56719e+06	1.20212e+07	6.55569e+06	2.68069e+06	2.68337e+06	3.58848e+07	2.77073e+06	1.06922e+07	14421508	9.16635e+06	1.28492e+07	1.49214e+07	1.74371e+07	8.84323e+06	1.27017e+07	9.55659e+06	3.19488e+06	3.57392e+07	1.12288e+07	3.14497e+07	3.35149e+06	3.05552e+06	2.21035e+07	3.20859e+07	8.11806e+06	2.56693e+06	9.46785e+06	8.5415e+06	2.67489e+06	2.6464e+06	2.70393e+06	8.0194e+06	1.1183e+07	1.26328e+07	3.10068e+07
M93T1107	92.5219	1106.7	18.45	2.54122e+06	2.86112e+06	1.92096e+07	1.44724e+07	9.33295e+06	1.17617e+07	1.79011e+07	1.24101e+07	3.11805e+06	1.49716e+07	1.05812e+07	3.00408e+07	8.52173e+06	2.73112e+06	1.3446e+07	3.26625e+07	3.09466e+06	1.18312e+07	1.26972e+07	1.33522e+07	1.03811e+07	1.33106e+07	2.97056e+06	1.17499e+07	1.31655e+07	1.04219e+07	2.16783e+07	3.17925e+06	3.09535e+06	8.11254e+06	3.03935e+06	5.37246e+07	1.006e+07	2.8105e+06	2.86565e+06	1.64936e+07	2.86336e+06	1.06269e+07	1.53705e+07	8.56613e+06	3.31889e+06	1.59985e+07	1.37681e+07	3.05466e+06	1.48622e+07	3.09033e+06
M93T1030	92.522	1030.49	17.17	5.00485e+06	3.7389e+06	1.96222e+07	1.70271e+07	1.96298e+07	3.16693e+07	5.1102e+06	4.4489e+06	5.07372e+06	1.74926e+07	2.91493e+07	1.34797e+07	4.63983e+06	4.97602e+06	1.9929e+07	3.17419e+07	4.50931e+07	2.22905e+07	1.67052e+07	1.49441e+07	1.27325e+07	1.96177e+07	2.29653e+07	2.05221e+07	4.69911e+06	4.13978e+06	3.06066e+07	1.89432e+07	2.50188e+07	4.72648e+06	1.68319e+07	1.5583e+07	5.16466e+06	3.88498e+06	1.97335e+07	2.74282e+07	1.83282e+07	1.89697e+07	8.99202e+07	1.24614e+07	2.00923e+07	1.48261e+07	1.40197e+07	4.58704e+06	4.51564e+07	2.28839e+07
M93T1095	92.522	1094.99	18.25	1.79671e+07	1.2164e+07	1.35752e+07	1.47302e+07	1.29346e+07	1.95599e+07	1.9175e+07	8.48546e+06	1.19905e+07	14509446	1.01849e+07	1.13862e+07	1.18746e+07	1.00695e+07	1.11215e+07	3.17049e+06	1.18028e+07	1.16738e+07	1.88774e+07	9.48186e+06	1.34119e+07	3.91997e+06	8.54067e+06	3.54986e+06	3.84911e+06	2.30426e+07	3.4677e+06	3.8386e+07	4.04817e+06	1.54266e+07	1.09294e+07	4.06136e+06	1.95689e+07	1.0912e+07	1.60436e+07	1.36584e+07	5.20975e+07	1.36345e+07	3.13916e+06	1.46238e+07	3.18548e+07	3.74659e+06	1.38914e+07	1.05613e+07	1.03421e+07	1.33368e+07
M93T1189	92.522	1189.08	19.82	1.10217e+06	1.20112e+06	4.77817e+06	6.76717e+06	4.43499e+06	6.14078e+06	1.03897e+06	1.15419e+06	1.55852e+06	1.44847e+06	1.83643e+06	1.12784e+06	4.87816e+06	1.19929e+06	5.74504e+06	4.07672e+06	1.61856e+06	5.8055e+06	1.43631e+06	5.46112e+06	3.95302e+06	1.1366e+06	5.63137e+06	5.05004e+06	7.88808e+06	7.98099e+06	1.93875e+07	1.62822e+07	1.19632e+06	4.67396e+06	1.05697e+06	4.10887e+06	5.94837e+06	6.92464e+06	1.30364e+07	1.51919e+07	5.95573e+06	4.48526e+06	5.74082e+06	5.37031e+06	1.202e+06	1.43395e+06	3.69965e+06	1.2782e+06	1.47262e+06	1.10196e+06
M93T1022	92.5221	1022.2	17.04	7.10273e+07	4.35089e+06	1.97659e+07	2.04403e+07	1.82248e+07	5.35138e+06	2.95651e+07	2.2299e+07	2.33073e+07	3.95008e+06	5.17663e+06	4.7408e+06	2.26141e+07	6.06082e+07	1.80993e+07	4.91277e+06	4.76405e+06	5.07177e+06	1.71016e+07	1.98516e+07	1.86882e+07	1.38712e+07	2.57271e+07	1.78638e+07	4.40744e+06	1.42136e+07	1.89166e+07	1.65232e+07	4.85535e+06	4.67552e+06	2.15069e+07	1.74179e+07	2.27477e+07	2.39541e+07	5.17555e+06	4.26652e+06	3.69564e+06	1.94981e+07	4.64633e+06	1.4683e+07	4.46168e+06	1.64301e+07	3.83441e+06	1.48834e+07	4.64284e+06	4.64712e+06
M93T1161	92.5219	1160.8	19.35	7.95556e+06	8.90698e+06	7.16542e+06	6.86654e+06	9.30818e+06	1.0696e+07	1.45029e+06	1.33621e+06	9.19855e+06	7.50289e+06	1.57833e+06	4.91238e+06	1.53043e+06	6.25168e+06	6.62579e+06	6.30058e+06	1.48277e+06	1.54903e+06	9.45951e+06	6.51851e+06	6.65972e+06	7.01088e+06	1.25135e+07	7.0641e+06	9.19571e+06	1.93875e+06	7.01162e+06	1.6607e+06	1.71549e+06	1.49305e+06	1.30687e+06	8.65309e+06	1.41129e+06	9.70061e+06	1.89087e+06	7.51135e+06	1.43055e+06	6.48428e+06	6.34362e+06	6.95142e+06	1.50685e+06	1.58231e+06	1.42995e+07	1.58951e+07	1.66562e+06	1.40921e+06
M93T1075	92.522	1074.71	17.91	1.48381e+07	1.87829e+07	1.20742e+07	1.3637e+07	1.21633e+07	3.82591e+06	1.03478e+07	4.43069e+06	2.92489e+07	4.53398e+06	1.5013e+07	3.82494e+06	4.08909e+06	3.7207e+06	1.68411e+07	4.02661e+06	1.86779e+07	1.67356e+07	1.588e+07	2.80585e+07	4.13226e+06	4.226e+06	1.25183e+07	7.88397e+07	3.41803e+06	2.00524e+07	4.38967e+06	4.61487e+06	4.39951e+07	4.02659e+06	1.51713e+07	3.95055e+06	3.59009e+07	1.73691e+07	1.86981e+07	1.04631e+07	1.33631e+07	1.5708e+07	3.50932e+06	3.71424e+06	4.01435e+06	3.71088e+06	4.89312e+07	1.18008e+07	1.48525e+07	3.95992e+06
M93T1141	92.5219	1141.38	19.02	8.8673e+06	1.21072e+07	7.09808e+06	2.30359e+06	1.63756e+07	1.17518e+07	6.26656e+06	2.64237e+06	7.70886e+06	1.09327e+07	1.11081e+07	8.74561e+06	2.40339e+06	7.25268e+06	9.89171e+06	1.00632e+07	1.16631e+07	1.02452e+07	1.168e+07	5.88309e+06	3.03599e+07	1.27823e+07	6.78841e+06	1.2058e+07	1.41629e+07	7.29699e+06	9.56753e+06	1.12121e+07	6.94338e+06	2.29975e+06	9.77193e+06	9.44188e+06	2.33891e+06	9.50199e+06	1.06537e+07	1.15947e+07	2.58742e+06	1.2339e+07	9.07287e+06	2.00857e+06	1.15531e+07	2.28972e+06	1.50422e+07	7.51451e+06	9.50786e+06	2.27033e+06
M93T1129	92.522	1129.42	18.82	2.1501e+06	8.83967e+06	2.29851e+06	1.32273e+07	10238626	1.42539e+07	2.44286e+06	1.65255e+07	9.45708e+06	9.46806e+06	1.10093e+07	8.17215e+06	1.14581e+07	1.23229e+07	1.09336e+07	2.14466e+07	2.62987e+06	1.65722e+07	1.00829e+07	9.31174e+06	2.16705e+06	1.1386e+07	1.43486e+07	1.12024e+07	2.46856e+06	1.18139e+07	8.64139e+06	1.23734e+07	1.5182e+07	9.90686e+06	7.47859e+06	2.60434e+06	3.88272e+07	2.31275e+06	2.6349e+06	1.61349e+07	1.9237e+07	8.35826e+06	1.0993e+07	2.82414e+07	12144481	3.47415e+07	1.39623e+07	7.74224e+06	2.09759e+06	2.21622e+06
M93T1084	92.522	1083.92	18.07	1.11092e+07	1.55129e+07	3.78351e+06	1.20859e+07	2.02361e+07	2.99292e+07	2.19859e+07	1.28598e+07	4.00221e+06	1.89769e+07	1.6586e+07	3.60496e+06	1.54162e+07	1.52136e+07	1.67873e+07	3.96073e+06	4.2981e+06	1.05924e+07	1.006e+07	3.06095e+06	1.41844e+07	3.35598e+07	1.35933e+07	4.04063e+06	2.74613e+07	1.0268e+07	3.45451e+07	3.60561e+06	4.19525e+06	3.70629e+06	1.28136e+07	1.27667e+07	4.19675e+06	1.54361e+07	16456370	4.41404e+06	3.99524e+06	1.6614e+07	3.23625e+07	2.73141e+07	4.14228e+06	2.35844e+07	4.02298e+06	1.60476e+07	1.16398e+07	2.45394e+07
M93T1000	92.5222	1000.31	16.67	2.64636e+07	7.15008e+06	4.00439e+07	3.84787e+07	3.02702e+07	2.71794e+07	8.45034e+06	7.1787e+06	2.7265e+07	3.00113e+07	7.75137e+06	3.56697e+07	2.86104e+07	2.73131e+07	4.55514e+07	2.28435e+07	8.64911e+06	3.46693e+07	3.34496e+07	3.71574e+07	25184983	2.99238e+07	2.25862e+07	3.18434e+07	2.32319e+07	3.33055e+07	2.27479e+07	4.01106e+07	25108115	2.47722e+07	2.59216e+07	43914307	6.98402e+06	5.5668e+06	2.30988e+07	1.7122e+07	7.2736e+06	3.30457e+07	8.26173e+06	7.90287e+06	3.51692e+07	2.98883e+07	7.28722e+06	4.27684e+07	2.97948e+07	3.82813e+07
M93T636	92.522	635.612	10.59	1.09552e+07	1.13918e+07	1.14809e+07	1.04021e+07	8.38142e+06	1.23171e+07	2.39908e+07	9.07923e+06	7.29692e+06	2.45841e+06	9.08536e+06	2.15675e+06	6.09124e+06	8.56595e+06	8.14322e+06	6.08711e+06	2.64769e+06	1.09607e+07	9.83004e+06	1.7496e+07	9.79011e+06	7.57316e+06	7.85962e+06	1.02493e+07	1.20442e+07	2.81692e+07	1.03454e+07	1.02195e+07	9.71927e+06	2.51624e+07	1.11189e+07	1.1357e+07	9.59342e+06	1.97644e+06	2.35965e+06	9.57842e+06	7.37268e+06	8.48092e+06	1.07538e+07	2.1256e+06	2.21742e+06	6.78404e+06	1.69829e+07	6.02082e+06	1.46125e+07	1.04499e+07
M93T1040	92.5221	1040.38	17.34	4.00096e+06	2.12237e+07	4.32681e+06	4.4507e+06	1.40199e+07	5.59252e+06	1.90261e+07	2.44274e+07	1.50005e+07	4.4463e+06	4.80237e+06	2.03887e+07	4.70146e+06	4.52352e+06	1.70398e+07	1.60302e+07	3.66716e+06	1.8324e+07	6.47934e+06	1.94146e+07	1.83624e+07	1.8176e+07	3.342e+06	4.73239e+06	4.95601e+07	5.17672e+06	4.28349e+06	1.3928e+07	1.83956e+07	4.93057e+06	1.63203e+07	2.07118e+07	3.65427e+07	3.40187e+07	1.86837e+07	4.80528e+06	1.27802e+07	1.31112e+07	4.29715e+06	2.28842e+07	1.12121e+07	1.45244e+07	1.68906e+07	1.47128e+07	1.1205e+07	4.7442e+06
M93T450	92.522	449.999	7.5	3.36685e+06	3.66253e+06	3.17496e+06	1.32962e+07	1.35197e+07	2.15099e+07	3.70622e+06	1.73531e+07	1.39387e+07	1.73234e+07	3.51786e+06	2.32173e+07	3.65365e+06	1.49673e+07	2.17144e+07	3.84495e+06	3.8577e+06	1.70147e+07	1.03797e+07	2.26568e+07	3.30801e+07	1.57642e+07	1.47499e+07	1.69674e+07	4.15154e+06	2.42652e+07	2.49941e+07	1.60045e+07	2.04161e+07	1.14568e+07	1.40197e+07	1.327e+07	1.21917e+07	3.72063e+06	1.27549e+07	2.91389e+07	1.91502e+07	1.10225e+07	1.96921e+07	3.59503e+06	1.08897e+07	2.20826e+07	2.42882e+07	1.22569e+07	9.96945e+06	1.02551e+07
M93T404	92.522	404.415	6.74	2.61009e+06	1.38115e+07	3.20353e+06	1.42341e+07	3.46708e+06	2.74188e+06	1.02308e+07	2.65445e+06	3.26618e+06	1.17398e+07	3.40811e+06	2.90935e+06	1.02206e+07	1.03956e+07	1.54969e+07	3.39471e+06	3.01766e+06	3.11115e+07	1.63214e+07	3.13539e+06	2.21949e+07	1.26182e+07	3.12204e+06	1.36767e+07	9.70012e+06	1.02408e+07	1.39743e+07	3.12962e+06	1.34582e+07	2.84053e+07	1.13786e+07	8.56356e+06	3.39087e+06	3.03821e+06	3.15537e+06	1.58303e+07	2.9172e+06	1.05263e+07	2.84657e+06	1.05135e+07	1.69811e+07	1.2625e+07	3.64613e+06	1.17074e+07	3.43363e+06	2.98577e+06
M93T1153	92.522	1152.7	19.21	6.4738e+06	8.33437e+06	7.91812e+06	7.7359e+06	1.93057e+06	1.55609e+06	8.08535e+06	1.57427e+06	1.86963e+06	9.35493e+06	5.7405e+06	6.69491e+06	1.63568e+07	1.00413e+07	7.25738e+06	1.7538e+06	9.04387e+06	1.15362e+07	1.8252e+06	7.36777e+06	1.77949e+06	1.54274e+06	1.78862e+06	8.21477e+06	9.14106e+06	1.98906e+06	2.23664e+06	7.1362e+06	1.48734e+07	1.56024e+07	1.22998e+07	1.91435e+06	1.92212e+06	1.61355e+06	1.00634e+07	2.04111e+06	1.24875e+07	1.76675e+06	1.64519e+06	1.52619e+06	1.02044e+07	6.87012e+06	1.88347e+06	1.7042e+06	7.38351e+06	1.87779e+06
M93T523	92.522	523.177	8.72	8.03516e+06	1.62561e+07	4.55371e+07	9.43679e+06	1.54097e+07	2.2298e+07	1.37892e+07	3.12588e+06	3.1621e+06	3.08204e+06	1.55824e+07	2.71031e+06	1.10599e+07	3.96221e+07	2.93601e+06	1.5108e+07	3.43721e+06	3.29936e+06	2.92043e+07	2.63735e+06	8.52942e+06	3.26329e+06	7.76569e+06	1.12797e+07	1.26223e+07	1.08802e+07	1.08885e+07	1.13194e+07	1.51828e+07	1.24021e+07	3.24718e+06	8.45232e+06	9.78274e+06	1.48647e+07	1.28979e+07	1.57131e+07	1.32447e+07	2.53833e+07	1.04573e+07	1.10951e+07	3.02684e+06	4.34187e+07	2.87318e+06	1.429e+07	1.48428e+07	1.15671e+07
M93T416	92.522	415.773	6.93	1.69101e+07	2.71464e+06	1.45374e+07	9.89792e+06	3.34663e+06	1.08951e+07	2.55536e+06	1.221e+07	1.37327e+07	2.31411e+07	2.70389e+06	1.65666e+07	1.06788e+07	1.25494e+07	1.25526e+07	1.52994e+07	3.39306e+06	3.13284e+06	1.79386e+07	2.38242e+06	2.97247e+06	1.04219e+07	1.73176e+07	1.59338e+07	3.49926e+06	1.52572e+07	1.35609e+07	3.25547e+06	1.50764e+07	1.42899e+07	1.54972e+07	1.06654e+07	1.73549e+07	2.21553e+07	2.73011e+06	2.92932e+06	1.33137e+07	1.3486e+07	2.91705e+06	2.76235e+06	2.0116e+07	1.13171e+07	3.76643e+06	1.14369e+07	1.56058e+07	1.30063e+07
M93T620	92.522	619.971	10.33	8.8577e+06	1.06999e+07	9.21015e+06	2.30272e+06	1.3249e+07	2.20353e+06	2.23439e+06	2.5527e+06	2.90717e+06	1.11882e+07	2.0133e+06	1.11807e+07	8.87804e+06	2.58395e+07	1.26931e+07	1.03555e+07	2.4523e+06	1.4813e+07	7.85101e+06	2.52541e+06	9.23557e+06	8.4313e+06	7.29598e+06	9.15215e+06	2.49606e+06	2.33476e+06	6.75915e+06	2.47005e+06	2.54655e+06	2.53189e+06	2.52531e+06	2.42687e+06	1.35961e+07	1.92625e+06	1.67518e+07	8.25528e+06	2.40859e+06	7.79989e+06	1.20237e+07	8.90746e+06	9.29007e+06	8.78786e+06	2.40206e+06	8.71919e+06	9.93375e+06	1.0537e+07
M93T504	92.522	504.185	8.4	1.27122e+07	2.88565e+06	2.61069e+06	2.60209e+06	9.47232e+06	3.51125e+06	1.34278e+07	3.06118e+06	2.81916e+06	2.70007e+06	5.71061e+06	3.27662e+06	3.16036e+06	3.10639e+06	1.5095e+07	1.06712e+07	2.90669e+06	1.18144e+07	1.69826e+07	3.02896e+06	3.53121e+06	3.20902e+06	1.58445e+07	1.3652e+07	1.21436e+07	1.0067e+07	3.07369e+06	1.76576e+07	1.31827e+07	2.75769e+06	3.0129e+06	3.28529e+06	1.38969e+07	2.89523e+06	1.20995e+07	9.84664e+06	1.50928e+07	2.90655e+06	8.03747e+06	9.08569e+06	8.89513e+06	3.03998e+06	3.0921e+06	1.16756e+07	1.52587e+07	1.02398e+07
M93T663	92.522	662.89	11.05	2.04201e+06	9.31869e+06	2.04303e+06	7.53528e+06	2.26807e+06	8.81401e+06	7.60749e+06	1.02244e+07	2.00656e+06	2.06093e+06	7.82392e+06	2.03373e+06	1.06002e+07	2.19739e+06	2.26912e+06	2.28452e+07	2.39274e+06	1.87174e+06	1.04159e+07	1.31311e+07	1.50188e+07	2.01441e+06	8.38497e+06	6.08769e+06	2.52403e+06	2.64343e+07	2.35429e+06	7.33083e+06	8.57302e+06	2.25243e+06	8.19325e+06	7.65751e+06	8.20343e+06	1.78076e+06	1.00607e+07	7.22736e+06	2.06323e+06	6.80004e+06	7.87858e+06	1.9433e+06	2.24281e+06	2.11664e+06	2.48976e+06	7.38407e+06	8.38086e+06	6.69363e+06
M93T597	92.522	597.321	9.96	1.98234e+06	1.05539e+07	2.50089e+06	2.12866e+06	1.11656e+07	1.18352e+07	7.98838e+06	2.32794e+06	2.45904e+06	2.33754e+06	2.26075e+06	2.39714e+06	1.34772e+07	2.44102e+06	2.38945e+06	1.1659e+07	2.40926e+06	2.18413e+06	8.59112e+06	2.00437e+07	1.54431e+07	2.66216e+06	2.35428e+06	1.04793e+07	1.20007e+07	9.87627e+06	6.78244e+06	2.43453e+06	1.48952e+07	2.44308e+06	2.61584e+06	2.6828e+07	1.71858e+07	2.23388e+06	9.48806e+06	3.03009e+07	1.47038e+07	8.66838e+06	2.38343e+06	2.64658e+06	2.59176e+06	1.04834e+07	8.5633e+06	9.06114e+06	1.0097e+07	9.78772e+06
M93T119	92.5222	119.132	1.99	5.46676e+06	1.89595e+07	1.72442e+07	6.77344e+06	5.67092e+06	2.64299e+06	2.34429e+06	1.06107e+07	6.76937e+06	2.30548e+06	2.52194e+06	2.20162e+06	2.42652e+06	2.73746e+06	2.48666e+06	2.24117e+07	2.90659e+06	2.44897e+06	2.11435e+07	2.79854e+06	2.48902e+06	8.68347e+06	4.6742e+06	5.5394e+06	6.97024e+06	2.09174e+07	7.61987e+06	2.74385e+06	6.63009e+06	2.54349e+06	2.87322e+06	9.77111e+06	2.05461e+07	7.43841e+06	2.33882e+06	1.65259e+07	2.47493e+06	1.73462e+07	1.83821e+06	1.96324e+07	2.18586e+07	1.48312e+07	2.46724e+06	2.25126e+06	2.51247e+06	7.96226e+06
M93T469	92.522	469.439	7.82	3.30744e+06	3.33378e+06	3.33736e+06	1.91557e+07	3.46402e+06	1.49435e+07	1.89484e+07	1.21955e+07	3.15745e+06	3.43534e+06	3.34049e+06	3.16871e+06	3.88969e+07	1.7678e+07	1.18017e+07	3.38694e+06	3.74211e+06	1.27778e+07	1.01965e+07	8.94972e+06	1.41093e+07	3.4651e+06	3.74467e+06	3.69934e+06	1.29578e+07	1.36618e+07	3.10387e+06	1.65014e+07	3.4445e+06	3.38616e+06	4.15675e+07	1.14775e+07	1.25556e+07	3.25935e+06	3.90027e+06	9.05136e+06	2.34144e+07	1.7428e+07	1.13551e+07	1.49757e+07	3.41103e+06	3.80013e+06	1.87263e+07	2.63965e+06	1.10714e+07	8.33568e+06
M93T392	92.5221	391.869	6.53	1.18046e+07	1.41222e+07	3.77666e+07	1.1897e+07	7.67572e+07	4.40124e+06	1.18564e+07	4.6712e+07	3.98819e+06	1.71935e+07	4.11392e+06	1.74367e+07	1.24773e+07	1.30771e+07	1.4623e+07	4.63423e+06	3.85069e+06	4.04327e+06	4.33712e+06	3.94478e+07	1.57989e+07	4.33491e+06	1.8917e+07	2.81606e+07	4.26501e+06	4.70609e+06	1.35562e+07	4.33657e+06	1.40735e+07	4.04135e+06	1.26664e+07	3.89732e+06	1.98585e+07	4.0546e+06	3.98161e+06	1.1371e+07	1.7232e+07	1.51735e+07	3.9232e+06	3.89412e+06	3.7532e+06	3.61528e+06	3.93298e+06	3.62394e+06	3.76285e+06	1.18599e+07
M93T350	92.5221	349.957	5.83	7.78487e+06	1.16378e+07	1.17409e+07	9.17919e+06	3.10844e+06	4.01009e+06	1.85302e+07	1.21043e+07	2.36779e+07	1.82118e+07	3.47978e+06	1.70947e+07	1.19973e+07	2.41267e+06	3.31416e+06	3.59596e+06	3.93957e+06	1.59563e+07	3.76286e+06	7.4801e+07	1.63814e+07	3.08234e+06	3.30053e+06	1.16979e+07	1.31187e+07	2.28799e+07	3.09005e+06	3.20206e+06	3.12402e+06	2.84632e+06	3.71197e+06	3.5264e+07	1.64078e+07	3.52353e+06	3.20928e+06	1.42356e+07	3.17635e+06	9.5484e+06	3.4841e+06	1.17581e+07	3.23364e+06	1.916e+07	1.15923e+07	1.01352e+07	1.33898e+07	3.00671e+06
M93T584	92.522	583.991	9.73	1.45252e+07	5.83608e+06	2.09742e+06	2.28868e+06	1.29991e+07	2.36885e+06	2.02268e+06	1.46702e+07	2.57623e+06	1.47529e+07	2.02909e+06	7.75021e+06	1.13444e+07	1.10835e+07	9.32676e+06	6.52049e+06	2.51041e+06	1.19907e+07	1.86251e+06	2.16382e+06	1.03898e+07	2.19018e+06	1.8325e+07	7.98711e+06	1.22125e+07	1.21171e+07	9.89789e+06	8.52081e+06	1.66694e+07	2.13804e+06	2.36786e+06	2.02855e+06	2.11689e+06	1.00927e+07	2.41158e+06	2.10643e+06	2.11286e+06	1.00614e+07	8.86317e+06	1.72534e+06	2.35956e+06	2.05786e+06	2.10464e+06	7.76825e+06	9.26611e+06	7.0193e+06
M93T545	92.522	545.045	9.08	7.44298e+06	9.24092e+06	2.56501e+06	1.77977e+07	1.27207e+07	1.19042e+07	2.51878e+06	3.40826e+06	2.72842e+06	1.03751e+07	2.90422e+06	2.85107e+06	3.34465e+06	1.22705e+07	1.17064e+07	5.90066e+06	2.73701e+06	2.61422e+06	9.56941e+06	3.08938e+06	1.213e+07	2.73549e+06	1.294e+07	2.79572e+06	1.30375e+07	3.00045e+06	1.89616e+07	1.35834e+07	2.21969e+06	9.75275e+06	2.85002e+06	2.62223e+06	1.14816e+07	2.83598e+06	9.64881e+06	2.66981e+06	3.12507e+06	9.85872e+06	1.6791e+07	9.43715e+06	2.1041e+07	2.80817e+06	3.29997e+06	2.98923e+06	2.10993e+07	2.05609e+07
M93T569	92.5221	568.93	9.48	1.58746e+07	9.37503e+06	2.44511e+06	1.43167e+07	7.81043e+06	1.65877e+07	2.9348e+06	1.10285e+07	2.81533e+06	1.09684e+07	1.03938e+07	8.3253e+06	1.12614e+07	8.98119e+06	2.38495e+07	2.8345e+06	2.87499e+06	1.67992e+07	8.40814e+06	1.35753e+07	3.14977e+06	2.59119e+06	2.53774e+06	8.40603e+06	1.05789e+07	1.005e+07	1.02183e+07	8.62511e+06	2.6611e+06	3.14115e+06	3.15243e+07	3.0812e+06	8.25743e+06	10991857	1.28367e+07	7.37545e+06	1.18118e+07	8.87954e+06	1.44043e+07	2.24673e+07	2.66924e+06	3.27328e+07	8.73843e+06	7.95085e+06	1.4186e+07	2.23601e+06
M93T373	92.5221	372.572	6.21	1.80192e+07	1.27595e+07	3.41782e+06	1.74728e+07	3.94062e+06	1.51694e+07	1.16814e+07	3.70334e+06	4.16471e+06	3.66662e+06	3.86546e+06	3.96165e+06	4.20862e+06	4.41713e+06	4.33124e+06	1.77389e+07	4.30945e+06	2.79491e+07	1.60351e+07	3.62412e+06	9.94782e+06	3.70796e+06	1.52129e+07	1.25028e+07	4.02458e+06	9.39706e+06	3.08216e+07	4.44258e+06	1.39846e+07	1.483e+07	1.37148e+07	2.82601e+07	1.33128e+07	4.00854e+06	4.09106e+06	2.09912e+07	3.53537e+06	3.70096e+06	3.84215e+06	1.15741e+07	1.79986e+07	1.42817e+07	2.73539e+07	3.68876e+06	3.28448e+06	2.79137e+07
M93T68	93.0149	68.1957	1.14	1.25125e+06	7.50997e+06	4.80704e+06	2.98606e+06	8.22579e+06	3.7016e+06	1.56065e+07	8.56184e+06	1.20076e+07	4.12188e+06	4.81618e+06	3.75788e+06	6.74409e+06	7.71932e+06	3.249e+06	1.41322e+06	1.23115e+06	3.28992e+06	6.77524e+06	4.5921e+06	1.23934e+07	5.76927e+06	1.04724e+07	3.73631e+06	4.02896e+06	8.66863e+06	3.53278e+06	3.68213e+06	1.06057e+06	4.65789e+06	3.69699e+06	4.13198e+06	1.05783e+07	1.93213e+07	3.29134e+06	5.11698e+06	4.01419e+06	1.0928e+07	5.86366e+06	1.15925e+06	3.77701e+06	1.19057e+06	4.00286e+06	1.39781e+07	1.12774e+06	5.25263e+06
M93T354	93.0698	354.346	5.91	1.23719e+07	1.11469e+07	1.13404e+07	1.30017e+07	1.06919e+07	1.38396e+07	1.42589e+07	1.29494e+07	1.11404e+07	1.46399e+07	1.43275e+07	1.1722e+07	1.22077e+07	1.16741e+07	1.36799e+07	1.08307e+07	1.06428e+07	9.54011e+06	1.22912e+07	1.05264e+07	1.29729e+07	1.46474e+07	1.09489e+07	9.56101e+06	1.0481e+07	14275660	1.14661e+07	1.26122e+07	9.25985e+06	1.34163e+07	1.89887e+07	1.16535e+07	9.79974e+06	1.25777e+07	9.9131e+06	8.61764e+06	1.14706e+07	1.02142e+07	1.60514e+07	1.20633e+07	1.15442e+07	1.50637e+07	1.57791e+07	1.119e+07	1.39116e+07	1.03577e+07
M93T6	93.0696	5.72544	0.1	2.38326e+06	4.05662e+06	2.59254e+06	3.38521e+06	3.36213e+06	895556	5.99993e+06	759221	2.81518e+06	891653	2.76092e+06	2.29063e+06	2.74215e+06	3.04513e+06	2.24966e+06	3.09228e+06	7.64664e+06	3.48208e+06	3.26137e+06	4.50549e+06	2.43776e+06	801129	3.27543e+06	2.85908e+06	3.05799e+06	4.95145e+06	3.76861e+06	2.59966e+06	813946	2.61616e+06	2.58229e+06	8.94539e+06	4.44147e+06	3.73505e+06	1.34865e+07	975039	1.59218e+07	7.01733e+06	1.15905e+06	1.19538e+07	1.34591e+07	5.36903e+06	4.80935e+06	2.03597e+06	3.0722e+06	927853
M93T75	93.0696	75.2231	1.25	2.85087e+06	2.57725e+06	1.44704e+07	2.27063e+06	5.0314e+06	738406	1.67724e+06	6.0239e+06	1.91677e+06	910385	2.96273e+06	8.63844e+06	9.53706e+06	844526	2.59042e+06	1.85126e+06	1.87784e+06	2.73358e+06	4.8042e+06	1.84056e+06	1.36536e+06	1.34081e+07	1.92208e+06	2.49455e+06	738411	7.5993e+06	8.5023e+06	3.15745e+06	3.97408e+06	7.98174e+06	1.24793e+06	2.74713e+06	8.97587e+06	2.19619e+06	1.07119e+06	1.41537e+07	1.80376e+07	6.02588e+06	4.6642e+06	2.16372e+06	8.67141e+06	2.76114e+06	1.2824e+07	2.0526e+06	2.78819e+06	1.08338e+07
M94T986	94.0448	985.923	16.43	1454436549	1434485027	1403012489	1390994994	1393680017	1368034696	1280030648	1393351534	1438620532	1477091302	1445194080	1370322285	1303146919	1233559360	1378403019	1380614229	1405613243	1385016270	1438192131	1391317374	1413028436	1342981154	1359258540	1448058125	1351674322	1411661956	1374126337	1366480629	1423565851	1350106414	1353890935	1474794900	1397684060	1386743006	1379731359	1355447627	1282882928	1283804281	1400102006	1346598143	1446510612	1303591809	1242862769	1369872468	1395516434	1382297859
M94T78	94.0448	78.1225	1.3	7.79835e+07	9.20424e+07	1.00918e+07	5.82339e+06	5.22998e+07	6.09672e+07	1.47918e+08	8.18312e+07	5.25996e+07	5.48191e+07	1.18819e+07	1.07121e+08	3.57973e+07	9.69369e+07	7.57269e+07	6.94441e+07	5.2533e+07	4.41288e+07	8.17416e+07	7.09399e+07	5.62153e+07	6.02617e+07	9.95525e+07	3.23034e+07	6.03528e+07	8.52796e+07	3.24055e+07	5.01715e+07	8.43488e+06	8.13239e+07	5.01903e+06	8.13302e+06	5.02574e+07	5.63957e+07	3.84836e+07	3.95374e+07	2.78868e+07	2.22826e+07	5.52549e+07	5.97489e+07	5.39709e+06	3.38389e+07	3.79378e+07	6.66791e+07	3.99816e+07	7.82527e+07
M94T490	94.0449	490.079	8.17	2.7436e+07	2.69008e+07	103016392	2.82665e+07	2.5709e+08	2.79533e+07	2.53671e+07	1.80719e+08	2.9618e+07	1.03908e+08	2.88138e+08	1.43589e+08	1.15568e+08	9.56412e+07	2.39124e+07	1.0982e+08	2.7046e+07	1.12736e+08	1.98721e+08	9.91435e+07	1.37312e+08	2.45655e+07	2.31643e+07	9.13113e+07	2.70194e+07	9.87246e+07	1.15551e+08	9.19199e+07	2.68444e+07	2.47227e+07	2.46067e+07	1.50179e+08	1.20325e+08	2.42827e+07	126971788	6.3005e+07	2.53192e+07	2.40652e+07	2.78902e+07	2.91817e+07	1.291e+08	9.76065e+07	1.12054e+08	1.801e+08	1.05524e+08	2.41873e+07
M94T1184	94.0447	1183.62	19.73	4.9239e+06	2.82699e+06	1.08969e+07	2.44934e+06	8.34591e+06	7.11526e+06	9.82031e+06	1.36025e+06	8.93783e+06	8.48796e+06	1.26905e+07	6.81826e+06	3.72389e+06	1.31763e+06	5.86622e+06	1.47319e+06	1.14434e+07	1.11927e+07	1.38812e+07	1.39147e+06	3.88508e+06	5.78636e+06	8.36103e+06	1.1408e+07	1.2006e+07	3.01786e+07	2.82927e+06	8.80386e+06	5.99924e+06	5.64902e+06	6.90303e+06	1.79731e+06	1.37147e+06	2.43689e+06	9.76097e+06	2.98832e+06	2.48943e+06	5.14899e+06	6.73649e+06	1.73359e+06	1.17866e+07	5.9101e+06	11593835	1.44602e+07	2.11028e+07	8.16335e+06
M94T481	94.0449	481.099	8.02	2.95977e+08	3.28435e+08	8.36621e+07	229246328	3.08693e+07	293108647	4.5963e+08	3.27812e+07	2.97011e+08	101804216	3.04715e+07	2.40063e+07	8.97268e+07	1.02702e+08	1.94711e+08	2.75553e+07	2.39166e+07	9.83026e+07	2.79671e+07	2.48906e+07	8.64639e+07	2.89964e+08	2.66064e+08	8.47744e+07	2.47502e+08	9.01806e+07	8.62986e+07	1.04783e+08	2.56999e+08	3.2178e+08	111240071	8.82949e+07	2.50629e+07	2.51358e+08	2.63857e+07	1.10187e+08	2.46102e+07	409067032	2.88166e+08	2.33616e+08	1.35445e+08	1.13483e+08	9.10908e+07	2.57121e+07	98165477	2.89276e+08
M94T1113	94.0449	1112.88	18.55	3.134e+07	3.57625e+07	2.60402e+07	9.19915e+06	2.97553e+07	2.95642e+07	2.92767e+07	9.12803e+07	8.74227e+06	2.99024e+07	6.89357e+07	6.6314e+07	2.97468e+07	3.32032e+07	4.26698e+07	2.40411e+07	3.35875e+07	3.61968e+07	2.88101e+07	8.9397e+07	4.03518e+07	4.33893e+07	1.74832e+07	2.41114e+07	6.65069e+07	3.22904e+07	8.65868e+07	3.85802e+07	7.45631e+07	2.56697e+07	3.03382e+07	3.22375e+07	3.35293e+07	1.03266e+07	8.67124e+06	6.90289e+07	6.47985e+07	3.64998e+07	3.0613e+07	9.02297e+06	7.15265e+07	2.56482e+07	4.03069e+07	8.32486e+06	3.19709e+07	2.75661e+07
M94T1164	94.0448	1163.87	19.4	8.06158e+06	1.51524e+07	1.59134e+07	1.24661e+07	6.51582e+06	6.59348e+06	7.08015e+06	7.46454e+06	1.15158e+07	3.50968e+07	1.30083e+07	2.49066e+06	2.15389e+06	1.41443e+07	8.44191e+06	8.38634e+06	3.80683e+06	3.69028e+07	1.66645e+07	9.45837e+06	4.54141e+06	3.70797e+07	1.58705e+07	1.36694e+07	2.10912e+07	1.30712e+07	1.25585e+07	1.36219e+07	1.2175e+07	9.0606e+06	1.14788e+07	1.07664e+07	1.01769e+07	1.0838e+07	1.27141e+07	5.47275e+07	1.57409e+07	9.239e+06	8.99766e+06	1.30611e+07	1.00667e+07	1.09234e+07	6.93478e+06	1.70796e+07	22228185	1.07224e+07
M94T1101	94.0448	1100.56	18.34	1.02334e+07	3.75114e+07	1.10426e+07	6.39009e+07	5.4727e+07	3.67937e+07	1.109e+07	9.61901e+06	1.09493e+07	5.90857e+07	1.0369e+07	10106136	5.24164e+07	5.21275e+07	4.24241e+07	4.15238e+07	9.1675e+06	1.00015e+07	5.45745e+07	1.05696e+07	3.8461e+07	8.75236e+06	3.05722e+07	5.2647e+07	1.0197e+07	3.76167e+07	9.71536e+06	3.75245e+07	1.02447e+07	3.54361e+07	8.39184e+07	1.04314e+07	45094671	5.27901e+07	4.79387e+07	3.6929e+07	9.39739e+06	3.51173e+07	5.74505e+07	4.66271e+07	9.99053e+06	8.56864e+07	3.52107e+07	9.09165e+07	4.4606e+07	2.96757e+07
M94T402	94.045	402.3	6.7	7.2634e+07	7.77766e+07	2.0362e+07	9.67525e+07	2.27785e+07	2.03422e+07	5.78321e+07	2.16705e+07	2.06483e+07	9.1272e+07	2.02786e+07	1.2428e+08	2.21687e+07	8.22743e+07	9.00704e+07	9.41653e+07	1.97963e+07	2.10714e+07	8.44356e+07	9.65613e+07	8.66425e+07	8.24667e+07	6.86219e+07	2.04234e+07	9.94874e+07	6.21567e+07	8.87139e+07	1.97984e+07	1.12404e+08	1.39741e+08	6.51848e+07	1.83001e+08	1.25679e+08	2.09354e+07	1.24051e+08	7.03627e+07	2.06641e+07	1.017e+08	1.93797e+07	7.31685e+07	7.00647e+07	1.98842e+07	2.24157e+07	7.00385e+07	9.62675e+07	2.04596e+07
M94T558	94.0449	558.043	9.3	3.16144e+07	8.77249e+07	2.36134e+08	3.00873e+07	2.10305e+08	3.0769e+07	3.12422e+08	1.26576e+08	1.24185e+08	1.08028e+08	3.61273e+07	9.09159e+07	1.80015e+08	1.24627e+08	1.34098e+08	1.36395e+08	1.24991e+08	1.00127e+08	3.13674e+07	3.1777e+08	136035449	1.22598e+08	1.18412e+08	3.01498e+07	388143500	1.23554e+08	3.00222e+07	3.11917e+07	4.15522e+08	2.77641e+07	3.30564e+07	2.86625e+07	2.79432e+07	111024623	1.16738e+08	2.88557e+07	2.96546e+07	9.37369e+07	1.20877e+08	1.21652e+08	3.0567e+07	3.28647e+07	2.12701e+08	2.99991e+07	2.98387e+07	3.10692e+07
M94T1079	94.0451	1078.6	17.98	1.65288e+07	1.57642e+07	1.95294e+07	5.98208e+07	1.50251e+07	1.62235e+08	6.65633e+07	8.05861e+07	1.3853e+08	6.01161e+07	6.1598e+07	5.88871e+07	8.14658e+07	6.68387e+07	147732194	8.24274e+07	9.21348e+07	1.5942e+07	32320532	1.58561e+07	6.67312e+07	1.18862e+08	8.92192e+07	4.14353e+07	1.61772e+07	5.08492e+07	1.59163e+07	1.82828e+07	6.75847e+07	1.71844e+07	5.67087e+07	1.82022e+07	6.6963e+07	1.1213e+08	6.6005e+07	7.48047e+07	1.74263e+07	1.49283e+07	6.36109e+07	1.74906e+07	6.43279e+07	1.09504e+08	5.01215e+07	8.09948e+07	6.68642e+07	1.8431e+07
M94T1087	94.0449	1086.82	18.11	1.09073e+07	6.58204e+07	4.49603e+07	4.3377e+07	8.89969e+07	1.22117e+07	1.26287e+07	4.32894e+07	1.25147e+07	4.48564e+07	1.25871e+07	1.13017e+07	1.19239e+07	1.26773e+07	1.18385e+07	6.88376e+07	1.13175e+07	1.21543e+07	5.45184e+07	1.10106e+07	1.17921e+07	1.0675e+07	1.04686e+07	5.63164e+07	5.00575e+07	5.58036e+07	1.34915e+08	4.08656e+07	1.22604e+07	4.25502e+07	1.10412e+07	1.56908e+08	6.57315e+07	1.14654e+07	3.96062e+07	2.98353e+07	4.28864e+07	3.75924e+07	5.28624e+07	5.5498e+07	1.227e+07	1.30802e+07	4.58551e+07	1.04699e+07	3.67202e+07	1.4939e+08
M94T1024	94.045	1024.47	17.07	5.17978e+07	3.51026e+08	2.3324e+08	6.13775e+07	371666330	1.61156e+08	2.12475e+08	1023333188	1.85599e+08	2.33725e+08	9.65483e+08	1.76196e+08	2.2358e+08	5.78252e+07	8.43683e+08	3.04234e+08	5.69566e+07	5.58517e+07	8.40495e+08	8.99074e+08	5.99516e+07	254234977	2.36798e+08	1.23871e+08	1.90408e+08	1.62195e+08	8.85185e+08	1.81468e+08	5.79836e+07	9.71427e+08	9.5417e+08	5.59286e+07	3.357e+08	2.3874e+08	1.84624e+08	8.99315e+08	2.1214e+08	2.41879e+08	2.70118e+08	5.77578e+07	2.59648e+08	2.80103e+08	2.38057e+08	2.60636e+08	2.81288e+08	5.87757e+07
M94T1196	94.0448	1196.38	19.94	0	9.11379e+06	9.26764e+06	0	0	3.94656e+06	0	0	0	7.3104e+06	1.18755e+07	4.04908e+06	3.69191e+06	4.9692e+06	1.24147e+06	0	9.01353e+06	7.87008e+06	0	4.60429e+06	4.53042e+06	0	5.6797e+06	0	4.90458e+06	9.01728e+06	1.21137e+07	0	0	3.99799e+06	3.87351e+06	8.32933e+06	6.78738e+06	0	8.88029e+06	0	0	0	4.00931e+06	0	0	0	0	7.91779e+06	5.51275e+06	0
M94T671	94.0449	670.594	11.18	1.01476e+08	3.39064e+07	1.72264e+08	9.94732e+07	3.30196e+08	1.66898e+08	3.31495e+07	3.90121e+07	1.27677e+08	1.37988e+08	1.15112e+08	3.6626e+07	1.23788e+08	1.08658e+08	1.69438e+08	1.40886e+08	4.1714e+08	3.62187e+07	2.69793e+08	1.69273e+08	7.96798e+08	216461148	3.32264e+08	2.30256e+08	3.81067e+07	1.22873e+08	1.09698e+08	1.19854e+08	3.67922e+07	1.50172e+08	3.86484e+07	3.65009e+07	2.56615e+08	3.28195e+07	1.63274e+08	3.33866e+07	3.69043e+07	3.32189e+07	1.68496e+08	1.26282e+08	3.53101e+07	1.60645e+08	1.2928e+08	1.91264e+08	1.02366e+08	8.7002e+07
M94T450	94.0451	449.832	7.5	2.89423e+07	1.01461e+08	3.0449e+07	6.92535e+07	1.27643e+08	2.87738e+07	2.66653e+07	1.55464e+08	1.79308e+08	9.79883e+07	1.51631e+08	1.98385e+08	3.00879e+07	6.98538e+07	7.35271e+07	1.48701e+08	2.00934e+08	1.37929e+08	3.00632e+07	2.60619e+07	1.49317e+08	1.18624e+08	1.22312e+08	8.5348e+07	1.20989e+08	8.75813e+07	1.12846e+08	1.0556e+08	9.63855e+07	8.87555e+07	2.58861e+07	149366715	2.80582e+07	2.9953e+07	2.87945e+07	7.69198e+07	2.70877e+07	2.55689e+07	1.83969e+08	2.78909e+07	4.2779e+08	2.89661e+07	2.81205e+07	9.12803e+07	9.61283e+07	2.72431e+07
M94T1064	94.0451	1063.93	17.73	2.46297e+07	115676874	9.67597e+07	1.28889e+08	184551989	8.98703e+07	1.00107e+08	7.65344e+07	7.96957e+07	8.97858e+07	1.19207e+08	1.62796e+08	9.3131e+07	1.05575e+08	2.47011e+07	1.16259e+08	1.03044e+08	8.49119e+07	1.85057e+08	3.56001e+08	1.0923e+08	1.76808e+08	2.29291e+07	2.40433e+08	1.2876e+08	8.88577e+07	3.32992e+08	127447420	2.70937e+07	8.46118e+07	7.53698e+07	1.25671e+08	7.88991e+07	8.69377e+07	7.39931e+07	1.97535e+08	1.42993e+08	9.88818e+07	7.77684e+07	3.33174e+08	1.05513e+08	8.03292e+07	9.17411e+07	9.79598e+07	7.1926e+07	2.64548e+07
M94T579	94.0449	578.751	9.65	1.44333e+08	3.49175e+07	1.75618e+08	3.28253e+07	1.66719e+08	3.64034e+07	3.65344e+07	1.34963e+08	1.08356e+08	2.41964e+08	2.37803e+08	3.47966e+07	2.47948e+08	1.04032e+08	1.35661e+08	3.67243e+07	3.27777e+07	1.13098e+08	8.87398e+07	3.41015e+07	163940102	1.73558e+08	1.15132e+08	3.42762e+07	3.78302e+07	1.51356e+08	33002262	1.48917e+08	3.47384e+07	2.50372e+08	361363457	2.97154e+08	1.17208e+08	260430146	1.19233e+08	3.68992e+07	3.33728e+07	1.19501e+08	1.36065e+08	2.23601e+08	1.41469e+08	3.40573e+07	1.4055e+08	3.72958e+07	1.86953e+08	186227733
M94T525	94.0449	524.717	8.75	4.33355e+07	1.62391e+08	4.44742e+07	771027174	1.69458e+08	4.63726e+07	4.47751e+07	1.16984e+08	1.41558e+08	3.86416e+08	1.56343e+08	1.56799e+08	4.44639e+08	4.48997e+07	1.29316e+08	4.13298e+07	4.15706e+08	4.43241e+08	4.42951e+07	1.14247e+08	9.98969e+07	4.18946e+07	1.00026e+08	9.9385e+07	161902311	1.00487e+08	7.93476e+08	4.73328e+08	1.56319e+08	1.32636e+08	610805909	3.7424e+08	4.50783e+07	1.11009e+08	4.43431e+07	6.16791e+08	7.66883e+08	238755263	1.02645e+08	1.17342e+08	4.67942e+07	1.43125e+08	4.71e+07	6.74736e+07	6.79363e+08	4.26882e+07
M94T1040	94.045	1039.54	17.33	3.84844e+07	3.55248e+07	1.51191e+08	4.18695e+07	151800650	1.74786e+08	2.27171e+08	4.27271e+07	134189563	4.28445e+07	3.85233e+07	1.20868e+08	3.87481e+07	4.20594e+07	3.71688e+07	1.50079e+08	4.22726e+07	4.03355e+07	3.73696e+08	3.54231e+07	1.33354e+08	1.72061e+08	3.18369e+08	8.84288e+07	3.21763e+08	4.26655e+07	4.05295e+07	3.83158e+07	3.82749e+07	3.63143e+07	3.98474e+07	4.19743e+07	3.89512e+07	1.54023e+08	1.15918e+08	3.15894e+08	1.54712e+08	162262954	192429495	1.22994e+08	4.34798e+07	2.07695e+08	3.587e+07	2.46834e+08	1.30814e+08	928933980
M94T1145	94.0448	1144.89	19.08	1.29687e+07	1.78208e+07	1.73998e+07	1.87041e+07	1.64072e+07	2.69998e+07	1.89646e+07	3.16675e+07	4.30898e+07	4.67751e+06	2.1409e+07	4.73191e+07	2.52007e+07	2.15651e+07	1.48535e+07	1.63108e+07	4.53113e+07	4.60541e+06	1.56857e+07	1.82809e+07	3.51753e+06	3.9871e+06	4.65042e+06	4.60784e+06	2.23777e+07	2.53405e+07	4.5932e+06	1.15168e+07	2.21915e+07	3.83045e+06	1.32375e+07	1.75257e+07	2.38516e+07	1.4355e+07	4.48826e+06	4.67646e+06	1.66832e+07	2.0268e+07	6.8217e+07	1.34049e+07	4.37391e+06	1.29718e+07	3.96894e+06	3.30129e+07	1.22575e+07	4.15676e+06
M94T627	94.045	626.674	10.44	9.93065e+07	1.17162e+08	2.61379e+07	3.42627e+07	9.29384e+07	3.17425e+07	2.23848e+08	1.429e+08	1.41861e+08	1.39605e+08	1.60944e+08	1.31841e+08	3.13495e+07	1.43652e+08	1.06293e+08	2.98917e+07	1.5188e+08	1.3563e+08	2.79242e+07	1.94835e+08	3.16759e+07	1.12845e+08	1.41047e+08	1.108e+08	163496472	2.98962e+07	3.01286e+07	1.72673e+08	2.95851e+07	3.30632e+07	1.86243e+08	2.96307e+07	2.99309e+07	2.67647e+08	3.13357e+07	3.00327e+07	1.68252e+08	8.94997e+07	1.39625e+08	3.50258e+07	3.2479e+08	3.45629e+07	1.48757e+08	2.90543e+07	3.10901e+07	2.97731e+07
M94T655	94.045	655.422	10.92	1.22024e+08	4.42988e+08	1.18273e+08	1.11902e+08	1.38272e+08	1.73146e+08	1.5866e+08	1.38119e+08	1.98529e+08	244020104	2.0646e+08	1.52467e+08	1.11328e+08	1.01293e+08	1.01672e+08	1.53604e+08	3.15213e+07	1.40312e+08	3.35928e+08	1.49733e+08	3.148e+07	1.54633e+08	2.96497e+07	1.68512e+08	1.28008e+08	9.25584e+07	1.09425e+08	2.80988e+08	6.52207e+08	1.02351e+08	1.92961e+08	2.47196e+08	1.11474e+08	3.30779e+07	150874540	9.38617e+07	1.94262e+08	522585781	1.29808e+08	1.49214e+08	1.78522e+08	9.15024e+07	1.04966e+08	3.33532e+07	1.00843e+08	3.03884e+07
M94T1135	94.0448	1134.55	18.91	2.55608e+07	5.86796e+07	2.17227e+07	2.33149e+07	2.87971e+07	5.44925e+06	4.23043e+07	5.4527e+06	5.51522e+06	4.24447e+07	1.38726e+07	5.20622e+06	5.71868e+06	2.82083e+07	2.55583e+07	4.58934e+06	6.06879e+06	2.6391e+07	2.4828e+07	4.62192e+06	1.73138e+07	4.69304e+06	4.24157e+07	2.60644e+07	1.85485e+07	5.87151e+06	4.5648e+07	1.61869e+07	1.39652e+07	3.17758e+07	1.75191e+07	5.77335e+06	2.00324e+07	1.64279e+07	6.05371e+06	2.39656e+07	2.8002e+07	1.39754e+07	5.47947e+06	2.01243e+07	1.07497e+07	4.87142e+06	5.12863e+06	5.62026e+06	2.30193e+07	5.31912e+07
M94T595	94.0449	595.481	9.92	1.28239e+08	230445325	152305180	115017041	1.06084e+08	6.79972e+08	1.32745e+08	1.07912e+08	1.05036e+08	1.24087e+08	1.6108e+08	140960871	1.78419e+08	2.56979e+08	1.16096e+08	1.21927e+08	9.99471e+07	3.21201e+07	1.32113e+08	1.50599e+08	2.35952e+08	8.76681e+07	9.75501e+07	1.03662e+08	1.33947e+08	1.40252e+08	1.86338e+08	1.36614e+08	1.04181e+08	1.53265e+08	3.24427e+07	108008642	1.02143e+08	1.0179e+08	1.25248e+08	3.57871e+08	1.34673e+08	1.77255e+08	1.48641e+08	3.7727e+07	151872397	9.23695e+07	2.14537e+08	1.28928e+08	5.46743e+07	3.19429e+07
M94T634	94.0449	634.408	10.57	3.15931e+07	3.33074e+07	3.0913e+08	1.31981e+08	106327336	1.33383e+08	3.4759e+07	3.57414e+07	3.36539e+07	3.41271e+07	3.59677e+07	3.40364e+07	1.04145e+08	1.31982e+08	1.1763e+08	3.527e+07	3.3485e+07	100819897	3.13853e+07	3.72416e+07	3.43312e+07	1.05377e+08	1.48961e+08	1.1266e+08	1.88697e+08	3.46949e+07	176777337	3.53333e+07	3.30599e+07	1.10593e+08	3.45428e+07	1.41243e+08	1.03631e+08	3.04478e+07	3.14692e+08	1.04647e+08	3.40572e+07	3.7238e+07	3.41149e+07	1.05484e+08	3.37247e+07	2.70229e+08	3.34695e+07	2.01558e+08	385156067	4.06379e+08
M94T1175	94.0448	1175.13	19.59	1.72189e+06	2.45536e+06	1.04407e+07	8.90024e+06	6.43935e+06	1.38815e+06	1.09499e+07	7.83772e+06	2.93043e+06	2.56706e+06	1.12172e+07	1.50773e+07	8.65773e+06	1.24953e+07	1.64882e+06	5.58657e+06	1.34133e+07	2.62834e+06	9.48014e+06	7.84749e+06	4.10549e+06	1.58202e+06	1.29958e+07	2.87561e+06	1.11575e+07	2.96275e+06	1.14375e+07	2.08647e+06	1.85098e+06	6.89211e+06	5.02985e+06	1.32946e+07	6.59099e+06	1.12714e+07	2.93452e+06	2.93317e+06	2.42957e+07	1.40098e+06	1.59164e+06	1.71936e+06	1.8093e+06	1.60583e+06	1.60898e+06	2.73428e+06	2.68736e+06	1.87002e+06
M94T425	94.0451	425.067	7.08	2.38876e+07	2.06881e+08	4.00598e+08	2.19384e+08	1.91267e+08	2.15287e+07	2.14074e+07	1.32743e+08	7.6935e+07	2.35392e+07	7.33849e+07	2.27375e+07	2.2598e+07	1.09935e+08	1.8994e+08	2.06873e+07	8.47513e+07	6.44297e+07	2.20281e+07	2.41367e+07	2.32719e+07	1.89823e+08	7.65863e+07	2.27753e+07	2.52759e+07	1.00845e+08	1.6212e+08	9.3703e+07	2.40524e+07	8.55896e+07	2.06067e+07	7.75241e+07	1.30506e+08	2.20585e+07	2.22247e+07	7.16991e+07	2.34451e+07	2.32064e+07	1.3056e+08	2.18615e+07	2.15115e+07	2.15443e+07	6.81511e+07	2.1342e+07	9.65162e+07	2.26017e+07
M94T543	94.045	543.258	9.05	1.12328e+08	1.47139e+08	9.84677e+07	2.9132e+07	1.62079e+08	3.00713e+08	2.71722e+07	1.96203e+08	3.05878e+07	1.4973e+08	1.91093e+08	1.98034e+08	2.98137e+07	9.50796e+07	1.5647e+08	1.31518e+08	2.95416e+07	2.51234e+07	3.87274e+08	1.76672e+08	8.29408e+07	1.0858e+08	1.30296e+08	1.19289e+08	1.80341e+08	1.17865e+08	2.62871e+07	2.92227e+07	2.79601e+07	1.30637e+08	2.93665e+07	1.35689e+08	1.3248e+08	1.04926e+08	2.06934e+08	2.54481e+07	2.96984e+07	1.29314e+08	1.44705e+08	1.16993e+08	1.77203e+08	119816999	1.01989e+08	9.67911e+07	2.84549e+07	1.40829e+08
M94T703	94.045	702.908	11.72	1.63583e+08	7.92916e+07	1.27227e+08	8.38162e+07	168630286	101838977	3.03386e+07	1.21248e+08	1.39918e+08	7.75522e+07	148611100	2.92945e+07	8.67525e+07	2.69069e+08	7.28258e+07	1.60104e+08	9.88647e+07	2.9865e+07	3.11269e+08	8.72934e+07	3.17377e+07	2.966e+07	4.63634e+08	1.65653e+08	3.45985e+08	3.089e+07	1.30656e+08	3.00937e+07	1.1547e+08	3.03509e+08	154557887	3.00461e+08	2.87471e+07	8.89984e+07	2.20867e+08	1.31496e+08	3.22637e+07	3.666e+08	2.05227e+08	1.02966e+08	1.14529e+08	9.40346e+07	2.40954e+08	2.89227e+07	4.14622e+08	9.56068e+07
M94T683	94.0449	683.5	11.39	9.68774e+07	3.02279e+07	1.07227e+08	1.26571e+08	2.89426e+07	1.35961e+08	2.15194e+08	9.71403e+07	3.23074e+07	1.22201e+08	1.1747e+08	219660745	1.25158e+08	2.71061e+07	1.06807e+08	2.75751e+07	2.48197e+07	595239134	2.74001e+07	1.45367e+08	2.90408e+07	9.88761e+07	2.51162e+07	3.07159e+07	2.54795e+08	2.82401e+07	8.96127e+07	1.23322e+08	2.60733e+07	2.70805e+07	2.69986e+08	2.84027e+07	3.14839e+07	386289002	1.1296e+08	1.30278e+08	2.94241e+07	2.76739e+07	1.14318e+08	8.72657e+07	8.67684e+07	1.69512e+08	2.85636e+07	2.85828e+07	146532123	3.05158e+07
M94T741	94.0449	741.101	12.35	4.84499e+07	5.50699e+07	5.71721e+07	7.0705e+07	6.83271e+07	6.33252e+07	5.56667e+07	7.12069e+07	1.09025e+08	1.89097e+08	6.77612e+07	5.45948e+07	107627173	8.57656e+07	5.74306e+07	2.13218e+07	1.90316e+07	1.91048e+07	1.34614e+08	9.03991e+07	5.2994e+07	1.21501e+08	1.87184e+07	1.64818e+08	2.06825e+07	5.4556e+07	1.84685e+07	9.08838e+07	8.33925e+07	1.99353e+07	1.04982e+08	9.62764e+07	5.88859e+07	1.79463e+07	6.04174e+07	1.8631e+08	7.46196e+07	1.99151e+07	6.19979e+07	2.21722e+08	4.97161e+07	1.31175e+08	1.05018e+08	1.88064e+07	1.98953e+07	5.49759e+07
M94T609	94.0449	609.084	10.15	1.00056e+08	3.21197e+07	3.43264e+07	3.22109e+07	3.66091e+07	3.61463e+07	1.07194e+08	1.47181e+08	2.10651e+08	3.07532e+07	1.21667e+08	1.57689e+08	106807801	3.35718e+07	3.27269e+07	29842752	1.7665e+08	278359835	2.76212e+08	1.06375e+08	1.33918e+08	3.42394e+07	1.28347e+08	3.43111e+07	1.42414e+08	3.38358e+07	3.44216e+07	3.04816e+07	1.18671e+08	1.66761e+08	1.81386e+08	9.13959e+07	3.1572e+07	3.27762e+07	1.2601e+08	9.07804e+07	1.39634e+08	1.45401e+08	1.50213e+08	2.8538e+08	3.29657e+07	3.54135e+07	3.36191e+07	1.31796e+08	3.17003e+07	3.05276e+07
M94T390	94.045	390.288	6.5	8.50763e+07	2.32011e+07	9.81163e+07	1.05044e+08	3.40163e+08	2.41242e+08	2.51759e+07	1.95855e+08	2.39834e+07	5.5627e+07	308721144	8.00797e+07	2.60389e+07	8.71242e+07	7.41674e+07	2.42142e+07	2.28104e+07	4.13591e+08	9.06396e+07	2.24728e+07	1.4159e+08	7.65829e+07	6.38692e+07	197977721	7.50407e+07	8.29837e+07	2.13029e+07	2.21506e+07	6.62646e+07	2.18142e+07	2.12504e+07	2.255e+07	2.12798e+07	2.297e+07	2.13693e+07	7.16063e+07	7.45265e+07	6.84386e+07	2.19126e+07	1.06985e+08	7.32093e+07	9.79555e+07	1.76237e+08	6.54531e+07	6.90739e+07	2.36453e+07
M94T1014	94.0448	1013.52	16.89	7.15708e+07	2.48639e+08	2.43815e+08	748452027	3.80867e+08	240061978	3.79224e+08	7.83262e+07	1.91051e+08	450679423	7.83708e+07	3.67091e+08	7.36701e+08	2.74331e+08	6.99398e+07	2.39927e+08	6.79066e+07	2.26028e+08	6.23965e+07	7.17752e+07	8.48237e+08	7.48432e+08	3.88379e+08	2.62763e+08	2.79083e+08	3.41355e+08	6.46301e+07	2.55368e+08	8.26243e+08	7.38504e+07	7.15257e+07	8.60736e+08	2.14827e+08	3.06277e+08	2.45214e+08	7.60696e+07	3.33182e+08	2.16326e+08	2.89806e+08	3.43615e+08	2.65861e+08	2.56829e+08	1.69037e+08	512264083	3.45408e+08	7.09258e+07
M94T348	94.045	348.401	5.81	1.14677e+08	3.98807e+07	4.67427e+07	1.51022e+07	4.62115e+07	1.29859e+07	7.31953e+07	4.24033e+07	1.52379e+07	3.84719e+07	4.48428e+07	1.4163e+07	4.11284e+07	7.24036e+07	1.44277e+07	4.58327e+07	1.46506e+07	1.26265e+07	1.40894e+07	4.91637e+07	1.40577e+07	8.39797e+07	5.04624e+07	8.7807e+07	1.49453e+07	4.13172e+07	1.4335e+07	4.00462e+07	3.57773e+07	6.08188e+07	1.44463e+07	1.48762e+07	1.28612e+07	1.40691e+07	1.29182e+07	1.33341e+07	1.32436e+07	1.29786e+07	7.53018e+07	5.18583e+07	4.60863e+07	1.33801e+07	5.2344e+07	1.50578e+07	6.68779e+07	1.33281e+07
M94T983	94.0651	982.908	16.38	1.33728e+07	1.05501e+07	1.00296e+07	1.11378e+07	1.33608e+07	8.98187e+06	9.61397e+06	1.34038e+07	9.54124e+06	1.09223e+07	1.62856e+07	1.14564e+07	8.94435e+06	1.0305e+07	1.08123e+07	7.51063e+06	7.71851e+06	1.05583e+07	8.07789e+06	9.02045e+06	8.26818e+06	1.11362e+07	1.39598e+07	8.6606e+06	1.69942e+07	9.62734e+06	1.51163e+07	1.03622e+07	9.55174e+06	1.17242e+07	1.13123e+07	1.04932e+07	9.92706e+06	2.13816e+06	8.16921e+06	1.00303e+07	8.75557e+06	7.86275e+06	8.88509e+06	7.20653e+06	9.82971e+06	1.03658e+07	1.32205e+07	1.13565e+07	9.43969e+06	1.03906e+07
M94T350	94.0649	350.225	5.84	1.1315e+07	1.31172e+07	1.75244e+07	1.30398e+07	1.52881e+07	1.08283e+07	1.62542e+07	1.13098e+07	1.38358e+07	1.6999e+07	1.9626e+07	1.86268e+07	1.61411e+07	9.656e+06	3.17831e+07	1.09489e+07	2.17578e+07	1.21825e+07	3.53361e+07	1.30183e+07	9.71679e+06	1.06573e+07	1.2866e+07	1.3817e+07	1.65376e+07	1.35988e+07	1.75928e+07	1.32232e+07	1.11682e+07	1.46341e+07	1.24434e+07	1.21864e+07	1.1176e+07	1.44658e+07	9.4866e+06	1.34588e+07	1.03066e+07	9.52405e+06	9.85771e+06	8.09138e+06	1.02489e+07	1.06361e+07	1.5325e+07	1.38537e+07	1.50019e+07	2.64472e+07
M94T77	94.0648	76.7285	1.28	1.8396e+07	1.09284e+07	2.96038e+06	2.76232e+07	1.55641e+07	2.60061e+06	1.05451e+07	1.16274e+07	2.80303e+06	2.68215e+07	6.18315e+06	2.86213e+06	6.98407e+06	1.72186e+07	2.77481e+06	2.79506e+06	2.38298e+07	9.32899e+06	7.97306e+06	2.60111e+06	7.91269e+06	2.38104e+07	7.70132e+06	2.28463e+06	2.19114e+06	2.23263e+06	4.30797e+06	2.13623e+07	1.04107e+07	1.1789e+07	9.49212e+06	2.96556e+06	6.02745e+06	2.90596e+06	1.1227e+07	9.82217e+06	2.52497e+06	1.15797e+07	4.15211e+06	2.07351e+06	1.63674e+06	1.29628e+07	1.54761e+07	6.23152e+06	1.17942e+07	2.70643e+06
M95T986_1	94.546	985.869	16.43	262215060	2.61373e+08	2.55538e+08	2.39268e+08	2.53258e+08	2.4203e+08	2.2279e+08	2.43479e+08	2.47563e+08	2.49555e+08	2.3711e+08	221196241	2.70304e+08	2.31174e+08	2.48455e+08	2.35182e+08	2.425e+08	2.61801e+08	2.58557e+08	2.61409e+08	2.43828e+08	2.48425e+08	2.49706e+08	2.43567e+08	2.50653e+08	2.47319e+08	2.44069e+08	2.51635e+08	2.52769e+08	2.24572e+08	2.58429e+08	2.40807e+08	2.60435e+08	2.2567e+08	2.59641e+08	2.30544e+08	2.23016e+08	2.27344e+08	230860161	2.40834e+08	2.59301e+08	2.49014e+08	2.20916e+08	2.34596e+08	2.67711e+08	2.48369e+08
M95T78_1	94.546	77.9856	1.3	1.30537e+07	1.61354e+07	7.2128e+06	3.5615e+06	8.44783e+06	1.22908e+07	2.59904e+07	1.33798e+07	8.09473e+06	9.22804e+06	9.37437e+06	2.07065e+07	6.42642e+06	1.68512e+07	1.28553e+07	1.23257e+07	9.38044e+06	8.24188e+06	13375421	1.15651e+07	7.55584e+06	9.85487e+06	1.63376e+07	5.38748e+06	1.06719e+07	1.46717e+07	4.90248e+06	8.655e+06	7.70631e+06	1.2171e+07	2.91071e+06	5.14693e+06	8.15571e+06	9.77199e+06	5.67129e+06	6.15231e+06	5.0447e+06	4.13881e+06	8.91659e+06	8.43855e+06	602399	4.62693e+06	5.14773e+06	1.1272e+07	7.64232e+06	1.47444e+07
M95T1011	94.5461	1010.89	16.85	7.8716e+07	6.81019e+06	7.58834e+06	8.0318e+06	7.79184e+06	5.74298e+07	4.25113e+07	4.97356e+07	4.80127e+07	3.89212e+07	9.6288e+07	4.31948e+07	6.83425e+06	3.43225e+07	7.58374e+06	7.624e+06	5.91728e+07	3.07477e+07	5.33126e+07	7.63152e+06	4.1682e+07	3.36449e+07	7.49462e+07	5.59428e+07	9.42903e+07	4.00135e+07	7.44627e+07	7.99157e+06	4.50153e+07	7.79025e+06	6.60592e+06	3.78179e+07	4.18616e+07	1.31171e+08	8.29832e+06	6.38768e+07	6.82665e+06	3.04142e+07	2.18278e+07	8.40882e+06	5.65176e+07	7.92034e+06	7.06937e+07	7.72242e+06	7.22151e+07	4.8278e+07
M95T349	94.5454	348.63	5.81	9.43778e+06	1.77818e+07	1.82633e+06	7.78634e+06	1.03678e+07	1.3577e+06	9.03115e+06	9.36331e+06	1.78374e+06	6.37752e+06	1.7257e+06	1.21148e+06	7.98269e+06	1.58109e+07	1.43465e+06	1.94915e+06	1.55842e+06	8.56454e+06	8.02442e+06	9.05061e+06	6.81473e+06	1.87411e+06	8.92051e+06	1.4105e+06	1.09597e+07	7.88364e+06	1.55561e+06	1.01296e+07	1.18563e+07	1.26432e+06	8.22116e+06	1.62138e+07	1.58672e+06	1.17016e+06	1.44915e+07	1.44435e+06	1.52505e+06	1.04692e+07	1.53244e+06	9.12203e+06	1.14228e+07	1.51516e+06	1.65038e+06	1.32264e+07	1.47345e+06	9.33342e+06
M95T1018	94.5459	1018.24	16.97	9.85575e+06	8.26974e+06	6.215e+07	1.49833e+08	5.76115e+07	4.12168e+07	4.01862e+07	8.23338e+06	4.17745e+07	2.26766e+07	1.00497e+07	2.51724e+07	9.45955e+07	8.94213e+06	8.46315e+06	5.34398e+07	9.33761e+06	2.92609e+07	7.16853e+07	1.41594e+08	5.03981e+07	8.50827e+06	8.62588e+06	5.01441e+07	8.23207e+06	3.63101e+07	8.20251e+06	4.35018e+07	2.63766e+07	1.38163e+08	4.84232e+07	3.33385e+07	2.45562e+07	8.55804e+06	8.60594e+06	7.39285e+06	1.22554e+08	7.64703e+06	7.33132e+06	1.05974e+08	3.68797e+07	9.86312e+06	7.70988e+06	9.03474e+07	9.24928e+06	8.27209e+06
M95T1030	94.546	1030.07	17.17	4.18883e+07	1.61354e+08	2.14709e+07	2.34507e+07	2.59416e+07	3.32276e+07	3.0732e+07	4.96783e+07	3.42886e+07	3.25817e+07	4.66106e+07	3.73496e+07	3.64214e+07	7.66569e+07	179814190	3.91132e+07	5.05231e+07	3.27454e+07	6.45441e+06	3.31766e+07	3.0003e+07	2.25878e+07	3.56079e+07	2.89261e+07	6.04176e+07	4.11283e+07	3.84734e+07	6.65202e+06	4.68882e+07	3.38287e+07	3.28407e+07	6.57026e+06	3.26259e+07	3.41803e+07	1.32142e+08	5.60647e+07	6.12426e+06	5.83517e+07	1.67671e+07	5.68159e+06	3.30049e+07	1.54755e+08	2.53954e+07	3.02801e+07	4.19291e+07	2.63908e+07
M95T1044	94.546	1044.35	17.41	2.74511e+07	2.36751e+07	4.09605e+07	4.66565e+06	2.25541e+07	2.28899e+07	3.14609e+07	4.1514e+07	3.03694e+07	1.95618e+07	1.95737e+07	1.69688e+07	4.55257e+06	4.4404e+06	2.28475e+07	2.64533e+07	1.77558e+07	5.28746e+07	4.34008e+06	3.30958e+07	2.64204e+07	2.24166e+07	2.04389e+07	2.7364e+07	3.03252e+07	5.22509e+07	1.89397e+07	6.80626e+07	3.51168e+07	3.99139e+07	4.40163e+06	4.60106e+07	3.38391e+07	1.37677e+07	4.49671e+06	1.46578e+07	1.92978e+07	4.19236e+06	2.48628e+07	2.34113e+07	3.61184e+07	4.89089e+06	1.81583e+07	2.31315e+07	1.58096e+07	4.77808e+07
M95T1063	94.546	1063.31	17.72	1.78594e+07	3.11271e+06	3.16403e+06	2.51139e+06	1.89597e+07	3.19611e+06	1.34161e+07	3.49239e+06	1.68285e+07	3.76878e+07	2.38212e+07	3.10995e+06	3.34051e+06	1.84507e+07	34146765	1.81818e+07	2.39621e+07	1.3791e+07	6.27152e+07	3.19141e+06	2.98094e+06	1.40945e+07	2.14988e+07	2.93636e+06	2.23855e+07	2.38091e+07	2.83539e+06	1.71155e+07	1.37001e+07	3.06339e+06	2.92934e+06	2.75639e+07	1.87499e+07	3.01777e+06	2.79366e+07	2.04292e+07	2.37997e+07	3.28094e+06	3.30183e+06	1.34752e+07	1.83303e+07	3.42024e+06	1.51155e+07	1.35697e+07	4.60616e+07	1.36705e+07
M95T558	94.5452	557.952	9.3	7.43415e+07	5.28978e+06	1.69531e+07	4.88688e+06	1.98083e+07	2.84598e+07	4.2855e+07	5.21639e+06	1.07293e+07	1.95183e+07	4.80469e+06	5.59731e+07	3.53678e+07	4.85658e+06	5.09161e+06	4.70824e+06	3.4369e+07	2.16502e+07	4.105e+06	5.01948e+06	8.92648e+07	4.89603e+06	5.54951e+07	8.90127e+07	6.10783e+07	20911603	5.6154e+06	4.93839e+06	1.0802e+07	5.10552e+06	2.18422e+07	1.44469e+07	1.18135e+07	1.50112e+07	4.90813e+06	2.73071e+07	3.13717e+07	5.41228e+06	4.36031e+07	2.16638e+07	5.03127e+07	5.42916e+06	2.73818e+07	2.7611e+07	1.34507e+07	8.17663e+07
M95T1104	94.546	1104.39	18.41	4.99175e+06	8.03356e+06	1.37391e+06	1.22763e+07	1.49117e+07	1.19943e+06	1.38763e+06	1.27203e+06	1.02055e+07	7.81181e+06	7.88164e+06	4.57485e+06	1.13993e+06	7.26585e+06	6.99879e+06	5.5486e+06	5.42089e+06	992666	1.32489e+06	7.47452e+06	967111	960073	1.3834e+07	6.02552e+06	5.79695e+06	5.86332e+06	7.05665e+06	6.59868e+06	872947	4.92926e+06	7.85132e+06	6.14944e+06	1.22939e+06	8.61997e+06	4.33962e+06	1.26766e+06	5.24082e+06	5.99971e+06	1.2951e+06	1.27135e+06	1.28816e+06	4.94335e+07	4.43409e+06	5.21686e+06	1.35967e+06	8.33703e+06
M95T1074	94.5461	1073.92	17.9	1.1407e+07	1.31906e+07	9.93747e+06	2.6174e+06	2.4848e+06	1.28265e+07	1.10902e+07	1.36518e+07	1.37009e+07	1.96388e+06	2.7668e+06	2.63963e+07	2.69452e+06	2.27076e+06	1.96908e+07	2.23998e+06	1.24014e+07	9.84678e+06	2.50156e+06	1.76246e+07	2.4351e+06	2.69898e+06	2.51129e+06	9.61263e+06	1.22978e+07	2.35689e+06	2.35157e+07	1.54591e+07	7.23708e+06	2.07346e+07	1.15283e+07	2.85655e+06	1.86044e+07	2.1088e+07	3.23138e+06	2.38925e+06	1.51105e+07	1.46493e+07	2.13759e+06	1.12298e+07	1.55753e+07	2.27082e+06	2.71772e+06	1.43801e+07	2.09469e+06	1.20122e+07
M95T480	94.5456	480.08	8	5.92513e+06	4.33842e+07	5.87663e+06	1.22021e+07	4.39343e+07	1.71411e+07	1.37369e+07	5.61425e+06	4.06204e+07	1.46377e+07	5.12694e+06	1.1685e+07	1.3903e+07	6.3912e+06	5.55713e+06	4.85196e+07	3.28988e+06	6.11901e+06	1.43987e+07	1.82545e+07	4.68509e+07	5.5734e+06	1.0048e+07	6.15269e+06	6.17636e+06	4.24066e+07	3.5472e+07	6.14487e+06	3.39485e+07	5.35068e+07	4.87638e+07	4.16823e+07	6.15006e+06	6.29806e+06	5.898e+06	5.46899e+07	2.63464e+07	4.30271e+07	1.66971e+07	5.40705e+07	5.08611e+07	5.67433e+07	6.3543e+06	5.60307e+06	5.91139e+06	5.44001e+06
M95T610	94.5452	610.354	10.17	7.65911e+07	4.46536e+07	1.77273e+07	5.19683e+06	4.52839e+07	1.42771e+07	1.32147e+07	5.26977e+06	9.88187e+07	4.91973e+06	3.50892e+07	1.95863e+07	3.21146e+07	1.8077e+07	4.98859e+06	4.64137e+06	4.7935e+06	5.13486e+06	5.4251e+06	5.08076e+06	2.44427e+07	2.28926e+07	4.64237e+06	3.87084e+07	4.36658e+07	3.33632e+07	1.22693e+08	5.36571e+06	5.0137e+06	2.24612e+07	5.1403e+06	5.63287e+06	5.17694e+06	3.00607e+07	4.22891e+07	2.89187e+07	3.09519e+07	4.98547e+06	2.65317e+07	5.37727e+07	5.27927e+06	2.24073e+07	1.81289e+07	5.30495e+06	5.27638e+07	5.07325e+06
M95T1116	94.5459	1116.41	18.61	6.15461e+06	1.3637e+06	6.97721e+06	4.52617e+06	1.16013e+06	9.75374e+06	1.0464e+06	1.97096e+07	1.24047e+06	3.95807e+06	1.20992e+06	1.40112e+06	7.94883e+06	4.31868e+06	4.28968e+06	6.04113e+06	1.22713e+06	1.13976e+06	1.33528e+06	5.49631e+06	5.13406e+06	1.28681e+06	1.12582e+06	901611	1.15813e+06	6.59632e+06	4.56753e+06	5777470	7.8942e+06	4.43618e+06	1.40445e+06	1.16322e+06	1.14148e+06	1.24011e+06	1.2269e+06	7.24253e+06	1.17108e+06	5.50494e+06	1.41261e+06	2.12777e+07	5.32354e+06	1.26767e+06	1.42754e+06	4.1418e+06	1.3338e+06	2.19249e+06
M95T668	94.5452	667.723	11.13	5.75186e+07	1.90593e+07	6.10709e+07	3.21066e+07	5.9718e+07	6.04871e+06	5.95464e+06	5.7528e+07	2.4061e+07	6.5203e+06	114268406	3.59787e+07	2.26065e+07	6.70081e+06	1.08401e+08	5.85438e+06	5.6575e+07	5.17347e+07	6.53295e+06	6.07981e+06	2.17994e+07	2.40254e+07	2.23159e+07	5.55698e+07	2.19404e+07	2.87025e+07	4.82807e+07	2.0359e+07	3.14528e+07	4.25871e+07	1.8147e+07	3.91532e+07	3.35531e+07	4.54256e+07	4.4622e+07	1.61594e+07	2.68654e+07	2.1948e+07	5.83273e+07	5.961e+06	2.69085e+07	2.66235e+07	2.88323e+07	1.39106e+08	2.32484e+07	5.53636e+06
M95T1000_1	94.546	999.855	16.66	1.62989e+07	4.51296e+07	5.87698e+07	1.48379e+07	1.07176e+08	8.66612e+07	9.05685e+07	9.88053e+07	1.33897e+07	5.80684e+07	1.2502e+07	5.28129e+07	1.26865e+07	8.63248e+07	1.46902e+07	116634059	1.41462e+07	9.92533e+07	1.29787e+07	1.46e+07	9.32855e+07	5.78525e+07	1.42107e+07	7.65626e+07	8.08066e+07	1.41136e+07	1.3851e+07	7.15722e+07	5.17259e+07	1.43018e+07	9.66022e+07	109298326	8.90944e+07	1.49519e+07	1.38559e+07	9.14962e+07	1.29997e+07	9.47961e+07	1.44081e+07	1.62236e+07	7.03709e+07	7.31541e+07	1.22468e+07	1.09993e+08	1.58358e+07	9.62811e+07
M95T597	94.5451	597.085	9.95	5.18029e+06	1.35922e+07	4.35745e+07	5.03716e+07	1.86202e+07	2.89348e+07	1.78341e+07	3.73365e+07	5.39454e+06	2.44154e+07	2.64198e+07	1.99198e+07	4.97906e+06	2.55721e+07	4.64575e+06	3.51391e+07	4.52857e+07	4.65747e+06	6.5781e+07	3.55723e+07	1.76955e+07	2.12029e+07	2.87764e+07	4.29198e+06	2.08882e+07	5.19485e+06	5.57524e+06	5.09255e+06	8.35688e+07	2.01365e+07	5.07981e+07	5.59659e+06	3.15899e+07	2.03944e+07	2.54784e+07	4.6558e+06	2.19069e+07	7.29265e+07	2.60435e+07	4.99179e+06	5.38666e+06	1.40772e+07	4.91715e+06	1.77707e+07	4.67437e+06	3.71574e+07
M95T404_1	94.5454	403.652	6.73	2.07415e+06	9.73576e+06	2.10237e+06	2.28011e+06	1.2629e+07	1.13436e+07	1.17974e+07	3.4205e+07	2.49198e+06	3.19392e+07	2.90476e+06	2.32216e+06	1.96724e+07	2.23188e+07	2.33475e+06	2.59546e+06	2.51063e+06	1.81354e+07	2.34814e+06	2.81332e+06	1.86026e+06	1.92462e+07	2.2286e+06	1.19707e+07	1.271e+07	1.22216e+07	1.47476e+07	1.27408e+07	1.98367e+07	2.99212e+06	2.18043e+07	2.71135e+06	2.54559e+06	2.70688e+06	2.27157e+06	1.1901e+07	2.2233e+06	1.49815e+07	2.24841e+06	9.66371e+06	2.9029e+06	1.41696e+07	3.29234e+07	2.11746e+06	2.19534e+06	2.70233e+06
M95T436	94.5452	436.403	7.27	4.17682e+06	3.99317e+06	1.37912e+07	2.34978e+07	4.29077e+06	1.61096e+07	3.79908e+06	2.08589e+07	5.99965e+07	3.52845e+07	3.71538e+06	4.2708e+06	3.95556e+07	3.74476e+06	3.97744e+06	4.5257e+07	1.93228e+07	3.87486e+06	5.18024e+07	1.35876e+07	4.14626e+06	1.57015e+07	1.26131e+07	8.17819e+07	3.90898e+06	3.10627e+07	4.28574e+06	2.15903e+07	4.45496e+06	5.61875e+07	1.54162e+07	4.41432e+06	4.24119e+06	3.92945e+06	5.95692e+07	5.43078e+07	7.04535e+07	4.34605e+06	3.93433e+06	4.09174e+06	7.35721e+07	3.87488e+07	4.15972e+06	1.2148e+07	4.21094e+06	4.31568e+06
M95T1130	94.5459	1129.51	18.83	4.56504e+06	1.52672e+07	714337	2.57518e+06	1.06496e+07	3.51115e+06	6.74472e+06	738224	568147	895508	9.03853e+06	8.34164e+06	856308	3.13007e+06	2.94785e+06	2.65306e+06	904300	619988	7.48159e+06	760456	1.60138e+06	771045	2.8679e+06	3.24446e+06	4.57265e+06	5.67481e+06	762825	4.02519e+06	865380	3.55556e+06	2.23486e+06	4.42832e+06	1.63771e+07	4.49801e+06	967281	540599	5.84555e+06	1.69139e+06	552765	702473	2.44462e+06	465412	8.29673e+06	705778	632854	4.54385e+06
M95T547	94.5453	546.778	9.11	4.44354e+06	7.27522e+07	2.17631e+07	3.93569e+07	1.89851e+07	4.55094e+07	3.87252e+06	2.65557e+07	3.97004e+06	2.62825e+07	1.74431e+07	4.02865e+06	3.76226e+06	4.75973e+07	3.38322e+06	1.77429e+07	4.08273e+07	1.8456e+07	3.38431e+07	3.74158e+06	3.96477e+06	8.96273e+07	3.89651e+06	3.54855e+06	4.06479e+06	1.75129e+07	4.9815e+07	3.55428e+06	1.7031e+07	3.74717e+06	2.38975e+07	1.86043e+07	3.74443e+06	4.10964e+06	4.01789e+07	3.64519e+06	3.71631e+06	3.73763e+06	3.64168e+06	1.70754e+07	3.95605e+06	4.3042e+06	1.87561e+07	2.13344e+07	2.15888e+07	4.28286e+06
M95T632	94.5453	632.477	10.54	4.54779e+06	5.47067e+06	2.12968e+07	2.68168e+07	4.61189e+07	5.64454e+06	4.52923e+06	5.29638e+07	5.47324e+06	4.62605e+06	5.31668e+06	5.07276e+06	4.98341e+06	2.80481e+07	4.6635e+06	4.55546e+06	3.04071e+07	5.24444e+06	5.02176e+06	4.52975e+06	2.31573e+07	2.51043e+07	2.41527e+07	4.94786e+06	5.35866e+06	4.86919e+06	4.90117e+06	3.60813e+07	5.31347e+07	2.78209e+07	3.81212e+07	5.21706e+06	1.90687e+07	4.05392e+07	4.80291e+06	3.12957e+07	5.0211e+07	4.939e+06	5.13563e+07	5.23687e+06	5.68576e+06	5.77012e+07	3.48732e+07	2.15194e+07	4.62959e+06	4.67658e+06
M95T115	95.0309	115.368	1.92	5.89342e+07	6.31357e+07	6.55801e+07	6.35671e+07	6.99691e+07	6.61126e+07	6.18858e+07	6.83907e+07	6.88249e+07	6.67263e+07	6.21742e+07	6.29807e+07	6.83863e+07	6.61496e+07	6.45846e+07	6.61185e+07	5.95073e+07	6.54679e+07	6.40444e+07	6.52663e+07	61826596	6.28179e+07	6.08102e+07	6.731e+07	6.74551e+07	6.08846e+07	5.47357e+07	6.65244e+07	67433040	5.9931e+07	7.30331e+07	6.36672e+07	6.3322e+07	5.25649e+07	6.18008e+07	6.40233e+07	6.47024e+07	6.76701e+07	6.42353e+07	6.54577e+07	6.54546e+07	7.04765e+07	6.86328e+07	5.97905e+07	6.40831e+07	6.82272e+07
M95T986_2	95.0438	985.754	16.43	2.09498e+08	2.17264e+08	2.08163e+08	2.03852e+08	2.11001e+08	2.30009e+08	1.8017e+08	1.84163e+08	1.98786e+08	2.09917e+08	2.06815e+08	1.92396e+08	189191442	1.66341e+08	2.00674e+08	1.77289e+08	2.02945e+08	2.08885e+08	2.07789e+08	206719621	204389285	1.80715e+08	207269443	2.1274e+08	2.04651e+08	2.04961e+08	1.95262e+08	1.92542e+08	2.05836e+08	1.89941e+08	2.07081e+08	205765373	2.06595e+08	2.0088e+08	2.01793e+08	1.76501e+08	1.61681e+08	1.894e+08	198591079	1.9778e+08	1.86056e+08	2.0596e+08	1.66015e+08	194881125	2.03333e+08	2.06876e+08
M95T219	95.0489	219.29	3.65	2.13041e+07	1.90244e+07	2.43644e+07	5.29428e+07	5.97307e+07	2.31534e+07	1.83682e+07	2.36863e+07	1.73543e+07	2.49635e+07	2.22248e+07	2.19925e+07	2.85169e+07	2.73735e+07	2.37217e+07	1.69686e+07	2.18045e+07	2.18618e+07	1.92357e+07	2.77317e+07	1.72151e+07	2.03234e+07	2.47055e+07	2.39133e+07	2.54886e+07	3.23033e+07	2.32858e+07	25891432	6.80062e+07	3.34496e+07	2.18505e+07	2.72678e+07	6.27067e+07	2.1818e+07	3.40286e+07	3.27966e+07	3.68933e+07	7.03553e+07	2.90031e+07	4.05897e+07	4.25675e+07	4.25484e+07	2.96678e+07	2.47187e+07	2.26075e+07	1.6013e+07
M95T354	95.0487	354.264	5.9	2.28881e+07	5.0205e+06	6.51451e+06	8.13668e+06	1.47648e+07	9.94261e+06	1.33494e+07	1.11997e+07	3.11417e+06	1.68196e+07	2.48683e+07	6.02604e+06	3.34502e+07	8.25384e+06	1.35853e+07	1.39718e+07	8735712	2.92354e+06	6.96635e+06	5.48184e+06	2.64827e+07	9.23719e+06	7.43918e+06	1.5938e+07	6.84442e+06	1.36986e+07	2.03934e+07	1.79758e+07	2.28761e+07	8.47791e+06	6.92611e+06	9.02801e+06	1.23553e+07	2.99188e+06	3.31467e+06	1.0857e+07	1.11569e+07	1.05605e+07	9.77667e+06	1.12201e+07	4.01037e+06	3.66609e+06	9.64578e+06	3.3813e+07	2.90427e+06	1.07727e+07
M95T104	95.049	103.835	1.73	7.89604e+06	8.88722e+06	2.04378e+07	8.36576e+06	6.3681e+06	6.75996e+06	1.04753e+07	1.12429e+07	5.28067e+06	8.53669e+06	1.65282e+07	1.55024e+07	2.16462e+07	5.36782e+06	5.46031e+06	8.51021e+06	5.48547e+06	4.61083e+06	1.05411e+07	6.19362e+06	7.85205e+06	4.45003e+06	1.08682e+07	1.06657e+07	1.87022e+07	1.10035e+07	8.11751e+06	8.91585e+06	6.8728e+06	1.08209e+07	2.54474e+07	5.91965e+06	6.28639e+06	1.06384e+07	7.21377e+06	9.76241e+06	2.30969e+07	2.66994e+07	3.79097e+07	2.59181e+07	7.44613e+06	3.26128e+07	1.27957e+07	7.16587e+06	9.272e+06	1.46977e+07
M95T489	95.0438	488.803	8.15	2.81484e+07	3.49254e+06	2.14793e+07	1.40935e+07	4.11746e+06	3.85604e+06	3.75036e+06	3.66137e+06	4.11211e+06	1.83919e+07	3.33196e+06	2.52923e+07	1.55975e+07	1.78159e+07	1.76693e+07	3.88551e+06	2.68246e+07	2.11322e+07	1.35282e+07	2.3861e+07	3.78423e+06	1.43875e+07	3.61642e+06	1.20728e+07	3.47576e+06	1.2618e+07	1.68786e+07	1.41447e+07	3.71101e+06	3.69224e+06	1.15008e+07	1.18908e+07	1.9197e+07	2.16876e+07	1.93819e+07	2.03654e+07	2.14244e+07	1.7987e+07	1.4817e+07	3.81979e+06	3.56159e+06	1.58631e+07	3.73012e+06	1.0946e+07	2.61225e+07	1.88969e+07
M95T77_1	95.0486	76.9305	1.28	2.56908e+07	1.39107e+07	6.05451e+06	1.71299e+07	4.35782e+06	9.793e+06	2.21901e+07	1.67944e+07	3.62674e+07	4.26286e+06	1.70012e+07	1.54996e+07	1.25773e+07	2.42123e+07	4.70175e+06	4.51422e+06	7.16481e+06	6.52202e+06	2.11811e+07	1.93675e+07	4.41433e+06	4.52788e+06	5.6041e+06	5.14426e+06	1.74085e+07	1.95909e+07	4.57669e+06	5.13434e+06	4.85508e+06	2.14645e+07	5.20116e+06	2.88236e+07	2.4931e+07	8.09131e+06	5.02759e+06	5.05389e+06	3.90328e+06	1.5247e+07	6.21428e+06	6.14079e+06	3.60925e+07	3.93534e+07	5.83925e+06	4.58215e+06	8.32684e+06	1.31925e+07
M95T1017	95.0437	1017.03	16.95	3.79418e+07	2.28549e+07	7.98344e+06	3.33702e+07	9.15795e+06	8.39585e+06	3.69361e+07	8.71869e+06	1.11204e+08	7.91847e+06	3.20092e+07	1.04131e+08	3.13838e+07	7.84822e+06	8.01707e+06	4.23151e+07	3.03326e+07	3.35958e+07	1.32526e+08	3.6104e+07	5.1972e+07	1.13221e+08	8.35243e+06	5.48291e+07	1.54234e+08	8.95808e+06	1.44232e+08	6.99528e+06	8.31473e+06	7.78986e+06	8.90417e+06	8.37802e+06	2.81704e+07	3.11338e+07	6.94067e+07	7.36151e+06	7.4086e+06	3.6135e+07	8.31513e+06	7.50848e+06	2.84614e+07	5.26723e+07	7.58276e+06	3.67397e+07	2.33558e+07	7.31625e+06
M95T1000_2	95.0438	1000.21	16.67	1.82462e+07	8.92492e+07	1.92024e+07	8.8833e+07	7.91765e+07	6.99459e+07	1.7131e+07	2.06318e+07	1.93618e+07	1.97648e+07	8.22914e+07	2.01815e+07	1.07142e+08	2.02131e+07	2.10929e+07	7.29137e+07	8.02724e+07	1.82148e+07	1.749e+07	8.48341e+07	6.73445e+07	1.72262e+07	1.7368e+07	8.08161e+07	1.84621e+07	8.61962e+07	1.79516e+07	8.41329e+07	8.43426e+07	8.65904e+07	7.40282e+07	1.72904e+07	1.88759e+07	7.24557e+07	8.7466e+07	7.00932e+07	1.7754e+07	7.51081e+07	1.77647e+07	1.74268e+07	1.79708e+07	8.2078e+07	3.17371e+07	5.95046e+07	7.54201e+07	7.81974e+07
M95T1057	95.0436	1056.52	17.61	3.86975e+06	3.48513e+07	1.53343e+07	1.90534e+07	3.70912e+06	3.55403e+06	9.65902e+06	1.19145e+07	1.22408e+07	1.55346e+07	3.88172e+06	1.47512e+07	1.32205e+07	1.84462e+07	4.68614e+06	1.18093e+07	1.30979e+07	9.78069e+06	1.32381e+07	1.48542e+07	1.5443e+07	3.45593e+07	1.32618e+07	1.16738e+07	3.77961e+06	1.39707e+07	1.22347e+07	1.43253e+07	1.72016e+07	4.73086e+06	1.71803e+07	1.48369e+07	3.79136e+06	3.02149e+07	9.0597e+06	1.54047e+07	1.20895e+07	1.65641e+07	1.32215e+07	1.59428e+07	3.82015e+06	2.11622e+07	1.31459e+07	1.30849e+07	1.9949e+07	3.79688e+06
M95T1010	95.0438	1010.26	16.84	3.69289e+07	3.40848e+07	3.85387e+07	2.98267e+07	3.83775e+07	4.3492e+07	4.26749e+07	1.09398e+08	7.67716e+06	8.746e+06	3.85765e+07	6.94883e+06	6.76188e+06	7.33351e+06	8.54736e+06	7.84765e+06	3.24413e+07	3.64863e+07	7.55409e+06	3.508e+07	7.49535e+06	8.45042e+06	3.11926e+07	3.07174e+07	7.69626e+06	3.29038e+07	8.58821e+06	7.52633e+06	4.38124e+07	3.43881e+07	3.94627e+07	8.43626e+06	7.45919e+06	29001708	8.50321e+06	3.94965e+07	1.06848e+08	7.46861e+06	7.06179e+06	4.42772e+07	3.76361e+07	7.443e+06	3.56481e+07	3.7673e+07	4.89497e+07	7.65302e+06
M95T1072	95.0436	1071.89	17.86	1.36988e+07	2.88399e+06	1.07944e+07	3.27803e+06	1.12721e+07	7.71625e+06	1.88126e+07	1.87857e+07	1.12804e+07	9.37914e+06	1.14445e+07	9.25341e+06	3.25077e+06	1.84699e+07	4.30421e+06	1.19593e+07	1.01763e+07	9.18261e+06	9.48816e+06	1.96548e+07	1.62515e+07	1.25359e+07	1.41385e+07	1.14093e+07	2.49393e+07	1.47277e+07	1.12283e+07	2.48798e+06	8.70764e+06	1.05872e+07	1.47105e+07	1.23425e+07	8.45279e+06	9.34678e+06	1.09223e+07	3.14942e+06	2.70814e+06	2.72349e+06	1.04372e+07	9.81717e+06	9.89641e+06	2.98899e+06	1.20832e+07	1.87841e+07	1.18396e+07	7.20792e+06
M95T1197	95.0487	1197.03	19.95	1.25226e+07	0	1.28429e+07	0	0	8.15095e+06	7.51055e+06	0	9.14659e+06	0	7.30796e+06	2.41488e+07	5.73054e+06	5.39011e+06	9.04456e+06	0	9.7698e+06	3.01955e+07	0	2.3854e+07	0	7.95817e+06	0	0	0	2.17247e+07	1.13748e+07	1.26538e+07	8.78872e+06	7.22096e+06	8.59518e+06	3.04194e+07	0	0	0	0	0	1.0181e+07	0	1.72092e+07	0	0	6.41384e+06	6.78857e+06	8.06946e+06	0
M95T663	95.0437	663.272	11.05	16029165	2.21055e+07	4.41924e+06	4.24206e+06	4.46739e+06	2.70487e+07	3.75836e+06	4.42977e+07	3.88515e+06	4.63205e+06	4.89324e+06	3.73522e+06	4.21395e+06	4.56483e+06	4.16198e+06	4.12764e+06	1.7853e+07	4.06819e+06	1.68451e+07	4.38681e+06	4.53493e+06	3.47821e+06	1.12347e+07	1.81855e+07	4.48241e+06	1.41655e+07	2.10972e+07	4.60266e+06	1.58746e+07	3.5029e+06	4.8618e+06	1.50096e+07	1.5685e+07	1.65106e+07	2.24567e+07	3.51871e+06	1.89967e+07	3.11125e+07	2.04574e+07	3.15404e+07	3.94079e+06	4.37454e+07	2.7637e+07	3.63546e+07	1.42931e+07	1.36166e+07
M95T595	95.0437	595.413	9.92	2.61624e+07	1.97699e+07	4.3977e+06	4.76826e+06	2.61174e+07	1.32729e+07	4.47051e+06	4.26616e+06	2.40045e+07	4.46493e+06	1.82458e+07	4.62408e+07	4.01879e+06	1.41933e+07	1.52686e+07	2.0669e+07	1.59819e+07	1.60423e+07	1.67374e+07	2.56078e+07	4.9923e+06	4.40239e+06	4.6086e+06	1.47292e+07	1.9151e+07	1.86804e+07	3.19554e+07	2.49222e+07	1.81723e+07	4.52562e+06	4.64467e+06	2.37197e+07	2.33273e+07	3.88152e+06	2.62604e+07	2.28559e+07	1.52884e+07	1.47205e+07	2.70941e+07	1.53646e+07	4.69174e+06	5.39284e+06	1.92067e+07	1.92006e+07	5.87587e+07	3.66476e+07
M95T673	95.0437	672.662	11.21	2.29586e+07	1.58396e+07	1.95178e+07	4.29954e+06	4.32279e+06	4.13242e+06	3.7412e+06	4.64754e+06	3.67041e+06	1.56809e+07	2.23825e+07	5.10462e+07	1.77295e+07	1.81811e+07	3.42565e+07	1.57928e+07	1.24826e+07	2.36731e+07	4.35393e+06	2.18986e+07	2.11928e+07	2.00961e+07	4.00806e+06	3.61497e+07	4.49757e+06	4.83281e+06	4.95189e+06	2.24796e+07	1.36846e+07	4.00523e+06	1.54429e+07	4.15578e+06	1.79325e+07	3.91702e+06	1.54648e+07	2.34748e+07	4.43654e+06	1.88753e+07	4.41558e+06	4.84707e+06	3.77645e+06	4.25384e+06	4.17369e+06	4.28436e+06	1.35848e+07	1.16631e+07
M95T1115	95.0486	1114.7	18.58	6.95044e+06	9.58094e+06	1.43735e+06	4.54448e+06	2.43013e+07	7.75853e+06	1.54681e+06	9.89802e+06	4.22176e+06	1.86243e+06	1.90098e+06	9.51219e+06	3.12974e+06	4.35206e+06	1.56275e+06	3.96717e+06	7.88319e+06	1.92719e+06	1.62367e+06	1.67196e+06	4.37171e+06	1.64307e+06	8.01074e+06	6.06009e+06	1.11855e+07	1.84934e+06	9.44803e+06	8.7193e+06	8.54375e+06	1.54472e+07	4.16771e+06	2.41389e+06	1.07116e+07	4.22873e+06	8.27334e+06	8.90014e+06	1.12011e+07	2.57396e+07	3.81652e+06	1.58731e+07	2.7576e+06	2.81149e+06	2.50223e+06	5.63233e+06	4.46717e+06	3.53181e+06
M95T1087	95.0437	1086.62	18.11	2.06045e+06	5.10542e+06	1.00951e+07	2.0876e+06	2.51688e+06	5.85716e+06	1.95798e+06	2.009e+06	5.11326e+06	6.12705e+06	8.25287e+06	8.38326e+06	1.82979e+07	6.22703e+06	1.0321e+07	6.41343e+06	1.01489e+07	6.53024e+06	2.12676e+06	1.17456e+07	5.21449e+06	2.08147e+06	8.78021e+06	1.88811e+06	1.00036e+07	2.06839e+06	1.23223e+07	9.11431e+06	4.62422e+06	9.86594e+06	8.84159e+06	1.04805e+07	2.1057e+06	5.87919e+06	2.55839e+06	2.0746e+07	6.17978e+06	1.88852e+07	2.11662e+06	1.53082e+07	8.5742e+06	1.71355e+07	1.21293e+07	9.40159e+06	6.29089e+06	2.25112e+06
M95T1188	95.0487	1187.84	19.8	8.58223e+06	9.84269e+06	3.87747e+06	3.93514e+06	3.63139e+07	4.0368e+06	7.51611e+06	3.22758e+07	3.65851e+06	1.11077e+07	8.38726e+06	4.13906e+06	1.30822e+07	1.95184e+07	1.25758e+07	1.6291e+07	1.18493e+07	4.59211e+06	4.06083e+06	4.19355e+06	4.4931e+06	1.24677e+07	2.07894e+07	3.01024e+07	1.92115e+07	4.26335e+06	4.57397e+06	5.01438e+06	1.22252e+07	3.35254e+07	1.99248e+07	5.35529e+06	2.76877e+07	3.75211e+06	4.84364e+06	2.15722e+07	6.33673e+07	1.73685e+07	5.3389e+07	2.07806e+07	5.87556e+07	1.90911e+07	1.66516e+07	3.75403e+06	4.01557e+06	1.05077e+07
M95T525	95.0438	525.042	8.75	1.58099e+07	2.34311e+07	5.15272e+06	1.2468e+06	4.98415e+06	1.83943e+07	5.17453e+06	5.1541e+06	7.30798e+07	1.53801e+07	1.77676e+07	4.87275e+06	5.65545e+06	5.17414e+06	1.19745e+07	4.77164e+06	4.76641e+06	4.76141e+06	6.77025e+07	5.06732e+06	1.71385e+07	1.1285e+07	2.10873e+07	5.39266e+06	1.30448e+07	1.94889e+07	3.67414e+07	2.55046e+07	2.92604e+07	2.82207e+07	1.75845e+07	3.38205e+07	1.61521e+07	2.16126e+07	1.85625e+07	1.62559e+07	1.34131e+07	1.50243e+07	1.40309e+07	1.04782e+08	5.09844e+06	1.56668e+07	2.53096e+07	2.1354e+07	3.5194e+07	2.09427e+07
M95T1038	95.0437	1037.8	17.3	4.17419e+07	2.52994e+07	2.20714e+07	2.67557e+07	1.9466e+07	6.49382e+06	5.79848e+06	6.22657e+06	2.22668e+07	1.19905e+08	2.50724e+07	1.9997e+07	6.37986e+06	1.82951e+07	1.61154e+08	7.23278e+06	6.00765e+06	2.496e+07	3.12309e+07	3.47836e+07	3.87616e+07	6.3299e+06	5.83105e+06	3.13989e+07	6.05099e+06	2.91114e+07	6.93956e+06	3.08918e+07	2.34021e+07	7.10878e+06	2.44816e+07	7.04531e+06	4.02575e+07	2.25032e+07	5.77091e+06	2.94725e+07	4.07663e+07	2.58336e+07	5.71095e+06	3.884e+07	6.9111e+06	2.19482e+07	2.55772e+07	1.86489e+07	2.79589e+07	1.28678e+08
M95T1026	95.0438	1026.23	17.1	6.89634e+06	6.70039e+06	4.5174e+07	2.56492e+07	4.70849e+07	2.68166e+07	3.10653e+07	3.52954e+07	3.23417e+07	8.44722e+06	7.99157e+06	7.8974e+06	4.80963e+07	1.35804e+08	8.80322e+06	4.82838e+07	2.26266e+07	8.05051e+06	7.11887e+06	7.46964e+06	9.24468e+06	8.17925e+06	2.20152e+07	8.31447e+06	7.97255e+06	7.9619e+06	8.84694e+06	3.47177e+07	3.81804e+07	7.47258e+06	4.4272e+07	4.37018e+07	2.36559e+07	3.51497e+07	6.87032e+06	4.25078e+07	7.78962e+06	2.7288e+07	1.28079e+08	3.93166e+07	2.04243e+07	7.70675e+06	2.15328e+07	3.64484e+07	7.35104e+06	7.94046e+06
M95T404_2	95.0438	403.711	6.73	1.40838e+07	1.07124e+07	2.59078e+06	1.43656e+07	2.72555e+06	1.51404e+07	5.81536e+06	7.53324e+06	2.45722e+06	3.18673e+06	1.47547e+07	1.43034e+07	3.62547e+06	1.55054e+07	9.47892e+06	2.13884e+06	8.94709e+06	1.535e+07	1.43415e+07	2.83796e+06	2.55836e+06	1.27607e+07	9.52272e+06	1.42398e+07	3.1234e+06	1.22779e+07	7.50513e+06	1.92003e+07	7414993	1.52276e+07	1.04042e+07	2.09506e+07	1.10995e+07	1.60041e+07	2.67529e+06	2.95282e+06	1.32107e+07	2.79599e+06	1.11223e+07	1.06465e+07	2.55502e+06	2.97665e+06	1.04448e+07	9.95322e+06	8.72947e+06	2.71665e+06
M95T506	95.0438	506.118	8.44	1.42496e+07	1.16815e+07	4.90974e+06	1.69714e+07	4.9992e+06	2.43183e+07	5.07081e+06	4.8248e+06	4.53528e+06	1.2421e+07	4.35154e+06	4.70626e+06	1.54422e+07	1.73206e+07	1.31475e+07	5.41645e+06	1.46457e+07	1.39172e+07	4.35616e+06	784655	2.53997e+07	1.95291e+07	3.72021e+07	1.50557e+07	1.61793e+07	1.88004e+07	1.26795e+07	2.64863e+07	2.65943e+07	4.48358e+06	2.61513e+07	2.96873e+07	1.55907e+07	2.6167e+07	4.16142e+06	1.17066e+07	1.4941e+07	1.4013e+07	1.20023e+07	4.87275e+06	4.38178e+06	1.49408e+07	4.52824e+06	1.04568e+07	1.14202e+07	1.76761e+07
M95T635	95.0438	635.287	10.59	4.00942e+07	4.70033e+06	5.0897e+06	1.50196e+07	3.77428e+07	4.91449e+06	5.2001e+06	5.75734e+06	4.77087e+06	1.41576e+07	1.94687e+07	4.22072e+06	1.45203e+07	1.4262e+07	1.60808e+07	4.03461e+06	4.2004e+06	4.7974e+06	1.32135e+07	2.17305e+07	2.18336e+07	1.6383e+07	4.48812e+06	5.4054e+06	5.22869e+06	4.9381e+06	4.48253e+06	4.62191e+06	4.67931e+06	5.04626e+06	1.68884e+07	2.22297e+07	3.62943e+07	4.06784e+06	2.10764e+07	5.02933e+06	1.56429e+07	1.8838e+07	2.12168e+07	2.95676e+07	4.64158e+06	3.04342e+07	5.07457e+06	1.39537e+07	4.81987e+06	2.57521e+07
M95T1101	95.0438	1100.71	18.35	1.30709e+07	1.63162e+06	1.48252e+06	5.70478e+06	1.45929e+06	4.0435e+06	1.84227e+06	5.56655e+06	1.56802e+06	1.1172e+07	7.71879e+06	7.60791e+06	3.95511e+06	5.11284e+06	1.7718e+06	6.62053e+06	5.34209e+06	8.72205e+06	6.86852e+06	1.60496e+06	4.88304e+06	1.06257e+07	1.58811e+06	7.15215e+06	1.6483e+06	1.96793e+07	1.68754e+06	5.90735e+06	8.68876e+06	4.74518e+06	7.86286e+06	7.97886e+06	8.5013e+06	4.6736e+06	1.53448e+07	8.14251e+06	8.76796e+06	2.41289e+06	1.26073e+07	8.44676e+06	2.10291e+07	9.03992e+06	3.44457e+06	8.46271e+06	7.27104e+06	7.47789e+06
M95T740	95.0438	739.866	12.33	7.77863e+06	9.97705e+06	7.59735e+06	7.13859e+06	1.15817e+07	1.3427e+07	2.80078e+06	1.74662e+07	720943	8.39467e+06	1.07325e+07	7.63378e+06	1.04103e+07	1.72339e+07	8.31405e+06	2.8235e+06	2.88882e+06	2.24986e+07	1.6874e+07	2.53784e+07	1.01417e+07	3.01632e+06	6.12654e+06	1.18578e+07	3.345e+07	3.30869e+06	2.79929e+06	9.6701e+06	1.21407e+07	1.04756e+07	7.70329e+06	2.13076e+07	1.39577e+07	1.84129e+07	3.16032e+07	5.7332e+06	1.17279e+07	3.25061e+06	1.15414e+07	8.33378e+06	2.7451e+07	1.28588e+07	2.71881e+06	7.29652e+06	7.45799e+06	9.6385e+06
M95T1149	95.0487	1149.01	19.15	1.92078e+06	1.95891e+06	5.91095e+06	1.8726e+06	1.60302e+06	8.3806e+06	1.72463e+06	8.63026e+06	1.69458e+07	1.89375e+06	1.5743e+06	1.74747e+06	5.74592e+06	2.01215e+06	4.81991e+07	1.54167e+06	1.64463e+06	1.88891e+06	2.20201e+06	2.03892e+06	1.37335e+06	1.15674e+07	4.98173e+06	1.74703e+06	7.47733e+06	8.77418e+06	1.00819e+07	2.29205e+06	3.21923e+07	1.1568e+07	2.2944e+06	2.2535e+06	1.28796e+07	3.29113e+06	2.64739e+06	2.91725e+06	1.07532e+07	1.4653e+07	2.81518e+06	9.86616e+06	1.19567e+07	1.39485e+07	1.82786e+07	1.88274e+06	1.90252e+06	2.01566e+06
[truncated: 14,873 more rows]
[truncated: 9 more columns]

## Sheet: raw-neg
name	mz	rt	rtmin	sample1	sample2	sample3	sample4	sample5	sample6	sample7	sample8	sample9	sample10	sample11	sample12	sample13	sample14	sample15	sample16	sample17	sample18	sample19	sample20	sample21	sample22	sample23	sample24	sample25	sample26	sample27	sample28	sample29	sample30	sample31	sample32	sample33	sample34	sample35	sample36	sample37	sample38	sample39	sample40	sample41	sample42	sample43	sample44	sample45	sample46
[truncated: 16,315 more rows]
[truncated: 9 more columns]

## Sheet: metabolites-pos
name	mz	rt	rtmin	VIP	p.value	FDR
M168T46	167.962	45.9369	0.77	1.30226	4.85162e-14	5.01803e-10
M231T411	231.119	411.475	6.86	2.29753	1.4009e-13	7.24477e-10
[truncated: 2,914 more rows]

[truncated: 2 more sheets: metabolites-neg, markers]
